# Supplementary material for: Beta-subunit-eliminated eHAP expression (BeHAPe) cells reveal subunit regulation of the cardiac voltage-gated sodium channel
Source: J Biol Chem. 2023 Aug 6;299(9):105132. doi: 10.1016/j.jbc.2023.105132 (PMC10506104; doi:10.1016/j.jbc.2023.105132)
Supplement: Supporting Table S2 [file mmc2.xlsx]

## Sheet: Submitted Values
GV
	BeHAPe NaV1.5	BeHAPe NaV1.5 + β1	BeHAPe NaV1.5 + β2	BeHAPe NaV1.5 + β3	BeHAPe NaV1.5 + β4	BeHAPe NaV1.5 + β1 & β2	BeHAPe NaV1.5 + MPZ	eHap NaV1.5	eHap NaV1.5 + β1
	-58.077	-47.5226	-46.9044	-39.9368	-44.9918	-47.7073	-40.7628	-54.8143	-40.0479
	-49.9435	-58.6632	-63.3491	-51.3547	-48.4773	-53.0017	-45.8262	-51.8397	-46.8922
	-62.692	-46.6953	-58.629	-42.7038	-44.9868	-43.0791	-52.0258	-54.6722	-49.5286
	-58.4537	-42.9065	-52.0554	-48.9611	-47.0446	-46.0546	-48.3397	-52.2611	-57.179
	-45.4024	-45.6628	-54.5431	-39.7993	-53.4391	-48.2525	-49.1314	-40.8383	-54.9152
	-58.2577	-45.0173	-61.459	-42.7944	-51.524	-41.0846	-33.6114	-55.1142	-44.1452
	-49.843	-46.9894		-48.6589		-41.1069		-49.4823	-47.3368
	-47.8276	-43.2472						-35.7668	-48.2917
	-50.4995
	-52.6911
SSI
	BeHAPe NaV1.5	BeHAPe NaV1.5 + β1	BeHAPe NaV1.5 + β2	BeHAPe NaV1.5 + β3	BeHAPe NaV1.5 + β4	BeHAPe NaV1.5 + β1 & β2	BeHAPe NaV1.5 + MPZ	eHap NaV1.5	eHap NaV1.5 + β1
	-98.07	-86.3223	-103.524	-97.8238	-99.2664	-90.8331	-97.5971	-102.085	-83.6375
	-96.4872	-96.4682	-100.473	-81.705	-95.4943	-96.6116	-90.44	-104.248	-96.751
	-105.327	-94.1602	-113.304	-82.4501	-92.9411	-84.6225	-86.0888	-102.26	-96.2686
	-92.5962	-86.3223	-103.916	-93.6587	-101.038	-94.5989	-93.211	-89.4671	-106.641
	-100.719	-86.6399	-107.016	-89.9153	-95.4504	-84.5242	-90.1099	-103.264	-104.529
	-98.2688	-94.0285	-117.505	-87.1188	-88.4726	-82.3501	-98.313	-88.1273	-91.365
	-96.7327	-84.2223				-86.9703			-89.5976
	-94.8406								-91.257
	-96.058
τ of Inactivation at V1/2
	BeHAPe NaV1.5	BeHAPe NaV1.5 + β1	BeHAPe NaV1.5 + β2	BeHAPe NaV1.5 + β3	BeHAPe NaV1.5 + β4	BeHAPe NaV1.5 + β1 & β2	BeHAPe NaV1.5 + MPZ	eHap NaV1.5	eHap NaV1.5 + β1
	2.89419	2.35252	2.09768	6.03768	3.65388	4.2071	3.37715	2.65476	3.19186
	4.07289	1.55891	1.55218	2.46486	2.5371	5.18571	4.39068	2.88662	3.292
	2.8403	1.48719	2.65011	4.99198	3.45747	2.13522	2.35459	2.51444	2.81361
	2.97592	1.34456	3.62834	1.85521	5.1041	3.58764	2.15986	2.64949	2.82705
	3.76941	1.1069	3.15663	4.97716	3.20088	2.58274	2.51058	5.32896	2.43958
	1.92931	1.09693	3.23806	1.80083	4.36277	2.40087	3.21765	2.49434	3.33933
	3.5315	1.49583				2.27678		2.09935	2.61853
	4.13504	1.41228						3.14619	2.49055
	2.65552
	3.42328
