# Supplementary material for: Beta-subunit-eliminated eHAP expression (BeHAPe) cells reveal subunit regulation of the cardiac voltage-gated sodium channel
Source: J Biol Chem. 2023 Aug 6;299(9):105132. doi: 10.1016/j.jbc.2023.105132 (PMC10506104; doi:10.1016/j.jbc.2023.105132)
Supplement: beHAPe_SCN2B.ab1 [file mmc5.zip]

Archive with 1 entries (1 files):
- jbc_105132_beHAPe_SCN2B_mmc5.ab1
