# Supplementary material for: Beta-subunit-eliminated eHAP expression (BeHAPe) cells reveal subunit regulation of the cardiac voltage-gated sodium channel
Source: J Biol Chem. 2023 Aug 6;299(9):105132. doi: 10.1016/j.jbc.2023.105132 (PMC10506104; doi:10.1016/j.jbc.2023.105132)
Supplement: C25_SCN1B - 4.ab1 [file mmc16.zip]

Archive with 1 entries (1 files):
- jbc_105132_C25_SCN1B - 4_mmc16.ab1
