# Supplementary material for: Beta-subunit-eliminated eHAP expression (BeHAPe) cells reveal subunit regulation of the cardiac voltage-gated sodium channel
Source: J Biol Chem. 2023 Aug 6;299(9):105132. doi: 10.1016/j.jbc.2023.105132 (PMC10506104; doi:10.1016/j.jbc.2023.105132)
Supplement: JAML-1.fas [file mmc26.zip › jbc_105132_JAML-1_mmc26.fas]

>JAML-1
TTTTGTAAGGAAAAACCAAAAAGAAAGGGAAAAAGGAAGTAAAAATATCCCTTTCAGAGAGGGAACCAGTGGGAGACTT
AGAGAAGGAACAACCCATTTCGTCGTCACCAGGCAGGTGAGTCTCAATTTATGATCAGAAGGCAGTTCTGGGGCTTCCC
TTATTCCTTCAGAAGACGTATATATTTTCAGAAGTGTAAGGCTCATAGGGACAGGAGCCCACATAGCATTGAGCACACC
AGAATCCTCTTCCCATGAGCCATACAAACTACAGGATAGGGGACCAGCCATGCTGCCCTTCTCAGGTTCCCAGTACTTT
GTCATGTTGGATCATCCACAGAGGGTGTTCAGACCCGATGCACTGCAATTGACTCCAGTTGTCCAGAGTATTGTCTAAA
TGATGTGCTCCGTCTCCCAACTCCAGGAGATTATTCCCTTGGGCCTGTGATGACTTGAATGTTCCCCGCGCCAGTACAG
TTCATGCCTGGGCTATTCAGCTCCTACTGGCATGTGTTTTCCAGAGCACAGAAGACAAACCTAGATCGAGATAGACTGG
ACTCTGTCATTTGTCTTCTTGCTTGGAAACACATCCCATCAGAGCTGAATCACCCACATGGACTGTTAGCTCAGGTGAA
ATATTTAAAGTCATTCAGGCCCAAGGAATAATCTATAGAAGTCAAAGGCAAGAGGACACATCATTTAGAACAAGACTCT
CAACAAAAATCAATTCCAATCTACTAGTACTAAACACCCCCTCTCCCTGGATGATCCAACATAGACAAAGTCCTGCAGG
CATGTTCAAGGCAGCATGGCATCCCTGCTCCTCTTAGTTACCTATATGGCTCATCAGAAGGATTCTGCAATCTTCATAC
TACAATAAATGCTATCTGGCTCCCTCCTCCTCATCCAGCCCCTTACACTTTTCTGGACCCTCCTCCCAACCTTTCTCAA
GAAATAAGGGAAACCCCAGAAGTCTCTCCTTTCTCTATCATCAATTAGACCACCTCCACTTACCATAACCACTACCAGG
AAGCAGGATGAGTTTCAGTGGGCAACATGCTGCTCTCAACTTTCAAATCTTAAAGTATAAATTCACAAAATCATGTCAA
GAGAAGCTCATTAATTTAAAATGTTAAGGACTCATACCAGAGCTCTCGAGCAACACTGGTATGCAGCATCAACAAAGAA
AAACAGACTAGGTCCCAGCTCATTTGCAGTTTGTATGCAGCGGAGGTGGAGAAAAAGAAGCAAATAAATCAATGAATGA
ATAAGAAATACCACATGTCAATAAGTGCCATGATGAAACAAAACAGAGTAGTGTTTGAAGAGTCACTTGGGCTGCTTTA
GATTGGCCATAAGGCAGAATTACATGAAGTTGCTCTTCAAGAGAAAAGTAAATGATTGCAGGATATGCCCTCGTGAGAT
GACAACCCTAGACTTTCCACTACCTGTATGCTTCACAAACAAAAATTATAGGATATCCAGCTGACTCTTCCCATCTCTC
CACCTAATTTAGAATTACTACTTTTTGGGAGGAAGAGGTTGGGAGGGAACAGATTCTCACTCTGTTGCCCAGGCTGGGG
TGGAGTGACGTGATCTCCAGGGCTCAAGCAACCTTCCTGTCCTCAGCCTCCTGAGTAGCTCGAGACTACAGGCATGCTA
CACCACACTTGCTATTCTTTTTTTTTAAGTAGAGAGGTCTCACTGTGTTGCCCAAGCTGGTCTCAACTCCTGGGCTCCA
GTGATCCTCCCACCTCAGCCTCTCAAAGTGTTGGGATTACAGGCGTGGGCCACTGCACCTGGCCCATGGCTACTTTTAT
CTTATTTTTTTTTTAACTTTTTAAAGGCAGGGCAGTGTGGCTATAATGAGAGTTGGGCTGTGCATTGGACAAAGTATGT
GTTTGATATGCATGTTATCTCTGTAGTATTCATTTCATTGCATTTACCAGCCCCTGGAAAAGGATTCACTGTTCTACCA
AACACCCCCCAAATTTCTCTTAGCTAACAGAAGAACCCTGACACTCTAGGAGTCACAGTGCAACCAGTCTCTAGTTCCC
CCACCTACTGCTCCTGGCCTCAGCCGTGGTCTTATCCTGGTGACCCTGCCGCTGGGAGATCTACCTCAGAAATCCTGCT
AAGAGGTAAGATATGTTTTTTGCATTAACAGCAGGTACCCCACCCAGCTCTGCTAGGACATCTGGCACATACGGTAGCC
ATTTTAATTATATTGATTGTCTGCCGGGCCTGGTGGCTCACACCTGTAATCCCAGCACTTTGGGAGACCAAGGCGGGCG
GATAATGAGGTCAGGAGATCGAGACCATCCTGCAACAACACGGCTAAACCCCATCTCTACTAAAAATACAAAAAATTAG
CCGGGCATGGTGGTCGCGCCTGTAATCCCTGCTACCGGGAGGCTGAGACAGGAGACGGCGTGAACCTGTAGGCGTAGCT
TGCAGTGAGCCGAGATCACGCCACTGCACTCCAGCCTGGGCGACAGAGCGAGACTCCGTCTCAAAAAAATTTATTAACT
TAGACATTCCTTAATCGTATTCTCCTCGATCAACAAAACTCCTACCTGCAAAATCAGAGTCAAGGATTCAAGGAGGTTC
CTACCTCAGGTCCCACTTACACAGAGAAGTCAGCTGATCTTGCTCAACCTGTTTCCTTGCCTTTAAAAGGGATTGATAA
TGAAAGGATCTAATAGTATAACGTAGATAACAGTGCTTTGAGAGGAAGCATTACCACTAAGATTCTTTATATAGATAAT
AGTTAGATAGTTTGTAGCTTTAGGGAGATTTCAGGTTCTAGCTTCTCACCTTTCTAAGAATGGCAAATGATGAATCAGA
ATGAACAGGAAACTTAAGTTTCCATTTTTCTACCTTGTCTAACAATGGGGATAATAATTACACTGAGCCAGATATATCA
GGAGTCACATAGATTCCCCAACAAAAGAACCTCTAGTGAAAACACAGACCTCTCTCAACATAAGCAAAACCCCATCTGC
TCTGTGCCACCCACCTTGCCCCATACATACATGGATGAAGGTCATAAGGGGCTTCCTTTTTATGGTGTGTCTAAACATA
AGTTCATCACATCTGGACATCTGTTGCCTTCCCCAGGGAGTCTGTTGTGCCCCCTCCTCTGCCCAGAAAACAGCACTTA
GCAGTGGGACATCTCCCCCTGCAGCTCACCAACCGCATGGAGGAGTAATGAGAATTAATTTCTTACATGTCTGCCACCA
ACTCAAGTCTGCAGACTCTAAAGGCAGCACCATACGTGCCTTATTTAGATGTGTGTCTGGTTACCGTGGCAGCACCCGC
AAAATGCCTGGATATACTGGATAATGTCATAGCTGACAATGTGACCATTAAGTTGAAATCAACTTAAGGCATCTTGCAA
ACCCCGCTCCACTCTATTCTAGAGGAGCTAGTGACTCTAAAAGATTCTGAATCTTGGCACTAAAGCCAAGTAACTCATA
AGCCACATCCAAACCATCTTCAAACAAATGCTAAGAAACATGAGTATCATGAATGGAAAACGCTCATTGTCAGTCCTAC
ATACTCGGACTGACCCCTAGAACTCCGTGAAGACAGAAGCAATGATTTTAGCGGAAAAGTCACCAAGTTTTTTAAATGC
TCTTCTGGGTCATACTTCCTTTAACCAACTCTTTCTGATCTTTGGGACTACTGGCCTTGTTTTCAATATTAAAGATTAG
AATCTTTCCTTAATATAGCAGCACACTAGAAATCAGTAGTTGATGTGTAATAAAGCAGAGAAGGTTAATGCCAGGCCCT
GGTGCTTTACACAGTAACTCATTCAATCCTCAACAAACCCCATGAGGTTTTACAGATGAGGAAATGAGGCAGAGAATGA
CAATGTGACTTGCCTAAGAACACAGAGCAAGTGGCAGAGCGAGGATTCAAACCCAGCCATCCTGGATCCGAGCCTGTGT
CTTTGCCACACTATGCTCCTCCACATTTGAGAAAGTAATCATATTTTAGAGCAAAGCTTTTCCTAGTTTATTCTGTCTA
AACAAGATTAATCTGTGTCCTCCTAATGATGGTCTACCAACTACCTTGCTCTAGGCCTTCACCCAGTTAACACCTGCTC
CTCGCTCACATCTCAAGTTAAATATCATTTCCTCGTAAACCTCTCTACCACTCATCCAGGACAGGTCCCCAAGCCACAT
GCTCTTTTTTTTTATTTTGAGATGGAGTTTCAGTCTTGTTGCCCAGGCTGGAGTGCAATGGCACGATCTTAGCTCACGC
AACCTCCGCCTCCTGGGTTCAAGTGATTCTCCTGCCTCGGCCTCCTGAGTAGCTGGGATTACAGGCATGAGCCACCATG
CCTGGCTAATTTTGTACTTTTAGTAGAGACAGGGTTTCACCATGTTGGCCAGGCTGGTCTCAAACTCCCCACCTCAGGT
GATCCACCCACTTCAGCCTACCAAAGGGCTGGGACTACAGGCGTGAGCTGCTATGCCCGGCAGCCACATGTCTTAATAG
TACCTCTACCTTTCCTTTAGGGCATGGGCCACTATGATCAATTATCTATTTATTTGTGTGCTCATTAATTAAGACCTGC
TCTCTACCTCCACCCCCAGACTATAAGCTCCATGAAGCCAAGAGCCATGCCCATGAGCCACCACATCTTCCAGTGCCAG
CATGGTGTGAGGTACGGGACATCCTCTGTAACCACTTGTCAAATGAGTTCATAACACCTTGGACATTTACCAAGAACAC
TATTCAAGTTTGAATTTCCTAGTGAGTCACAGATATTTGCAAATTCCTATCTATATATTCCACCATACTACAAATTCTG
AATTTTATATATACATATTTAGCTGAATAACAAAATTCTGGTTGCATATGTAGATGAATAAAATGAATTTCAGTTTTAA
AAAAAATCCAACAAAACATTCAGAAGCACTCTTAAGCACCTTGATAATAGTACACCATTGACATTCACAACTTCTACAC
TGCTTCCTCTTTCCAGATACTGATTTATCTCCTCAGCAGATGTTTGGAGATAATTCTCCATAGTAAGTTATCTCATCTG
TTGGCCAAATATTTTGACCTGAGTCATGGTTCTTTCACAGTATAAATTCTGCAAATACCTTCTGTCCTTCTAGGGGGTT
ATAACTATCAGGATCTTCTTCTTGATTACTAATAGTGTATGGGGGTTAAAAATGGGCAAATGGTCTGAACAGACATTTC
TCAAGAGAAGACATACAAATGGCCAACACATATATAAAAAATGTTCAATATCAGTAATCATGCAATGTAAATCAAACCC
ACAATGAGTTATCATCTCATACCAGTTAGGGTGGTTATTATCAAAAGACAAAAAAACAACAAATGCTGGTGAGGATGCA
GAGAAAAGGGACTCTATACATTATTGGTAGGAATGCAAACTAGTACAGCCACCTACCTGGAGAACAGTATGTGTGTAGT
CCTGTTAAGTAAGCAACAATGAGGAGGGGTCCCAGCTGGGGAGGACCCAGGTGAGGAAGAACAATGCAGACTTGTTCTG
AGACATAGCTAATCAAACAACCTGAGGGCACAATGACTTCTATGGCACACGCATTCTTCACAGGTAGCCCCCTCCACAC
CACCCTATAAAACTTCCCTTCAGCCCCTGCCTCTTTGCAGACAGTGCCTTCTCTGCTGTGCTGCCCCATTACAACCTTG
CACATGTTTCATACCTCTCAACAAATCTGCCCTTCCTTTCCTATGACTGTCTTGGTAAAGACACTTTGCTGCCGGTGAC
ATCGGCCCAGCCAGTCACTACCCACAACATTTTGGTGATCCAAGGGGATTGCTTGGGACCTCTCCCCTACTCTGTCCCT
TGCCTCTCCAACTCCACTATCTCAGTGAACAGCATCCAAGTTTGGAGACAGCTGAAGGTCCTGGCCAGGGCTGCTCCCG
TGGACCAGAAGGTCCCTGCTAGAAATGACCACCCAATCAGAGTTTGCTTTCCTCTCCAGTTTCAACCAACAAACTCTAG
CATCCTCTGGTGACTATGACAACTGACCAGGGCCACTTCCTGGTGTGGCCTGAAGGCCAGGGGCTGAGAGTTTTGTTTG
CCTGCCCGGGAGAGAGGAAAACCCTCTCACCCTTTCTGGTCAAAAGTCCCTCTATGTGTCACAATTGGCACACATGGTT
TGGGAACTCAGACCACCTCTCTCACTCTAAATTCTCCCCATGAAGACAGGCAAACCCCCCTGCTCTGGATGCTCCCAAC
TAGGTGAGCTCAGTAACCTCTCAGAGCAGTGAGTCTCCCCATCACCTCCCCCTCTCCCACACCCTAAACTGATTATCCG
TGCAGGGCCCCAGTGCAGAGAAGCTCTTTCCCATAGCTGGATGCCCTTTAGAAAGTGCACCCAAGTCCATCAGTGGATG
AGAGTGAGTGGTTCTCCCTCAATGTAAGCCCCAAGAGAAAGCAGTTTGTGTCCCCAGCCGACATTAGCCCCCAGAGGTT
GGCTCATCATTTTCCTCATACCCACCATGGACAAATCCCATCTGTTCCTTCAGACTCACCTCTGCATTGCATTCCTAAA
ACATTGAGCACAATTTAACCCCTCAGACTCTAAAAGAAACATCTACTTTTCTTGTGTAATACGTGGTCCCTGACTAAAG
AATCCTCAACTTGGCCTCCCACCTCGATAACCAAGAGCAGAATAAGGAGGCCAGGGCTAAGGAGAAAGAAAAATGCAGG
AAGAAAGGCAGGCTCAAATTGTCGGCTGATTTAGAAGCCCTCAGCTCCCTCCACAGGTTGCCCTAGGACACTCCTCCAG
GTAAGTGCCCTCATGCAGATGGCCAGGCCACTGGAAGGCAAACTGCCCCAATGGATACATGGGAAAAAGCCCCCCACAG
CTTGTACCCTCTGCCACAACAGCTGCTGAAAATGGACTGCGGCAGGGCCCAAGACCTGAGGACAGAGTCTAGCCCCTGA
TGGCCTTAAAATGAAGTGCTCTACCCCGCCTACTCCAAATCACAGCAAAACAAAGCCAAGGGTGACTCTGGAGGTGGGG
AGTAAAATTATCAATTTCCCCTTGAGTTCAAGAGCTGCCTGTCATAGAGGCTCCTAATCCCTTTCTGGAAATACCTTTT
GCTTATATGGTAAAAATCTGGAAAATCACTATCTGGAGTTTAACAGGCTTTTAGATTCAGCACCATTGGAACTGAGTAC
ACCATTAAGGAAAAGGCAAAATTAAAAAAGAAGCATGCGTAATAATTACATGGCTAGTCCTAGAAAGTTCTCTAGCAGT
TAAAATCCTTTGCAAGCTTGAATGCTCTAAACTCCTCCCCTAAACAACAGCAGTTATCTTGCACTAGCAGTTCACTGGT
CCCCCAATCTTTTTGGCACCGGCATCCTCCCCACGGAAAACAATTTTTCATGGAAGACAATTTTTCCACAGACCAGGAG
GGTGGTGTGGTCACGGGGATGAAAATGTTCACCTCAGATCACCAGGAAGTCAGATTCTCCTAGAAGCATGAAACCTAGA
TCCTTGCATGTGCAGTTCCACCATAGGGTTCATGCTCCCGCTAAGAATCCTATACCCTCGCTGACTGAAAGGAGGCAGA
GCTCAGGCAGAGTGTCTGCCGTCTGCCTCCACTCACCCCTGCTTAGCGGGTCCGTTTCCAACAGGCCATGGACCAGTGC
CAGTCTACTGCCCAAGGGGTTGGGGGACCCCCTGCCTAGCCTCAACTGCTAAAGCTTTGCCCTCTACAGCGGTGCCCGG
GTTCAATTCCTGGCTCCAAAAGTGAGTCTTTCTGTGGTTTAATCATTTATCCATTCTTTTCCCCTCCATGGAGAGCTCC
TAATTTCCTGTCTTGAAATTTTCCTTTCTCTCAGTTACCTTTGGTACTTCTTATGAATTGCTTACCATCTCGGAGACAC
CTTGATGTTCTGCGTCGCAAGTTATCCCCTTACTAAGGTTTATTAATTTCACATAGGAGGTTACCTTTAGGTAAAATAT
TCAAAAGCCAGAAATATTGGCCATTTGTCCTGGCTAAATCCTAACAAAGATTTTATAGGATTTTTATTTTGAGAACTCC
ATAGTCAGAATCAACTTAATTAATATGATATTTGGGCTGTATGTATACAGATATTGTTTTCAAAAGCCCCGGCTGGCCA
GGCACAGTGGCTTATGCCTATAATCCTAGCACTTTGAGGCCAAGGTGGACATACTGCTTGAGCCCAGGAGTTTGAGACC
AGCCTGAGCAACTTGGCTAAACACCATCTTAACAAAAAAAAAATACAAGAGTTTAGCCGGATGTAGTGGCAGGCACCTG
TAGTCCTAGCTACTCAGGAGGCTGAAGTGGGAGGATCACTTGAGCCCAGGAGGCTGAGGCTGCAGCGAGTTGTGATCGC
ACCACTGCATCAACCTGGCGACAGAGCGAGACTCCATCTACAAATAAAAAGCCCCCTGTCTCCCTCTCTAACAATTTTA
CCAATGGAATTTTGGCTTGATTTTCCATTTCTGTCTGTCTGTGTATTTATATGTGTTGTATGTATAGTATTTATATAAG
AACTCTACTCAATTGGCTTAAAGAAAATGAAAATCAAACATTTTATCAGAAAAAATTGAAACTTTAATCTCTTTTAGGT
CACGTGACTAATGATTTTTAAACATAAAGACAGTGTAAATAACATAAAATAAAGACAGTGTAAGTAAAGAGTGGTGTTT
TGGTGGGAGGTTATAAGAAGGCGTGTAATATGGTTTCTGTTAAAGAGACGTATTTTGTCTAGCTCAGAGGGTTTTAACT
ATTGGCCTCACCTAAAGAGTAATGGACAGCTGGCATGGTGGCTCATGCCTGTCATCCCAGAACTTTGGGAGGCTGAGGT
GGGATCAATCCCAGGTTAGGAGTTCCAGACCAGCCTGACATGGCAAAACCCCGTCTCTACTTAAAAATACAAAAATTAA
TCAGGTGTGGGTGGTGAGCGCCTGTAATCCCAGCTACTTGGGAGGCTGAGGCAGGGAGAATCATCTTCTCTCAGCCCGG
AGGCGGAGGTCTGCAGAGAGTCTGAGATTGTGCCACTGCATGCCAGCCTAGGTGACAGAGTGAGACTCTGTCTCAAAAG
TACGTGACAAAACCTGAAACTGGTCTGAAGGCTTGAAAAGGGTTTGTGAAGGGTTAATCTCATGAAAGTTCTGTGGGTA
TAAGCAGGTTGGCTAAGATTTAAAGGGGATTACTTAGTTTTTCCATAGGTCAAACACTCAAATAAAAGCACACTGATGC
AGGCCATAATTCTGGGCCCTATGTGCTCGAATAATGGTTCTCTAATTTATTTGTTTAACAGAAATTGTAAAGAATTATG
AGAAGGTTTGTGATGTTTTACCTTATGGTGGTTAAACTATGATTGTATAGATTTGTTTATAAGGTTTTATTAAGAATTT
GGATTAACATTAATAATATACTAATGCAAAGGTGATTTTGCTTTCTCTCATAAACAAGATTTTTGCATAATATTTTAAA
TAATGAGATTTTTGTTTACCTTTTAATAAACAACAGAAAAAGGAGGAGAGAGGAAATAGATTGGTCTGGCATCATGCTC
GTCTTTATTGCGACCTGCTTGGAAAGTTGACTCTCCCCTCTATCAGCAAGTAAAGATTTTTGCCTTTTAGAAATTTTGG
AGTTATCATTTTGGCTATCCTAAATGCGTAGTGACTCCTATACTAATTTCTCCTTACAACTCCTCCTCCATATCCTGTT
GGGTAATGAGAACAAGTGGCACCCCCTCCTCCAAATCCATGCCCCTTTATATTACAGAATAATCTTCAGAAATACATGC
TACAATGAGACTACCATACAAGATGTGAAGAGTTACCCCCCAAATTACAATACGACTACAAAATAAGCAGAGCTGCTTG
TCTCTACAGTGTTGTCCCTAGTAGGAACAACTAACCACTGAGAAACGGACAACTGCACAGCCTTCTTTTTACTACAGAG
TGTTGTCCACTGTGGAGAGCCAGTCCTCTCAATTTATTCTGCACACTGCTGTGCACTTCTAGGCTCTCAGACGTTTTTT
AGGTCTACAAGTCCATATAACCACTCTTAGTCATGCGTCTTAAAATATGCCCTTATTTTCCATTGTTAAGCCATTGAAT
ACAGACTGGTAGGTCACATGTGGGCCGGTAACACAGTCTAGGTCACATCGGTTAATGCTATGCGAATGGGACCCTGAGG
TCCTGCTCACTCCTGCTTCTTCTCCAGAGTAGGTTATACCTAACCATCCTGTACATCAGCCTTTCCCAAGGTCAGGGCT
GTGCTCAGGGTGCAAGCATGGACAGTAGCTCAGCTTCTTGGGAGATTTAGTCTTGGCTTCTCAAAGGTTAAATATTGGT
TTGTCTATAATGGGAGAGAAAATAGTGGTACAACTTATGTAAAATGATGGATATATTAATCTGCTTCACCATAGTAAAC
TTTTTACTATCTACATGCATCCCAACATCATGTTGTATACCTTAAATACACACAATAAAATTTGTTTAAAGGTCAAACT
GTCTTCTAAAGAAAAACAGTGAAGAAGAGCTCTGCTGTGAGCTCAGAACAGCCAGTCACAGTGCCACCCAAACCCACGG
TTACTTAAGCTGAAGCCTTGTCATAATCATTGTCACGTACTTTATTATGATGAACTTTGCTCCTCTTTTTGCTGAGGAA
GACTCCACCTAACTAACTTACACGACAGTAACTGAAACAGCACCCATTAGACTACTTTATGACATCCCCCTGCAGAGAT
CAAAGATTCTGGCACCCAACAGCTTCACAATCCTGAGAGACTACCAATTCAACCAGCCTTCAGGACTGGCACACTTCTG
TGATAAGTTTAAAAAATGGCTAAGAAATTCAAAGCAACTGCTTACCCAGATGAAGACACCCAGGGAGGCATGCACCCAA
ATCTCCCCCACAGCTGCAGTCCCCAAGCTCAACTGAAAGACTGCTGCGAGCACTCTAGGTTAGGCTCAGAGCAAACCAA
ACACGTGCCTTCTGAAGTGGTTGCAGAGATGCAACAGGGACCTCTAAATCAAGGTTCTCATTTCAGTCATCTGGCCCAT
TACCCAATTGTTATGTATACTTTCATTCTAAAAGAGGCTACAAATTCAACCTACTGAGGTGAACCTCACACTCACACTC
CTTCAGGTGCCATCTCCCCTTTTAGATGACAAGCCCTCTGAGGGAGGCAACTCTAATGGCACCAGGCAAATAGGTGCTG
AGAAAGAAATCCATTTCATGTAACAATACAATAAAACTAATATTAACACAAAACCTTCTGTGTTAAAGATACACAACCT
CTTTTATCTTTCCTCTCAAAATAGAGGTGCAACTTCGCCAAGGCAATCACCCAATCCTGCTTCCAAAGATACGCCTGCC
CAGTCCTCCAACTCACCACTTAGACACTAAAATTTCCTCTGGCCATGTGATATCAGCATTTCCAGAGACAGGCAGCTAT
TTATTCCCATAGAGAACCTCTTGGGTGACTTGGACATCCTAGATCAGAACTAGGTTTCTTCACTTCAAGATACCTCTCA
GTCTTAGTCACCACTTCAAAATAGGTGTTCTCAATGTACGCACCTTCACCTTGCTAGATTGGCCCCACCTAGGCATGGC
AGACCATGGCAACTTGTCCTATCATCTGAAAGCTGTCTAATGTTCGCTCCCAAGCATGATGCTGCATGGTCCTTGAGAA
GTGTATGTGCTAGAGAGCCAGCAATCTCCACAGCATAAATATTCCCATCATAACCTATTTCAGCTACCAACAGTTTAAC
AACTGGCTTGCAAATTCCTAAAACTTATACAGGTTGAATATCCCTTATCCGATATGCTTGTACTAGAATGTTTAGATTT
CAGATTCTTTTTTCAGATTTTACAATATTTGCCGATACATACAAGTTGAACGTCCAAGCCCAAATCCAAAATGCTCCAA
TAAGCATTTCTTTGGAGCATCATGTTGGCACTCAAAGTTACAGATTTTGCAGTTGAGTACCACTCTTTGTATTTTCAGA
TTAGGGGTACTCAGCCTGTAATCAGCTCTTGATGTAAGCTGGTTCCAGCACACACCACGGAATCTTGGCAGGCTTGCGG
GGCACAGCTCCGACATGACTGGTTGCACGATGCTGAAAACCACTGTTAATCGACTTTAGCCCAAAGCTGCCTCCTTACA
TATTTTAAGTTTGGCCTAAGGTTTCTGCATCACTAACTATAACGTAATGGAATAGTATACGGAGTCTTAGCTTACTCTT
GTGCCAGTCACTCAGTTTGGCCAATCGAAGATGGCCAATGATTCAAACTATTCAAATAAGGCAAACACGGCTGTAATGA
TCCCATTTCTGTACCTCACTTCTGTTTCCTGTACATGACTTTCCTTTTGCTGTCCATAAATCTTCCACCACGTGGCTGT
GCTGGAAGTCTCTGAAGTCCACTCTGGCTCAGGAGACTGCCTGATTCACTAATCATTCTGCTACTCAATTAAACTCTTT
TAAATTTAATTCAGCTTTTCTCATACTATAATACCCTCATCTTTTTCACATGACAATTCTACCTTTTATGTAGATATGC
ACACACCAAAAGGTAGCCAAGGGTACAAAGAAGTTTATTGACTATGATGCAGTAAAGATACCAAGAGTTACAATATTTG
TGCATATGGCCCAACAGTGCCTACCCTCCTACAAAACAAAAACAAAAACAAAAAAGGCAAATGAGGTGCAGCAGTTAAC
AGCCCAACACTGGAGTCAAAGCAAATGGAGCTGCCTCTTCTGGCAGCAAAGTTTCAAGTTGTGGATTAAATAATAACTT
GGTCATCTTGGTGGGTTCTTAGAGTTTCCCTTTAGAACCATAACTGAGTGACTTAGTAGAACATTCATATTCAGGATGT
GGCCTCCAGCAAGTGTCGTTTTGTTTTGTTTTGAACAAAGAACTAGGTCTACCTTCTCTCTCTGAAGCACCAGTGCTGG
GTTCAGATGATATAGGGTTACAATGTCCCCAATAGCTCAAGAACATGTTACTTAACACAAAGAATTTGTGAGTTTACAT
TTTGTAATAGAATTAAGAGCGTAATGCATAAAACTTAAAGTCATGTAACCACATGTAAAAACTTCAGCAGCTAAAGAAA
AATTCTGGAAGGCTTTTAACCCCTTCCTAACTAAGTTCCCTTGAACGAGGGTCACTTCATGGCTGTGAATGCATGGTAG
AAAGAGAGAGAGAATAGCACCTTAGAAGTTACTCAAACAAGAGGTGAAACAAATAAAAAACAAAAAAGACCACTTTACT
TCCTTCTACCTGTGAAGAAGGCAGGTGTCTGTACACTGCTTTGTGATCCTTCTAGATAAGCTAATTAAATTAATATAAG
GGATGAAGAAGGAAATGATAGAGCCATGTTGGGATGAAGTTACAACCCATACAGTAACTAAGTTATCAGCTATTCCTTA
CCACGAAGGACTTCATTCAGTCATTTAAGCAGGGACTAGTTCAAATCATGATTAAGGCTATAAAAGAACACGACCTAGA
GTATTCACAGAGCACCAATTACCTCAAGTTTAGACTAAGGTCAATCTACAACATACCACCCTGCATCAAACTTCACAAT
ACTGCCCACATTACAAGGCCCTAGCCAAAATTAGTTCCTCATTTATGGATATGGCTTTCAGTGGGTTCCTGTAACACCA
TCTCTTTCTTGGAATGAGGACCTGCAGAATAGTCCCCCTCACAATGAAATCTTACCTCCAAATTCTGAGAGCCCAACTA
TTACTTGATTGCTCAAGTTGCTTTCCTCTCTCCTGTTGAGGTGATGAAATGGTCACGTTAGATTGGCCTCACAACCACA
AAAGTTAGCACTCCAAGCACCGTGAGGTTTAACCATGGACCTAAACCTTGCTGCCTCGCCCCTCCCACTTCCTCCGCGT
CACCAGAGTCAATTACAATGTCCTTCAACTAACCAGATTCGCTCATCTGTGGACTAGGTCCTACACAAGAGGCTAGGCC
AAATCTATGATACGGATCTACAGTCCTAATTTTTTAAATTAACTTTAAAAAAGAAAGAAGTTGAGAGAGAAGAAGTGAT
CTTTAACTAACATATACAGTCTAGTGCTGTAATATGGAAATTCTCCAACCACCTATGAAAAATCATGAAGGGATCAACC
TGTTGAAAGAATAGAGACAGGTGAGGGGATAATTTTTGTCTCTCATAATTGAACAAATTGATTACTATTACAGAAGACT
ATTGTATATGCACCATCAGACCTGATTAGTACAACTACACATATGCCTTAATGGCTTATAAATCTATGTAAATTAACAT
TTGAAACAAGTTGTCATAGCAGAATGGAGTAACCTGCTGTAAGGCACTTAGACAATAGAAGGAGAGATGCGATGGCACA
CTCACTTCCTCATCTCAAATATTATGTAAGTCACTTGCAAATACCATAGTTTACTCCATAGTTGTACATTTTAGAAATC
AACAAAGTTTTGAAAAACAATACAAGTGAAAGTCTATTGGATTAAAGTACTTCTAACAATCAGAGCCTCCACAGTCAAA
TGGAGTGTTCCTTGCCTTGACCTAAAATTCAAGATAAAGTTGTAGTTATAAGAAGTAGAAGAGGGCCAAGCACAGTGGC
TCATGCCTGTAATCCCAACACTTTGGGAGGCCGAGGCAGATGGATCACGAGGTCAGGGGATTGAGACCATCCTGGCCAA
TGGTGAAACCCCGTCTCTACTAAACACAAAAATTAGCTGGGTGTGGTGGCGCTCGCCTGTAATCCCAGCTACTCAGAGG
CTGAGGCACAAGAATTGCTTGAACCCAGGAGGCAGAGGTTGGAAGTGCCAAGATTACACCACTGCACCCGCCTGGCGAT
AGTGAGACTCTGCCTCAAAAAAAAAAAAAAGCAAGACAGAAAATAACAAATACTCTAGCCCAAATTATGCAACAAGATG
AAGAAATAAATTTTTCATCTACCGTCCTTAACTGTAAATTGATGACACTGTACTTAATACTTTAAAAACCCAGTCAAGG
AGCGACGACTTGATCCTACCAACTCTAAGGAAACTAGGCATATGGAAGTTATTGATATACTGATGTTGTAGGTCATTAA
CCGGTAAGTATACGCCCTATACTAACTCACAGCTGAAAATAGTGTACATGGAGCAAAGAAAGAATACATATCCCAAGCG
AATATTTTGTTGTGACACATCAGGAAGCCACAGCTTCACTTCATTAAATCATTCGGTAATATTTAGTGGTGTGGCAAAC
ATCAATTTCCTTCAACAGTTGGAATAAAATATGTAATACATTCCAGAGCAAAGATGAATCAAAAAAGAATCTTTTTGCT
CAGGAAAACAATTTTTCATCAATTACAGCATAATTCATTGAAAGGGGAAGTCATGAGTCTATGATACTTCCTGAGTAGT
TTAACAAGCAAGAACATTTATTCAATAATAAGTGGTTCCTAGCTCTTTACTGATGATCTCCAGGATTGTCCATCGCTAT
GGTCAGGCCAGCTCCCTCACTCTCTTGACAGGCCTCAGCTGCCAGTGGAATGGGATGTTTCCTGTCTTTAGGTGACTCT
TGTGTCATACAGACTTTCATCAATATGTCTCTTATAGTCTGAATCCTGGAGGGAGCAAAACAGCAGGTGTGAACACAAT
TCCTCAGAGTTGGAATTTAGGCAAGATGACATGTTAGTACTTCCAAATGGAACCTGGCTTGGGAGACAGCCACAGTGAA
TGCCACTGACTCATACACCTAATATTCCCACGGACAGCTTCACAGGACCTCAATATAATTGGTGTCTATTGGCTAATTT
CTGCTTTGAAGCCCTAGTGGTTTCCTTTCCCTTGGTGAATATTTTTTAGAACCTCAACACACAAGAAAAGATGCCCGCT
GCATCCGCACCCTTTCTTAGCAAAACAAGTGTCAGTGAATCACCCAGCGATCCTCTCCTCACTCTTGCAGAAATGTGCA
AATTGTGGTTAGGAATTAGACTAAGTGTCAGTCTACCACTGAGTTCCACCTCTGTGGCTGTGTGACCTTGGATAAAGTT
ATTAACTTCTCTAGCCTCAGTTTCTCATCTGTAAATGGGGATAATAAAAATACACCTCATAGAACTGTTATGAGAATTG
AATGAGGCAATATATGTGAAATCTACTAGCACTGCCTGGCACTTCATAAGCACTCATTCAAGATTAGCCTCCTGTTACC
ATTATTATTATTCATACTCATATTCATTACTTCTAACTTCAAGTGGGCCATTAGCACTAACTGGCATACCACACTTCTC
TAGTCTATTTATTCTCCTTGATGACTATTTCATACCCTTCCCTCTTTCCCCCAAATTTTCCACACTCCCCTTCCCATCA
TTCCAAGTCAATGGCCTCGCCTTTCCCATGATTGGGACTAGAGAAGCAATTAGTAGGGAATTTCCACAAGCTCCATCAC
ATGTGGCCACTCATCTACATCTGGATCCATCTATTGGCCTTCCCTATTGTCTTATACACTCTCCCTGTCTTACTTTATC
TAAGGTCAACATCTCCACTCCACTTAATGCACTAATATCCTGGCATTACACCAGCAATCCTCTCCTCTCTGTCTTGCAG
CATCAATTTTTCCTTCTCTACTACATAATTCCCATCTGCATACAAATGTGTTCATTTTCTCCCATCTTAAAAAGAAGCC
ACCAGTGACATTGCCCTCCACGTATTGCCTGTCTCTCTCATCTCCTTCACAGCACAAGTCCTTAAAGAGTTGTTCATGC
CCACTGCCTCCAATGAGATCTTCTTCCTAAATTTTTCTTGACCCCGCCACCCAGACAAGTTTTCATTCCCACTATTCCA
CTGAAGATCCTTTTGCCAAGGTCACCAATCACCTCCATATTCCCAAATCATCCAATAATCAATTATCAGCTCTCATTTT
ACTTCACCTGACTCCACAGCAAATGACACAGTTATTACTCTCTTTTCCTAGAAATATTTTCATCTCCTACTCCCAGGAT
ACCAAAATCTCTGGTTTTTCTCTATCTCACTAGCCGCTCTTTCTTAGCCTCTTTATGAAGTAATTCCTCTTCATTCCCC
ACTTGTAGAATCTTGGAGGGCCCAGACTTGTTCTTCTCCCACCCTTTCCTTATCTACTTTATTTCCCTGGAGGAAATGT
CTGTTATCAGTCTCTATCCTAATGGCTCCTAAATCTCATCTCCAGTCTAGACCTCTCTTCTCAACTCCACACCCACAAC
TGCCTACTCCACATCTCCACTTGGGTTTATACATTTTCAAGTTACATGTCAAAACCCAACTTCTGTTCTTCCTCCTAAA
GTTTGATTTACCCAGACTTCACATATTAGCAAATGGTCACTTGACCAGTTGCCCAAGTCAAGAATCTTGCAATTACCCT
TGAGTCCTCTGATTCTTTCATATATAAATGCAGAAGCAGTAAATCCTTCTGGCTTTACCTTCAAACTATAATCAACATA
ACCACTCCACCACCTCCACCACCACCACCCTGGTCCACAAACTACCAGCATCTTCAGCTACCTGGATTAATGCAAATGC
CTCCTACTCTCGTCTCCTCTGATCTGTCATTGCTCGTTACCACCCATTCTCACAAAAGCCATAGACTTTTAAACAGATA
TAAGTTGATACTGTCTTCCCAAGCCTCCGAATGGATTCCATTTATTGTAGTACAAGTCCAGGTCATTAAAATCATCTAT
AAGGTTCTGCAAGATCTAGCTGCTGCTGCCACTCTTCATGTCAACAATATTCTTTGCCTTGCCTAGTCTTCATTTCTGC
TATACTGCCCCCCTTGCTACTCCAGAATATGCCAATCATGGCCCTCCTCAGAGCCTTTGCACCAGTCACTTCTTCTGCC
TGAAATGCTCTCCACAATAGCCATATGGCTTGCTTCTAGGTGTTTGCTCTAGTATCTTCTCACTGAGGTTGTCCCTAAC
CTATTAAATGTCACCCCCATCCAGCCTACCCCATCTCCCTCTCTGCTTTTCTCCATATCATTAAGTACCATCTCATATA
CTATATATTTTACTCTATCTTTAAAAACTTTGTGATAGTTTGTACCCCCATCAACAGAGTCTTACAGGATGCAGACAGT
TTTAGGCAAGAACATTCAGTTCTCGCAGGGCAGGATCTTTAGTTTGTTCACTGCCTGTCCTAAGCACCTACAACAGTAC
ATATGGCACGTGACACATGCTTACAAATCACTGTTGAATGGATTATAATATCTCAACTGTGGATAATAACCGTATGAAC
ATTAAATCATCTTCGTTTAAAATATCCGAGCCTCCAAGGTTGGGTATTAGGGCCCTTGCACTGGCATTACCAACCTTTC
TCATCTTCCCATGATACTCAAGTGCACTACAAAGAAAAACAAAAACACTGCAATCAACTATATCGAGCCAAGTGTGAGC
TTGGCAAGAAGTAAACAGGAGGCAATGACAGGTATGTATCATATGAGATCAGAAGTTCTTTGTGACTGTTTCCAATCTG
CACCACATCAGAAGCTTCCTCCTGCTGGGATCCTTAGGACACCCACCCCAGCCTCCTAATTGGTCTCCCATCTTGTCAT
TAGTCACAGTGATACTCAAAGCAGGAGGGATGACAGCCTTTTACATTTAAATCAAAACTTGGCAAGTCTTCCAGGTGGC
ATTCCTTATTGATAAATACATCAAGTTACCTAAAAGGTTATATCAACCTAACTCCCTAAAAATACTACAGCTCAGTAGA
AAAGTTAAATTCAGGGTCGAGTCCAGCTAGTTCAGTTCTTGAGTACTAATTCAGTGGCATAGGACACTCCTGTTTCTGT
ATTTTCTGTCAGTCAGCAGAAACTACTCTACGCTACCCTTCCCTAACCTAAGACCACTGCTTATGCCCACGAGACAGGA
AACAAAATCTTGGGTTATAATTGAAGGGTCCCCTGAGTCCAAATGCTTTGGGAAAGATGCTGGTTCTTCGTATATCTTG
CTTGGACCTACCTGCATATCCTCTTGCTGCCTCTGAGGGCATAGAATGGATCCTCTTACAAGCAGGAAAGCTACATTAA
CAGTAAGCAGAAGGAATGGCATGCACTTACCAGGCACTCAGCGCAATGGTACACAAAGCCTCGGCCATACATGCCTCTT
CCTCCTCCTGATCAGTGCTGTAAAAGAGGACAAACCAAATCTGAATCACCACTATCCTCACAGAGTAGAGTTGAAATAC
AGGTGTGTCAGAAATCAGACAGGTCTGGCTTTAGATTCCAGCTCTTCCACTTACTTAGCCGGTGACCGGCAAATTGTTT
AAGCCCCCTAGAAGCCTGTTTCCTCATCCTTATAAATGACACTTGGCCAGGCGCAGTGGCTCACGCCTGTAATCCCAGC
ACTTTGGGAGGATGATGTGGTGGATCACCTGAACCAGGAGTTTGAGACCAGCCTGGCCAACATGACAAAACCCCCGTCT
CTACTGAAAATACAAAAGTTAGCTGGGCGTTGTGGTGCACACCTGTAATCCCACTTACTCAGGAGGCTAAGATGGGGAT
CACTTAACCAGAGGCAGAGGTTGCAGTGAGCCAAGATTACACCACTGCACTCCAGCCTGGGTGTCAGAGTGAGTGAGAC
TCCCATATCAAAAACAAACAAACAAAAAATGCACATTACCACCCACCCTTAAAGCACAGTTGTTAGGAATAAATAAAAA
ATAAATACATGTGAAACACATACCATAGTGCCTGGCACATAGATGTTAATAAAGTTACCCCCATTCACAGGTGTATCTT
AGCACTGACAAGTCTAGCATTGCTAGCCTAGAGGTAAACAAATAACTCTAGCCTGTGAAGGGCTCATGATGGTGATAGA
CCTGTTAAAACTTAACAAATATGTTATAATGCAGTGTGATAAGTGTTTTAATAGAGTTAACATCAAACTGCTGCAGCAG
CAAAGAGTGAGGAGTGACTAATGTCCCTAGGTCTCAGGGAACTCAAGAGAAGGGGCTATTTCAGCCTGGGTCTTGGAGG
ATAAGAAATAGTTTCCAGGCAAACAAGAGAAGGAAAGAGGGCATTCCCAGCAAGTCAAAGGAGGGTCTTAGAGGATGAG
AATGAGTTAGGAAGAAATATACGAATGAAGTATAGTATGTTAGGGCACATAAATAAGTTCATGGCAGCTGGACGTGGGG
AGATGTCAGGAACAATGTGACTTAGAGTAAAAAATCATAAGGGGTTTTGGATACCATGCTTAAACAGACATTATCTCTA
CCAAGAGTTCTTTGCTTTTTTTTGAGCCAGATATTCCTTGCAAAATGGCACAGGGTGCTCTCTTATGATTAATAAATGC
ACACACACACACACACATACACACACAACACACACACAGTAGATTGAATTTTGGACCTTCTCAATGAGACTCCCCTCCC
CTACATAGATAATGGAGAAAGGGGTTTTACGTAGATTTTTGTTTTGATTTCCTTTTACTACATTTATTTTTAGGGAATT
TACTAGATCATGCCTGTTATGGCAGAATAATGTTCAACAATCTTTTTAATAACCACGATCCATGTAGCCCCTCCCTTCA
ACAGATGCGTACTAGAATAGATCTCGCTATCAAATCGCTTTTGCCCTCCACAGCTATTAAAGCCTCTCCATCGCCTAGG
CATTCTCCTGTTAGGAGCATATCAGCTCAGTGCCAAATACAAGGTGAAGGAAAGAATTGACCTGGAATTGAAAGAATGA
AACATTGACTTCAGAATTTATATTCAGACCATGGCACTGTACAATCTGATTTCCAAAGCAGAAGACTAGGACCATATAT
CAACTCCCCCATCTCTCCAAATTAATATTCACACACATCACTTTCAACCTTCCTTTCGGCGCCCCCTTAGCAGACGATT
CTCTTCTAAATAAAGTTCACCAGCAGAACTAACTCGGTCCAGAAGAAAGGAAGGGTGTGGATGTGGGGTCTGGGGTAGA
GCGCTAAGGAGGAACAGGCTTGCTGCCCAGGGCTCCTGCTGGACTTAGTTGATCGGAAAGGCGCCGCGACCCATCACGC
AGAGAACTATGCTTAACCTTAGCAATACGTAACTGAACCAAGCAGAATGTTACACAAAACACAG
