# Supplementary material for: Beta-subunit-eliminated eHAP expression (BeHAPe) cells reveal subunit regulation of the cardiac voltage-gated sodium channel
Source: J Biol Chem. 2023 Aug 6;299(9):105132. doi: 10.1016/j.jbc.2023.105132 (PMC10506104; doi:10.1016/j.jbc.2023.105132)
Supplement: JAML-3.fas [file mmc27.zip › jbc_105132_JAML-3_mmc27.fas]

>JAML-3
TGCTCTGGAAAACACATCCCATCAGAGCTGGAATCACCCACATGGACTGTTAGCTCAGGCGGGGAAACATTCAAGTCAT
TCAGGCCCAAGGAATAATCTATAGAAGTCAAAGGCAAGAGGACACATCATTTTAACAGAATACTGTCAACAACAAAAAA
AATCAATTCCAATCATGGAGCTCAAACACCCTCTCCCTGGATGATCCAACAACAAAGTCCTCGGAGGCATGTTCAAGAG
GCAGGAATGGCATCCCTGTCCTCTAGTTACCTATATGCTCATCGAAGGATTCTGCAATCTTAAATATACAATAAATGCT
ATCTGGCTCCCTCCTCCTATCCAGCCCCTTACACTTTTCTGGAATTGTTCCTCCCAACCTTTCTTAAAGAAATAAGGGA
AACCCCAGAAGTCTCTCCTTTCTGATCATCAATTTAGAAACTCACCTCCACTTACCATAACGACGACCAGGAAGCAGGA
TGAGTTTCAGTGGGCAAAACGTCTGTATCAACTTTCAAATCTTAAGATAAAGAACAAATCACAAAATCATGTCAAGAGA
AGCTCATTAATTAAAAAACCAATAGTGAAGGACTATACGGAGCAGCCTCTGTTTGAGACACTGGTATGCAGCATTGAAC
AAGAAAAACAGACGAGGTCCCAGCTCATTTGCAGTTTGTATGCAGCGGGAGGTGGAGAAAGAAAAACAAATAAATGAAT
GAATGAATAAGAATACAGATGTCAATAAGTGCTATGATGAAACAAAACAGAGTAGTGTTTGAAGAGTCACTTGGGGGCT
GCTTTAGATTGGCCATAAGGGAAGATTAGATGAAAGTTGCTTTTCAAGAGAAAAAAAGCAAATGATTGCAGGATGCCCT
TGAGATGACAACCCTAGATTTTCCACTACCTGTATGTTTCACACAAACAAAAAATTATAGGATATCCAGCCTGAAATTT
TTCCCCATCTCTCCACCTAAATTAGAATTACTACTTTTTTGGGAGGAAGAGGTTGGGGGAGGGGTTACAGATTTCTCAC
TCTGTTGCCCAGGCTGGGGTGCAGTGACGTGATCTCCAGGGCTCAAGCAACCTTCCTGTCTCAGCCTCCTGAGTAGCCG
AGACTACAGGCATGCTACACCACACTTGCTATTTTTTTTTTTTAAGTAGTAGAGAGGTCTCACTGTGTTGCCCAAGCTG
GTCTCAAACTCCTGGGCTCCAGTGATCCTCCACCTCAGCCTCTCAAAGTGTTGGGATTACAGGCGTGGGCCACTGCACC
TGGCCCATGGTGCACTTTTTATCTTATTTTTTTTTTTAACTTTTTAAAGGCAGGGCAGTGTGGCTAAAATGAGAGTTGG
GCTGTGCATTGGACCAAGAGTCTGTGTTTGATATGCATGTTATCTCTGTAGTATTCATTTCATTGCATTTACCAGCCCC
TGGAAAAGGATTCACTGTTCTACCAAACACCCCCAAATTTTCTTAGCTAAACAGAAGAACCCTGACTCTCAGGAGTTTC
AGTGCAAATTCATCTTGAGTTCCCACCTGCTACTGCTCCTGGCCTCAGCCGTGGTCTTTACCCCTGGCCACCCTGCCGC
TGGGGAGATTCCACCTAGAATCTGCTAAGAGGAAAGATATGTTTTTTGCATTAACAGCAAGGTACCCCACCCAGCTCTG
CTAGGACATCTGGCACATACGGTAGCCATTTTAATTAATAAACATTGATTACTTGGCCGGGCCTGGTGGCTCACACCTG
TAATCCCAGCACTTTGGGAGACCAAGGCGGGCGGATAACGAGGTCAGGAGATCGAGACCATCCTGGCTAACACGGTGAA
ACCCCATCTCTACTAAAAATACAAAAAATTAGCCGGGCATGGTGGCGGCCGCCTGTAATCCCAGCTACGGGAGGCTGAG
ACAGGAGAATGGCGTGAACCTGGTAGGCGGAGCTTGCAGTGAGCCGAGATCACGCCACTGCACTCCAGCCTGGGCGACA
GAGCGAGACTCTGTCTCAAAAAAAAAAAAAAAAAAAAATTGATTACTTAAGACATTCCTTAATCGTATTCTCCAATCAA
CAAAATCCTCTACCTGGAAAATGAGAGTCAAGCTATTCAAGGAGGTTCCTACCTCAGGTCCCACTTACACAGAGAAGTC
AGCTGATCTTGCTGAACCTGTTTCCTTGCCTTTAAAAGGGATTGATAATGAAAGGATCTAATAGTATAACGTAGATAAC
AGTGCTTTGAAAATAGGAAGCATTACCATGGAAGATTCTTTATATAGATAAGAGTCAGAAACAGAGTTTGTAGCTTTAG
GGGAGATTTAGGGTCTGAGCTTCTACCTTTCTAAGAATGGCAAATGATGAATCAGAATGAACAGGAAACTTAAGTTTCC
ATTTTTTGAACCTTGTTGTAACAATGGGGATAATAATTACACTGAGCCAGATATATCAGGAGTCACATAGATTCCCCTA
AACAAAAGAACCTCTAGTGAAAACACAGACCTCTCTCAACATAAGCAAAACCCCATTCCTGCTCCGTGCCACCCACCTT
GCCCCATACATACATGGATGAAGGTCATAAGGGGCTTCCTTTATGGTGTGTCCTAACATAGTTCATCACATCTGGGACA
TCTGTTGCCTTCCCCAGGGAGTTGGTTGTGCTCCCTCCTCTGCCAAAAACAGCACTTAGCAGTGGGACATTCCCCCTGC
AGCTCACCAACCGCATGGAGGAGTAATGACTAATTTATATGTCTGCCACCAGACTAGATCTCCAGACTCTAAAAGGCAG
CACCATGCATGCCTTTGTTAGATGTGTGTCCTGTTACCATAGCAGCATCAGGCAAAATGCCTGGCATATACTCGGATAA
ATGCTCATAGCTGACAATGTGACCATTAGTTGAAATCAACTTAAAGGCATCTTGCAGCAGTGCCCGCTCCACTCTATTC
TAAGAGGAAGCCAGCGACTCTAAAAAGATTCTAAATATTGGCACTAAAGCCGAGTAACTCAGAGACCACATCCAAACCA
TCTTCAAACAAATGCTAAGAAACATGGTATCATGAATGGAAAACGCTCATTGTCAGTCCTACATACTTGGATGCACCTC
TAGAACTCCGTGAAGACAGAAGCAATGATTTTAGCGGAAAAATTACTAAAAGTTTTTTTTAAATGCTCTTCTGGGCTCA
GATCTTCCTTTAACCAACTCTTTGATCTTTGGGAAAATCACGGGCCTTGTTTTCAATATTAAAAGATCAGACCTTTTTC
TTAATATAGCAGCACACTAGAAATCAGTAGTTGATGTGTAATGAAGCCAGAGAAGGTTAATGCCAGGCCCTGGGTGCTT
TACACAGTAACTCATTTAATCCTCACAACAACCCCATGAGGTTTTACAGATGAGGAAATGAGGCAGAGAATGACAATGT
GACTTGCCTAAGAACACAGAGCAAGTGGCAGAGCGAGGATTCAAACCCAGCCATCCTCAGATACGGAGCTGTCTTTGCC
ACACTATGCTCTTCCTCCACATTTGAGAAAGTAATCAATATTTTAGAGCAAAGCTTTTCTGAGAGTTTATTTGTCTAAA
CAAGATTAATCTGTTCCTCCTGACTGAATGGTCTACCAATCCACCTTGCTCAGGCCTTCACCCAGTTAACACCTGCTCC
TCGCTCACATCTCAAGTTAAATATCATTTCCTCGGAAGAATGCTCTTTCAACCACTCATCCCAGGACAGGTCCCCAAGC
CACATGTCTTTTTTTTATTTTGAGATGGAGTTTCAGTCTTGTTGCCCAGGCTGGAGTGCAATGGCACAATCTCAGCTCA
CCGCAACCTCCGCCTCTCGGGTTCAAGTGATTCTCCTGCCTCGGCCTCCTGAGTAGCTGGGATTACAGGCATGAGCCAC
CATGCCTGGCTAATTTTGTACTTTTAGTAGAGACAGGGTTTCACCATGTTGGCCAGGCTGGTCTCAAACTCCCCCACCT
CAGGTGATCCACCCACTTCAGCCTACCAAAGGGCTGGGACTACAGGCGTGAGCTGCTATGCCCGGCAGCCACATGTCTT
AATAGTACCTCTACCTTTCCTTTAGGGCATGGGCCACTATGTCTAATTATCTATTTATTTGTGTGCTCATTTAATTAAG
ACCCTGCTCTCTACCTCCACCCCCAAGACTATAAGCTCCATGAAGCCAAGAGCCATGCCCATAGGCCCCCCACCACACT
TCCAGTGCCAGCATGGTGTGAGGTACAGGGACATCCTCAGTAACTACTTGTCAAATGAGTTCATAACACCTTGGACATT
TACCAAGACACTATTCAAGTTTGAATTTCCTAGTGAGTTGACAGATATTTGCAAATTCCTATCTATATATTCACCAACA
CCCACAAATTCTGAATTTTATATATACATATTTAGCTGAATAACAAAATTCTGGTTGCATATGTAGATGAATAAAATGA
ATTTCAGTTTAAAAAAAATCCAGCAAAAGCATTCAGAAGCACCTTAAGCACCTTGATAATAGACACCATTGACATTCAC
AACTTCTACACTGCTTCCTTCTCTTTCCAGATACTGATTTATCTCCTCAGCAGATGTTTGGAGATAATTCTCCATAGTA
AGTTATCTCATCTGTTGGCCAAATATTTTGACCTGAGCTCATGGTTCTTTCACAGTATAAATTCTGGCAAATACCTTCT
GTCCTTCTAGGGGGTTATAACTATCAGGATCTTCTTTTCTATTACTAATAGTGTATGGGGGGTTCCAACTGGGCAAATG
GTCTGAACAGACATTTCTCAAGAGAAGACATACAAATGGCCAACACATCTATGGAAAAAAATGTTCAATATCAGTAATC
ATGGAAATGCAAATCAAACCCACAATGAGTTATCATCTCATACCAGTTAGGGTGGTTATTATCAAAAAGACAAAAAAAC
AACAAATGCTGGTGAGGATGCAGAGAAAAGGGAGACTGTTATTAGACTTATTGGTAGGAATGCAAACTAGTACAGCCAC
TATGGAGAACAGTATGTGTGTAGTCCTGTTAAGTAAGCAACAATGAGGAGGGGTCCCAGCTGGGGAGGACCCAGGTGAG
GAAGACAATGAACAACTGTTCTGAGACATAGCTAATCAAACAACCTGAGGGCACAATGACTTCTATGGGCACAATGACT
TCTTTCACAGGTAGCCCCCTCCAGCACCACCCTATAAAACTTCCCTTTCAGCCCCTGCCTCTTAGACAGTGCCTTCTCT
GCTGTGCTGCCCATTACAACCTTGCAACATGTTTTCATTTCCTCTCTAATAAATCTGCCTTTCTTTCCTATGACTGTCT
TGGTAAATACATTTGCTGCCGGTGACATCGGCCCTAGCTAGTCA
