# Supplementary material for: Beta-subunit-eliminated eHAP expression (BeHAPe) cells reveal subunit regulation of the cardiac voltage-gated sodium channel
Source: J Biol Chem. 2023 Aug 6;299(9):105132. doi: 10.1016/j.jbc.2023.105132 (PMC10506104; doi:10.1016/j.jbc.2023.105132)
Supplement: MPZL2 MPZL3 JAML.fas [file mmc28.zip › jbc_105132_MPZL2 MPZL3 JAML_mmc28.fas]

>MPZL2_MPZL3_JAML
TCTTGCACCTCCTCATGTGCCTGATTCTACCTTTGTCCTGATACCATCAGCCAGAGCCTTCTCTAACACAGTGATGTTT
CCTCCTTGTTACCTTTGCGGCGCTGTCTAATATCCATTCTACCTTGGTCACGTGTTTCACTTCTGTGCTCTGGAAAACA
CATCCCATCTGAATCAATCCACCCACATGGACCACATATCAGCTCTGAGGATAAAACAGTAAATCAAGTCAGACTCAAG
TTATAATCTATAGAAGTTGAAAGAATTTCTAGAAGAGATCATGTTTAGCCAAAGACCCTCAGCAGCAAAAATCGCTGTC
ACCACCAAACACTGTACGTATTCCCTCTGTACGAATTCCCTCTGTGGGTGATCCAGATGATTCCACGTGGGCAAAGTAC
TCAGAGCCTCCTCCCTCAGACCAGCACAGCATCATCCCCAAGATGAGAATACCCAGTAGCTGCCCACATGTACCAAGCC
TGAGGGTTTCTGCTGTCTCCATATCACCATAAACACTTTCTGGTCCTCTTTAATTCCTTTCTCTTTCCCCTTTTCCAGA
ATTCCTCCCATGAACTCTAATTTCACATCAAGTTTGTACTAAAGGAAGTATGGAAAATCTCAAAGTCCCTACTTTATGT
TCATCATCTTAGACACCAACATCTGCTTAGCATAAACAGGAAGTGGAAGTTATAGAACTCTCATTCTTATATTTAACCC
ACTGACTCTCCCAACTAAAAAAATGAACCAGGGGTAACTTTCTTCAACTTCTTTTATTGTTTTTCTATTCTATAATCTA
GTTCGGCCTTGGTACAAGTCACAGGACTCCTTGCTAATTAGGCCAAGACAAAAGACAGCTTTCTCCTTGACTTTTCTTT
CTGTTTTAATCCTGCTCTCTCCTGCCCCCACCCTCCCGACTTCCCCTGCTTCTGGCTTTCCACCTCCTAGGCTCTTCCT
TCTGACTATTGTACAAGCAGCTGACCCACCATATGTTTATTACATAAGTCATTTTAAGTGGCCCATGAAAAAGAAAAGA
AGTAGAAAGACATTTGGATTTTTCAGTAATGCTCTGTAATCAACCACAAAGTTGATTAAGCAATGAAAGGCAGGGTGGT
GTATAAGGAAGACACAAGTCTAGGTCTTAAGTGCACAGAGTTCCTTCCAAAGAGTGTTAAGCAAAGATCATGAGGAACA
GAGTGCATAAGCCACCCTTTCATCCAAATTATTTCCCTGGGAGAGAGAGTTGCCTGAGCAGGAGAAATGCACAATAGGA
GGAAAGCAAAAGAAAATATTATGAACTCTGAAATCTATGGAAGGAATTATTTTGAAAGCGATAAAAAAGTTACTCCAAA
GAATACCAGTAAGGAAGCAAACTCCCTTTAAATCTATCAGCACATTAAGAATTAAACTTGATTTTTAAAATGCAATAAT
AACAACTGAACATTCTGAGTCCTTTCAATGCACCACCATGTGCTAGACACCCTATACACAGTAGATTAGTTAGTCATTA
CAATATTTTCAGGCTTTGGTCACCAACTCTCCCATTTATCAATAGAAGGAAAGTAAAGGAACCCAATGCCACATGGCCA
GGAAAGGTAAAGCCAACATTTAAGCCCAGGTCTGAGTGAAAGGAAAGCCCGAGTTTTCTCACTCACTCTACTGTGGCAC
CCCACATAAGTAGAAGGATGGCTGATTCTAGAGCAAAAGTAGAGGACATTAATCTAATTATTATTTTCATCTATAGTAT
TTAAATTAAGAACTATGAAAAAAAGAATTGAAGTGGTAGAATCATAGAGAGACTATCAACTGAAAGGTAAACTTTGTAG
AGAAAATTATAGATGACTACAAAAAATGGAGTTGCCATGTTGGTGGAGGCAACTTACATAAAGCAAGTTGGAGCACGGT
CCACTAGGCAAAATTGTTAGGGGTTGGATCTATTCCCATTTCTAGCTGGAAGAAAAAAAAATACAGCTTGCTCCACTAG
CCACTGGAATATCTGACTATCTCTAACATTGCCCTAGCCTGTTTCCATGGATTCCTCAGCTCTTGAAATTGACTCCTTT
GTGGTTTCCTCTGTGTCTCTTCTAAGCAGGAAAAGGCTATGCTTGCATGGACAAGTGTTCAGGCATGGCATTAGAGACC
AAAGGCAGAAAAAGGAAGCAAAAAGAGAATCCTTTGTAATACCAGCAATTTGGAGAGGCTGAGACAGGAGGATCACTTG
AGCCCAGGGGTTTGAGACCAGCCTGGGCAATGTAGGGAAACCCCATCTCTACTTAAACAAACAAACAAAGCCAGGCATG
GTGATGCACAGATGCACACCTATGGACCTAGCTACTCGGGAAGTTGAGGCAGAAAGATCACTTGAGCCCAGGAGTTCAA
GGCTACAGTGAGCCGTGATCATACCACTGCAACTCCAGAGCCTGGGTGACAGAGCAAGACCCCACCTAAAAAAGAGAGA
GAGAGAGAATCCTTGGGCACAGGCATCTCATTTGTCTTCCTGGAGAACAAGAGCTTTGGAATTAAGAGAAAAATGACAA
TGAAAAAAAAGTAGGATAATTAGGAGAGGGGCCAGAGGCCACCTACTACAACTCCATTTTTTTCAAAATCAGATTCAAG
CAAGGGATGCTAAACCAAGATTCGATTCATTCCACAAATGCTTATTAATTGCTTACTCTGTGCCAGGGGCTACGCCCAG
GCAAGCAGGGAAGACACAAGTGAATAGGTGTGATGAGTGTCATAAGAGAGGAAGGCAGGGTGCACCAGAGGAGCTCATT
AATAAAGCTGGGAGGCTAAGGACCTAAGCTAGCTGCAGGCGGGAAATGGCCCCAGATTTTAGCTCCCAAACTACATTGC
AAGCTCTCCTGGGGTCACAGACTGTTCCTTGATTCCACACTCTTAAAGAATGCATCTAGTTCTGTGGCTTGCAAACTTT
TACTTTCATTTATGTATTTTTATTTGTAAGTTTTATATCAATAAACAAACTAAATTTGAGACACTGGCTAACGTTAGTT
TAGATATCATTAGTTTATTATAAAAGAGAGACATGGAAATTATTTACACAATGAAAGATTTCAGAACTCCAGTGGAATC
AGTGTCTTCACATGAGGCTTTTTCAGAGTCATCATTTTGGTATATATACTTTCCAAGAATGCCACCATTTCTAAATAAG
AAATTATCCCTGTTGTCCAGAACTACTTTGGTGCCTCCATCTATTCTGGAAGAATTTTATCTCCAGCTTTTGGGCTAAC
TGGTTGAATCTCTCCACCCTTCTCCTTTAGAGCCCAATACAACAGCTTCTACAGTTGCTTGCAATACTTTTGAGATTTT
TCTGGAACAAAAGAATTCCTCCTTTGGTTACAGTCTCAGCTGCATTCCTTTCAGTTAATACCCAGTCAAAGAGGCGAAA
AACTTTCTAAATCTACTCTATGCATCATAGTTAGTACTCTCCCTTTCAAACTGCTTGCAAGCAGCAGAATCCTTATTCA
GACCAAATCTTACCTGGCAGCCCAATGAATACAACAGGAAAAGGAAAAGGACTTTGGTTGCAATGCAGGTGGGAGCCTA
GGGTCCTACCCCTGCCCCGCTCTTACCCTTCATGTTCTTTGGATCTTAAGGTTCTACATAGTAGCAAGTTTTAAAACCA
ACCACACATCTCTCACTATAAATGGAAAAATAAAGTGCAAAGAAGAGTTAGAAAGAGTTCTGCCCCTTCTTCTTTTTTA
TTTAAGAGACAGGGTCTCAGCTCTGTCACCCAGGCTGGAGGGCAGTGGTGTGATCACAGCTCACTGCAACCTCCACCTC
CTGGGCTCAAAGTGATCCTCTCACCTCAGTCTCCCCAGTACCTGAGACCACCACAGTCATGTGCCATCATGCCCAGCTA
TTATTATTATTTTTTTTTATTTTTTATTTTTTTTAGACATAGGGTCTCACCATGTTGCCCAAGCTAGTCTCAAACTGGC
TTCAAGTGATCCTCCCACCTCGGTACTCCCAAAGTGCTAGGATTACAGGCATGAGCCATCACACCCAGACTTTTTCTTT
TTTTTTCTTTTCTTTTCTTTTCTCTTTTTTTTATTTTAGACAGAGTCTTGCTCTGTCACCCAGGCTAGAATGCAGTGGT
GCCATCATAGCTCACTGCAGTCTGAACCCTGGGCTCAGGCAGTTCTGCTGCCTCAGCCTCCCAAAATGCTAGGATTACA
GGCATGAGCCACTGAGCCTGGCCTGCTTATTTCTTTTTTTATTCCCTCAGAACACCTAACATAGGGTACCTATAAAATA
CAGATGTAGCATCAATGTGGATAACTGATGAAAGGTATTAGGGCATAGTAAAAAGAACATGGACTTTGTTGTCATAGGT
GCCAGGGTTCAAGTACTATTTATTCCATTTAATAAATATGTGTCCAAAACATATTTGGACATATATGTGAACAAAACAT
CCTTCACAGGGCTTTTGTGAAGGGGAAGTGTGTTTAAAGTAATAATACAATAATTATCAATATTTTATTTAATAAAATA
ACTCATTTTTATTGACTGAAATAATTATGATCATTTTTTGAAGATTCACTCTGTGGTAAGTACTTAGCCCAAAGGCTGG
CATTTACTCAAGATAATCAGTTTCCTTGCCTCTTGCACATGAAAGCTCTTGCCCCTTGGCCCCTCTTTAAGTAAGCATT
TGCGTACCTTTGGGCTCCTCTGGAAGCAGATGCAGACCACCGCCTTCTTGAACACCTGGCTTTCCCTTTGAGGCGGATT
TCACAGATATAGGTTCCCTGGTCAGCCTCTTGCACATCTTGGAGCAGGAGAGAGCCATCATTGCATAAGTTGTCCCCCT
ATTAAGTGTACGCGGTTCTGGAAGCGCCCAATAGGCACACTGAGATTGGAGTAATAGTATAGCACAGATTGTCCTGAAG
GGCAAAACAGTGTGTTGGGGAAGTAGGATCAAAAGAGGTGTCAGACCGAGGAGCCTGGATCCCAAAGACTCTGTTATGT
GGGTAGCAGAGCTATCATCATGATCATGATCCAAAAGCATTTGGTACCCAGTTAATAAAAATAATGTGCCAGGCAACAG
TCTAACTTGCACAAGCTCTGCAACTCCCTTTTCTACAAAGACAAATGGAGAAATGCAGTCCACATTTTATTTCTTACAG
TTTAAAGGGAAAATATAGCACCCACTCTGAAGATCACTCTACGGTTTTTAACTTACAACTTTTGAAAACCATCTCTCAT
TTTCACCCTATTTTCCTGCCACAGCCCCGGATTAGATGGCATTCAAATGCATGATCTATTTTCACTAGTGCTGTGGGTG
GTGTTGGCGTAAGAATTCCAGGCATGGCCGGCTGGCTGCCACTTTTCTCATTTCTACCCTCCTCCCGGCAGCAGTATCG
TAACACAAAAGGAGTCATCCACAGGGAATGGTTCCAGGCCTGGGGAATTCTTTTGTTTTTGGTTTTGGTTTTGTATTGT
TTTCTTCTGTCACCCGGGCTGGAGTGCAGTGGCACAATCACAGCTCACTGCAGCCTTAACCTCCTAGGCTCAGGTGATC
CTCCCACCTCAGTCTCCCAAGTAGCTGGGACTACAGGTACATGCCACTGCAGCCAGCTAATTTTTGTGTTTGTTTTTTT
ATAGAGATGGGGTTTTGCCATGTTGCCCATGCTGGTCTCAAACTCTTGAGCTCAAGTGATCACCCCGCCTCAGCCTCCC
AAAGTGCTGGGATTACAGGCATGAGTTACCACACCCAGCAGAAATTTATTTCTACTTACACTATGGGTTTATCCCTCGT
ATAAACAGGCCAGAAAAATTTGAATGAGAGTAGCATTATAGGGACAACAGGGAATGTGCTCTGAGCTACAAAAACAATA
TTTTGTTTGCAAACATTAGGACTTTATTGTTAGTAACAAACTACTTGGAATGTTTTTCACAAATGATCCTGATATACGA
GTATCTATACAGACTGTCTGATGAGGCTTGGACAAATACACTGTTCCTCACTCCAAAGAGCTCCATGAAGAACCTCGCC
CACCATGCTGCATCTGCTGGACCCCAAGACTCCAGAGCCACAAAGGAGAAAGTCATGATTCCCCTAGCACATACATGGA
GCAGTGAAACACTGAAAGAATCTGCCTCCTCCCCACCCCAAAAAAGATCATTGTGGTATAAGTCCATGCCTAGGTCAGA
GCTCTCCTTTTGAGAACCTCGCAATCTACCCCCTCACCTGCTTCTGCTACTTAACAAAGGGTAGAGATAAAGGAAGGAA
ACTCAAAGAATTTCATGTGCAAGAACAAGGAACCTTCATTTCAAGTTTGTGTCTCCCATCAGCCCCTTAACTACTTGAA
AGGTAAGCATTACCTTATTATTGTAATTGCCTTCCTCTTCACAGCTCAGGAAGCTAAGATCAGCAAGGTTGAGTAACTT
ACTTACCCAGCTGATAACATAACCAAATTCCTGAGCTAAGGACGAGGCCCAGTTCTGATAATCTCCAAAGCCCCGGCTC
TTGCAACACCTCCTGGTGGCACCTGATGCCTGACTCTTACACCACTCTGTCCTGACACCAGCAGTCAGGGGTCTTCGAT
CACATAGTGATGCTTCCCCCGCGTTACCTTGGCGTGCTCGCCAGTGTTACTGGGTAAGTAGAAGCTAAGGGACTCCGTG
GGAATATTTGATTTCTCCTGAGTTCTGTGCATTATTAAAAGCCAATTTTACATATTTTCTATTTCCTTGGGTTTGTTGA
AGATGGAAACCCTAATGTGGAACTTCACAGTTTTGTTGAAGCAGCTGTTGTTGAAGCCAACTAGCTTATGGTTTCTTGG
GAAGCTGAAGCTTCCTGTTTCCATTAGAAACAGAATGGATTTGGGTTCCTAAAGGGTGTTCTGGGACCCTCTTACGTGA
CAAAGGGAAAGTTTCTCTGTGGCATTCCTGCACTTTAAATTGTTATCTTTAAAACCACAGTTCGCCTTGAATCAGGAAC
TGAAATTACCAAAGAGAGACCCAGAGCTGTTTTTCATACTGTGGCCATGTCAGCCTTCTTGTGCTCCTCAATGGACTCA
GCTCTTTCCCAATTTATGGTGGTTTCCTTTGCCTGGGCCTCCTCCCAGCACTTCAACCTAGACCTGCCCATGCTTCCTT
ACCCTTCAGGTTTCCCCTTATGCTCCACTTCCTTCTGAGGAGCCTGACCTGGTCATCTCCTCTAGACCAGATTGGTCTC
CTGTTTATGCCTCCACCTAAGTGCTGAGCTTCTCGTTGCTCATCTCCACTGGTTTCTAGGTTTTCATCCTTTCCCCCAT
GCCTTTTTCTTTATCCCATGGATGTAGTTCTGGAAGGAGAAGAAATTAATCAGGTGCTTTGCTCTCATAGCCTTTTCTT
TTTCTCTTTATTATTATTTTTTGAACTTTGGACAGTAATTTAAACCCTGACTCAGCAAAGTATACAACAGGATTGCCTT
TGCTCCTATTCCAGGCAATCCAGAGTGTGTACAAACATGCACACAGGCACGCACACCAAAATGGTGTTCATTAGATAAT
TTTTCTCAAAGAAGCAGGGTTATGATCTCAGAAGGTATTTAGACATTTTCCTAGAGGTCTGTGGAGCAGCCTGCAGGTT
TTTGCCCTCCGATCCAGAGAGCTACCAGTCCAACCCCTGTATGTGACTTGGTGGCACTGGGGGTTTTGTAGTTTTTTGT
GGAGAGGTTTTCCTTTCTTGCAGAAAATCTCATCTTCTTCAGCTGTTTCTTCCTCTACCAAGATTGCCCTTCAAACATC
AGTTTCTCTTTGCTTTGGTTGCTGTTGTTGCTTCCTAGCAGTCCTTCATTTAATGACACACAGTGTTCTTAATATTAAA
TTCGCTTATTACACTTTCAATCACACATGGAGCTGCTCACTTTCTTCCTTACAGGAAAATTCCAAATATTTGTTGGAGC
TAATTTTGATTTCTTTCAAAATAATTCCCTCTGAAGGGTTTAGAGTCGATGTTTTCTTTTGTGTCCTCCCTGCTGTGTG
AGCCTACTGTTGGGGCAGGAAGTTAACTGTCTTCTCTCAGGGAAACAGCTTGGATGAGACTGGCACATTTTCTGTTCAT
TCCCATCACTTGGCTCTTCTCTGATATGAACTGGGCAGCATCTAAATGTATCTTTCTTGATTTTGTTGTCTCTTTGCAT
AGAGCATATCTTGTGAAAACAGAAATATCCATGTAATGGTTTTTTCTTTGCAAGCCACTGAAATTGCTTGAGCAACATA
GAGATATGGGTAAGGGTCCCTGTGTGAAGCACCTAGAGGCTGGGAAAGCTGATGGCAAAGCTGGAGGGGTGAGGCAGGG
AGAGGATAAACACAGTGGAAATGCAGGAGGAAAGCTGTGCTCTGTGGTGGCCTAATTACAAGGACCTGCCCTACAGCCA
GAATCAGCCAGCAAATGCTTTTGTAAAGGAACTAAAAGAAAGGGAAAAGAGGAATAAAAACAAAAGGTCCCTTTTCAGA
GAGGGAACCAGTGGGAGACTTAAGAGCAAAGGAACAACCCATTTTGCTCGCTACTGGGTAAGTGGAGGTGAGTTTCTAA
ATTGACTATCAGAAAGGAGAGAACTTCCTGGGTTTCCCTTATTTAGAAAGGTTGGAGCAAGATTTTATAAGTGTAAGGG
GCTGGATAGCAGGAGGGAGCCACATAATATTTATTGTAGTATGAACATACAGAACCCCTTCATGAGCCATATAGGTAAC
TGAGAGGACAGGCATGTTCCAAATATGCCCTCCCCAGGACTTTGTCTATGTTGGATCATCCAGGGAGAGGGTGTTTAGT
ACTCTCATATTGGAATTGATTTTTGTTGTTGAGAGTATTTGTCTTAAATGATGTGTCCTCTTGCCTTTGACTTCTAATA
GATTATTCCTTGGGCCCCAACTTGAATGTTTCCCGCCTGAGCTAACAGTCCATGTGGGTGATTCAGCTCTGATGGGATG
TGTTTTCCAGAGCACAGAAGACAAATGTATATTCAAGATAGAAGTCCCTGGACTCTGTCATTTGTCTTCTGTGTCTCTT
GGAAAACACATCCCATCAGAGCTGAATCACCCACATGGACTGTTAGCTCAGGCGGGGAAACATTCAAGTCATTCAGGCC
CAAGGAATAATCTATAGAAGTCAAAGGCAAGAGGACACATCATTTAGACAAATACTCTCAACAACAAAAATCAATTCCA
ATCATGGAGTACTAAACACCCCTCTCCCTGGATGATCCAACATAGACAAAGTCCTCGGAGGCATGTTCAAAGGCAGCAT
GGCATCCCTGTCCTCTAGTTACCTATATGGCTCATCAGAAGGATTCTGCAATCTTCATACTACAATAAATGCTATCTGG
CTCCCTCCTCCTATCCAGCCCCTTACACTTTTCTGGAATTCTTCCTCCCAACCTTTTCTAAAGAAATAAGGGAAACCCC
TAAGCTTCCTTCTCATCATCAATTTAGAAACTCACCTCCACTTACCATAACGACGACCAGGAAGCAGGATGAGTTTCAG
TGGGCAAAACATGCTGCTCTCAACTTTCAAATCTTAAGATAAAAGAACAAAAATCACAAAATCATGTCAAGAGAAGCTC
ATTAATTTAAAAAACCAATAGTGAAGGACTACAATGGCAGCAGCCTCTGTTTGAGACACTGGTATGCAGCATTGAACAA
GAAAAACAGACTAGGTCCCAGCTCATTTGCAGTTTGTATGCAGCGGGAGGTGGAGAAAAAAGAAGCAAATAAATGAATG
AATGAATAAGAAAATACCAGATGTCAATAAGTGCTATGATGAAACAAAACAGAGTAGTGTTTGAAGAGTCACTTGGGCT
GCTTTAGATTGGCCATAAGGGAAGATTAGATGAAAGTTGCTTTTCAAGAGAAAAAAAGCAAATGATTGCAGGATGCCCT
TGAGATGACAACCCTAGATTTTCCACTACCTGTATGTTTCACACAAACAAAAATCTAGAGGATATCCAGCCTTAATCTT
TCCCCATCTCTCCACCTAAATTAGAATTACTACTTTTTTGGGGAGGAAGAGGTTGGGGGAGGAACAAATTCTCACTCTG
TTGCCCAGGCTGGGGTGCAGTGACGTGATCTCCAGGGCTCAAGCAACCTTCCTGTCTCAGCCTCCTGAGTAGCCGAGAC
TACAGGCATGCTACACCACACTTGCTATTTTTTTTTTTTAAGTAGTAGAGAGGTCTCACTGTGTTGCCCAAGCTGGTCT
CAAACTCCTGGGCTCCAGTGATCCTCCACCTCAGCCTCTCAAAGTGTTGGGATTACAGGCGTGGGCCACTGCACCTGGC
CCATGGTGCACTTTTTATCTTATTTTTTTTTTAACTTTTTAAAGGCAGGGCAGTGTGGCTAGAATGAGAGTTGGGCTGT
GCATTGGACAAAAGTATGTGTTTGATATGCATGTTATCTCGTAGTATTCATTTCATTGCATTTACCAGCCCCTGGAAAA
GGATTCACTGTCTACCAAACACCCCCAAATTTTCTTAGCTAAACAGAATAACCCTGCACTCTCAGGAGTTACAGTGCAA
CCAAGCTTCGGTTCCCACCTGCTACTGCTCCTGGCCTCAGCCGTGGTCTTTACCCCTGGCCACCCTGCCGCTGGGGAGA
TTCCACCTCAGAATCTGCTAAGAGGAAAGATATGTTTTTTGCATTAACAGCAAGGTACCCCACCCAGCTCTGCTAGGAC
ATCTGGCACATACGGTAGCCATTTTAATTAATAAACATTGATTACTTGGCCGGGCCTGGTGGCTCACACCTGTAATCCC
AGCACTTTGGGAGACCAAGGCGGGCGGATAACGAGGTCAGGAGATCGAGACCATCCTGGCTAACACGGTGAAACCCCAT
CTCTACTAAAAATACAAAAAATTAGCCGGGCATGGTGGCGGCCGCCTGTAATCCCAGCTACGGGAGGCTGAGACAGGAG
AATGGCGTGAACCTGGTAGGCGGAGCTTGCAGTGAGCCGAGATCACGCCACTGCACTCCAGCCTGGGCGACAGAGCGAG
ACTCTGTCTCAAAAAAAAAAAAAAAAATTGATTACTTAAGACATTCCTTAATCAAATCTCCAATCAACAAAATCCTCTA
CCTGGAAAATCAGAGCTCTAAGCTATTCAAGGAGGTTCCTACCTCAGGTCCCACTTACACAGAGAAGTCAGCTGATTCT
GCTGAACCTGTTTCCTTGCCTTTAAAAGGGATTGATAATGAAAGGATCTAATAGTATAACGTAGATAACAGTGCTTTGA
AAATAGGAAGCATTACCATGGAAGATTCTTTATATAGATAAGAGTCAGAAACAGAGTTTGTAGCTTTAGGGGAGATTTC
AGGTTCTGAGCTTCTACCTTTCTAAGAATGGCAAATGATGAATCAGAATGAACAGGAAACTTAAGTTTCCATTTTTGAA
CCTTGTTGTAACAATGGGGATAATAATTGCACGTGAATGAGATATATCAGGAGTCACATAGATTCCCCTAAACAAAAGA
ACCTCTAGTGAAAACACAGACCTCTCTCAACATAAGCAAATCCCATTTCTTGCTCTGTGCCACCCACCTTGCCCCATAC
ATACATGGATGAAAGTGCTCATAAGGGGCTTCCTTTATGGTGTGTCCTAACATAAGTTCATCACATCTGGGACATCTGT
TGCCTTCCCCAGGGAGTTGGTTGGTCTCCCTCTGCCCACAAAACAGCACTCTAGCAGCTACATTCCCCCTGCAGCTCAC
CAACCGCATGGAGGAGTAATGACTAATTTATGTCTGCCACCAACTCAAGTCTGCAGACTCTAAAAGGCAGCACCATACG
TGCCTTATTTAGATGTGTGTCCTGTTACCGTGGGGTAGCACCGGCAAAATGCCTGGCATATACTGGATAAATGCTCATA
GCTGACAATGTGACCATTAAGTTGAAATCAACTTAAAGGCATCTTGCAGCAGTCCCCGCTCCACTCATTCTAAGAGGAA
GCCAGCGACTCTAAAAAGATTCTGAATCTTGGCACTAAAGCCAGTAACTCAGAGCCACATCCAAACCATCTTCAAACAA
ATGCTAAGAAACATGAGTATCATGAATGGAAAACGCTCATTGTCAGTCCTACATACTCGGATGCACCTCTAGAACTCCG
TGAAGACAGAAGCAATGATTTTAGCGGGAAAAATTACTAAAAGTTTTTTTTAAATGCTCTTCTGGGCTCAGATCTTCCT
TTAACCAACTCTTTGATCTTTGGGAAAATCACCGGGCCTTGTTTTCAATATTAAAAGATCAGACCTTTTTCTTAATATA
GCAGCACACTAGAAATCAGTAGTTGATGTGTAATAAAGCAGAGAAGGTTAATGCCAGGCCCTGGGGTGCTTTACACAGT
AACTCATTTTCTTAGACTCTACAACAACCCCATGAGGTTTTACAGATGAGGAAATGAGGCAGAGAATGACAATTGGCTC
AGACTTGCCTAAGAACACAGAGCAAGTGGCAGAGCGAGGATTCAAACCCAGCCATCCTGGATCCGAGCCTGTGTCTTTG
CCACACTAAACGCTCTCTCCCTCCACATTTGAGAAAGTAATCAATATTTTAGAGCAAAGCTTTTCTGAAGTTTATTTGT
TAAACAAGATTAATCTGTTCCTCCTGACTGAATGGTCTACCAATCCACCTTGCTCAGGCCTTCACCCAGTTAACACCTG
CTCCGCTCACATCTCGGTAGTTAATATTATTTCCTCTGCAAACCTCTCTTCAACCACTCATCCCAGGACAGGTCCCCAA
GCCACATGTCTTTTTTTTATTTTGAGATGGAGTTTCAGTCTTGTTGCCCAGGCTGGAGTGCAATGGCACGATCTCAGCT
CACCGCAACCTCCGCCTCTCGGGTTCAAGTGATTCTCCTGCCTCGGCCTCCTGAGTAGCTGGGATTACAGGCATGAGCC
ACCATGCCTGGCTAATTTTGTACTTTTAGTAGAGACAGGGTTTCACCATGTTGGCCAGGCTGGTCTCAAACTCCCCACC
TCAGGTGATCCACCCACTTCAGCCTACCAAAGGGCTGGGACTACAGGCGTGAGCTGCTATGCCCGGCAGCCACATGTCT
TAATAGTACCTCTACCTTTCCTTTAAGGGCATGGGCCACTATGTCTAATTATCTATTTATTTGTGTGCTCATTTAATTA
AGACCCTGCTCTCTACCTCCACCCCCAAGACTATAAGCTCCATGAAGCCAAGAGCCATGCCCATGAGCCACCACACTTC
CAGTGCCAGCATGGTGTGAGGTACGGGGACATCCTCAGTAACTACTTGTCAAATGAGTTCATAACACCTTGGACATTTA
CCAAGAACACTATTCAAGTTTGAATTTCCTAGTGAGTTGACAGATATTTGCAAATTCCTATCTATATATTCACCAACAC
CCACAAATTCTGAATTTTATATATACATATTTAGCTGAATAACAAAATTCTGGTTGCATATGTAGATGAATAAAATGAA
TTTCAGTTTTAAAAAAAAATCCAGCAAAAGCATTCAGAAGCACCTTAAGCACCTTGATAATAGACACCATTGACATTCA
CAACTTCTACACTGCTTCCTTCTCTTTCCAGATACTGATTCATCTCCTCAGCAGATGTTTGGAGATAATTCTCCATAGT
AAGTTATCTCATCTGTTGGCCAAATATTTTGACCTGAGCTCATGGTTCTTTCACAGTATAAATTCTGGCAAATACCTTC
TGTCCTTCTAGGGGGTTATAACTATCAGGATCTTCTTTTCTATTACTAATAGTGTATGGGGGTTAAAAATGGGCAAATG
GTCTGAACAGACATTTCTCAAGAGAAGACATACAAATGGCCAACACATATATGGAAAAGAATGTTCAATATCAGTAATC
ATGGAAATGCAAATCAAACCCACAATGAGTTATCATCTCATACCAGTTAGGGTGGTTATTATCAAAAAGACAAAAAAAC
AACAAATGCTGGTGAGGATGCAGAGAAAAGGGAACTCTATACATTATTGGTAGGAATGCAACTAGTACAGCCACTATGG
AGAACAGTATGTGTGTAGTCCTGTTAAGTAAGCAACAATGAGGAGGGGTCCCTAGCTGGGGAGGACCCAGGTGAGGAAG
AACAATGAACAACTGTTGGAAGCATAGCTAATCAAACAACCTGAGGGCACAATGACTTCTATGGGCACAATCATCTTTC
TAGGTAGCCCCCCAGCACCACCCTATAAAACTTTCCTTCAGCCCCTGCCTCTTTGCAGACAGTGCCTTCTCTGCTGTGC
TGCCCATTACAACCTTGCAACATGTTTTCATACCTTCTCTAATAAATCTGCCTTTCTTTCCTATGACTGTCTTGGTAAA
TACATTTGCTGCCGGTGACATCGGCCCTAGCTAGTCACTACCCACAACATTTTGGTGATCCAAAAGGGGATTGCTTGGG
GACCTCTCCCCTACTCTGTCCCTTGCCTCTCCACTACTATCTCAGTGAACAGCATCCAAGTTTGGAGACAGCTGAAGGT
CCTGGCCAGGGCTGCTCCCTGTGGACCAGAAGGTCCTGGTGAGAAGTGACCACCCAATCAGAGTTTGCTTTCCTTTTCA
GTTTTCAACTGAAACAAACTCTAGTATCCCTCTGGTGACTTATGACAACTGACCAGGGCCACTTCCTGGTGTGGCCTAA
GGCCAGGGGCTGAAGAGTTTTGTCTGCCTTGCCCGGGAGAGAGGAAAACCCTCTCCTACCTTTTCTGGTCAAAAGTCCC
TCTATGTGTCACAATTGGCACACATGGTTTGGGGAACTCAGACCCACCTCTTTCTCACTCTCCTCAAAATTCCCTCCCC
CATGAAGACAGGAACTCCTGCTCTGGATGTTCCCAAACTAGGTGAGCTCAAGCAACCTCAGAGCAGTGAGTCTCCCCAT
TCACCTCCCCTCTCCTCATACTGAACCCATTATCCGGTGCAAGGCCCCAGTGCAGAGAAAGTTCTTTCTCATAGCTGGG
ATGCCCTTTAGAAAGTGCACCCAAGTCCATCAGTGGATGAGAGTGGAACGCTTTTCCTCAACTTAGAAGCCCCAAGAGA
AAGCAGTTTGTGTCCCCAGTGGGACATCAGCCCCCAGAGGTTGGCTCATCATTTTCCAGTCCCCCACCCATGGGAACAA
TCCCATCTGTTCCTTCACTCACCTCTGCATTGCATCCTAAAAACATTGAGAGAAATTTAACCCTCAGACTCTCAAAAAG
AAACATCTACTTTCTTGTGTAATACAGCGTGGTCCCTATGTAAATAATCCTCAACTTGGCCTCCTCGATCTTTTATAAC
CAAGAGCAGAATAAGGAGGCCAGGGCTAAGGAGAAAGAAAAATGCAGGGAAGAAAGGCAGGCTCAATTGTTGGCTGATT
TAGAAGCCCTCAGCTCCCTCCAGGTTGCCCTAAGGACACTCCTCCAGGTAAGTGCCCTCAGTGCAGATGGCCAGGCCAC
TGGAAGGCAAACTGCCCCAATGGGATACATGGGAAGCTGCACAGCTTGTACCCTCTGCCACAAGCTCAGCTGCTGAAAA
TGGGGACTGTCCTGGAGGGCTGAAAGACCCTGAGGACAGAATTCTGAGCCCTGATGGCCTTGAACCAAGTGGGCTCCTG
CCCCCGCTGAATTCCAAATCACAGCAAAACAAAGCCAAGGGTGACTCTGGAGGCTGGGGAATAAAATTATCAATTTCCC
CTTGAGTTCAAGAGCTGCCTGTCATAGAGAGGCCTCCTCTACCCCTTTCTGGAAATACCTTTTGCTTATATGGTAAAAA
TCTGGAAAATCACTATCTAACAGTTTAACAGGCTTTTAGATTCAGTCACCATTGGAACTGAGTACACCATTAAAAGGAA
AGGGCAAAATTAAAAGAAGCATGTGTAATAATTACATGGCTAGTCCTAGAAAGTTCTCTTGAGCAGTTAAAATCCTTTG
CAAGCTTGAAATGCTCTAACTTCTCCCCGGAAAAAACAACAGCAGTTATCTTGCACTATAGTTCACTGGTCCCCAATCT
TTTTGGTATTGGGGGATAATTTTTCCCCATGGAAAACAATTTTTTCATGGAAGACAATTTTTCCACAGACCAGGGGAGG
GTGGGTGATGATTTGGGGATGAAACTGTTCCACCTCAGATCACCAGGAATTAAGATTCTCTGAAGAAGCATGAAACCTA
GATCCCTTGCATGTGCAAATCCACTATAGGGTTCATGCTCCCGTGAGAATCTAATACCCTCGCTCATCTGAAAGGAGGC
AGAGCTCAGGCAGTAATGCTTGCTTGTCTGCCCCCGACTTACCTCTGCTGAGCGGTTCGGTTCCCAACAGGCCATGGAC
CAGTGCCAGTCTACTGCCCAGGGTTGGGGACCCCTGCTGTAGCTCAACTGCTAGAGCTTTGCCCTCTCACAGTGGTGCC
CTGGTTCAATTCCTGGCTCCAAAAGTGAGTCTTTTGTGGTTTAATCATTTATTGATTCTTTTCCCCTCCATGGGGAGAG
CTCCTAATTTCCTGTCTTGAAATTTTCTTTTCTCTGAGTTACCTTTGGGGCAATTCTAGATCTTGTAAATTGCTTACCA
TCTCTTTGGAGACACCTTGTGTGTCCCTGTTTAAGTTATCCCCTTACTTAAGGTTTATTAATTTCACATAGGAGGTTAC
CTTTAGGTAAAGATTCAGCTGAGAAATATTGGCCATTTGTCCTGGCTAAATCTGGTAATAAAAGATTTTTATAGAATTT
TATTTTGAGAACTCCATAGTCAGAAATCAACTTAATTAAAGACGATATTTGGGCTGTATGTATACAGATATTGTTTTAA
AAGCCCCTGCTGGCCAGGCACAGTGGCTTATGCCTATAATCCTAGCACTTTGAGAGGCCAAGGTGGACAGATCGCTTGA
GCCCAGGAGTTTGAGACCAGCCTGAGCAACTTGGTGAAACACCATCTGAACAAAAAAAAAATACAAAAATTAGCTGGAT
GTAGTGGCAGGCACCTGTAGTCCTAGCTACTCAGGAGGCTGAAGTGGGAGGATCACTTGAGCCCAGGAGGCTGAGGCTG
CAGGAGTTGTGATCGCACCACTGCATTCCAACCTGGCGACAGAGCGAGACTCCATCTAAACAAAAACAAAAAGCCCCTG
CTTTCCCTCTAAGAACTTCTCAGTCAATGGAATTTTGTCTTGATTTTCCATTTCTGTCTCGTTGTGTATTTATATGTGT
TGTATGTATAGTATTTATATAAAAGAACTCTCTAATTAATTGGCTTAAAGAAACTAAAATCAAACATTTTATCAGAAAA
AATTGAAACTTTAATCTCTTTTAGGTCACGTGACTCTAATGATTTTTAAACATAAAGACAGTGTAAATAACATAAAAAA
TAAAGACAGTGTAAGTAAAGAATGTGTTTTGGTGGGGAGGTTATAAGAAGGCGTGTGAATATGGTTTCTGTTAAAGAGA
ACGTAATTTTGTCTAGCTCAGAGGGTTTTAACTATTGGCCTCACCTAAAAGAGTAATGGGACAGCTGGGCATGGTGGCT
CATGCCTGTCATCCCAGAACTTTGGGAGGCTGAGGTGGGGAGATCACTTGAGGTTAGGAGTTCCAGACCAGCCTGGCCA
ACATGGCAAAACCCCGTCTCTACTAAAAATACAAAAATTAATCAGGTGTGGTGGTGAGCGCCTGTAATCCCAGCTACTT
GGGAGGCTGAGGCAGGAGAATCACTTGAACTCGGGAGGCGGAGGTTGCAGTAAGTCGAGATTGTGCCACTGCATGCCAG
CCTAGGTGACAGAGTGAGACTCTGTCTCAAAAAAAAAAAAAAAAAAAGAGTAATGTGACAAAACTGATGGTTTAAGCAA
GTTGAAAAGGGTTTGTGAAGGGTTAATCTCATGAAAAGTTCTGTGGGTATAAGCAGGTTAGGTATTTAAAGGGGATTAC
TTAGTTTTTCCATAGGTCGAGCATCTTAATAATATACTGACTAGGGCCAGAATCCGGGCCCATGTGTCTGAATAATGGT
TTTCTAGAGAATTTATTTGTTTAACAGAAAATTGTAAAGAATTATGAGAGGTTTGTGGACGTTTTACCTTATGGTCAAA
CTATGATTGTATAGATTTGTTTATAAGGTTTTATTAAGAATTGGATCTAACATTAATAATATACTAATGCAAAGGTGAA
ATTTTGCTTTCTCTCATAAACAAGATTTTTGCATAATATTTTAAAATAATGAGATTTTTGTTTACCTTTTAATAAACAA
CAGAAAAGGGAGGAGAGAGGAAATAGATTCGGTTGGCATCTCATGTTGTTTATTGCGACCTGCTGGAAGTTTGTCTCCC
CTCATTCAGCAAGTAAAGATTTTTGCCTTTTAGAAATTTTGGAGTTATCATTTTGGCCACCCAAATGACTTGTAGTGAC
TCTATACTAATCTTCTCTGCAGCAACTCTCCTCCATATCCTGTTGGGTAATGAGAACAAGTGGCACCCCTCCCTCCAAA
AAAATCCATGCCCCTTTATATTACAGAAAAGAAATCTTCAGAAAAGAGACATGCTACAATGAGACTACCATACAAGTGG
TGAAAGTTACCCCCCAAATTACAATATCATGAGACAAAATAAGGGAGAGCTGCCTCCCCCAGCCACTTTGTCCTAGTAA
ATACAAAGGACCTATGCAGTAAATCAACTGCACAGCCTTCTTTTACTGACAGAGTGTTGTCCACCTGCAGAGCCAAGTC
CTCTCAATCTATCTGCACACTGCTGTGCACTTCTAGGCTCTCAGATGTTTTTAGGTCTACAAGTCCATATAACCACTCT
AAGCCATGCGTCTTAAAATATGCCCTCATTTTCCATTGTTAAGCCATTGAGTACAGACTGGTAGGTCACGTGGCTTCTG
TAACACAGTCTAGGTCACATCGGTTAATGCTTATGCGAATGGGACCCTGGAGGTCCTTACTCCTGCTCTCTTCTCCAGA
GTAGGTTATACCTAAACCATCCTGCATCAGCCTTTCCCAAGGTCAGGGCTGTGCTGAGGGTGTAACAAGCATGGACAGT
AGCCTAGCTTTCTTGGGAGATTTAGTCTCTGGGCTTCTAAAGGTTAAATATTGGTTTGTCTATAATGGGGAGAAGAAAA
ACAGTGGTACAACTATGTAAAATGATGGATATATTAATCTGCTTCACCATAGTAAACTTTTTACTATCTACATGCATCC
CACAACATCATGTTGTATACCTTAAATACACACAATAAAATTTGTTTAAAAATAAAATTAAAAACTGTCTTCTAAAAAA
GAAAAACAGTGAAGAAAGAGCTCTGCTGTGAGCTCAAGAACAGCCAGTCACAGCTCCACCTAAACCCACGGGTGACTTA
AAAGCTGAAGCCTTGTCATAATCATTGTCACGTACTCTTATTATGATGAAACTTTGCTCCTCTTTTTGCTGAGGAGATT
CACCTAAGTTACTCTACACGACAGTAACTGAAACAGCACCCATTAGACTACTTTATGACATCCCCCTAGAATATGAAGA
GTTCTGCAATCGCAGCTTCACAATCCTAAGCTACCAATTCAACCAGCCTTCAGGACTGGCACACTTCTGTGTGAGAAAA
GTTCAAATGGCTTAAGAAATTCAAAGCAACTGCTTACCCAAGATGAAGAGCACCCAGGGTGTACAATGCACCCAAATCT
CCCCACAGGCTGCAGTCCCCAAGCTCAACTGAAAGACTGCTGCTAGTACTCTGAAGGTTAGGTCAGAGTAAAACCAAAC
ACGTGCCTTCTGAAGTGGTTGCAGAGATGCAAACAGGAACCTCTAAATCAAGGTTCTCATTTCAGTCATCTGGCCCATT
ACCCAATTGTTATGTATACTTTCATTCTAAAAGAGGTGACAAATTCAACCTACTGAGGCTACTCACACTCAGACCTCTT
CAGGTGCCATCTCCCCTTTTAGATGCAAAACAGCTCCGAGGGTAGGAGCTTCAATGGCACCAGGCAAATAGGTGCTGAG
AAAGAAATCCATTTCATGCAAACAGATAGATAAACGTAATATTAACACAAAACCTTCTGTGTTAAAGATACAGCAACCT
CTTTTATTTTTCCTCTCAAAACAGAGGTGCAACCTCGCCAGGCAATCACCCAATCCCTGCTTCCAAGATACGCCTGCCC
AGTCCTCCAACTCACCATGTAGACATGAAAGTTTCCTCTTGGCCAGTGGCCATATCAGCATTTCCAGAAGGACAGGCAG
CCATTGATTCCCATAGAGAACCTCTTGGGTGACTTGGACATCCTAGATTAGAACTCAAGGTTTCTTCACTTCAAGATAC
CTCTCAGTCTCTTAAACTCACCACTTCAAAATAGGTGTTCTCAATGTACGCACCTTCAACCTCGGCTAGATTGGCTTGA
CCTAGGCATGGGCAGACTCATGGAACTTGTCCTGTATCATCTGAAAAGCTGTTGAATGTTTGCTCCCAAGCACTACGCT
GCATGGTCCTTGAGAAGTGATGTGCTAGAGAGCCAGCAATCTCCACAGCATAAATATTCCCATCATAACCTATTTCAAG
CTACCAACAGTTTAACAACTGGCTTGCAAAATTCCTAAAAAACTTAATACAGGTTGAATATCCCTTATCCAATATGCTT
GGGACCAGAAATGTTTCAGATTTCATATTTTTTTTCAGATTTTAGAATATTTGCCGAATACATACAAGTTGAACGTCCC
TGAGTCTGAATCCAAAATGCTCCAATAAGCATTTCTTTGGAGCATCATGTTGGCACTAAAGTTACAGATTTTGGAGTTG
AAATAACTACTCTTTTGTATTTTCAGATTAGGGGTACTCAGCCTGTAATCAGCTCTTGCTATGTAAGCTGGTTCCAGCA
CACCACGGAATCTCTGGAGGTCTGCGGGGGTACAGCTCCGACATGACTGGTTGCACGATGCTGAAAACCACTGTTAAAT
CAAGTTTAGCCTAAAGCTGCCTCCTACATATTTTAAGTTTGGCCTAAAGGTTTCTCTGTACATCATGAACTATAACGTA
AATGGAATAGTATACGGACTCTAGTCTACTCTTGTGCCAGTCACTGAGTTTGGCCAATCGAAGATGGCCAATGATTCAA
ACTATTCAAATAAGGCAAACACCTGAGCTGTAACCAATCCGGCTATTTCTGTACCTCACTTCTGTTTCCTGTACATGAC
TTTCCTTTTGCTGTCCATAAATCTTCCACCACGTGGCTGCGCTGGACTCTCTGAGTCCACTCTGGCTCAGGAGACTGCC
TGATTCATGAATCATTCTGTGCTCAATTAAACTCTTTTAAATTTAATTCAAGCTTTTAATACCACAAACCCCCATCTTT
TTCACATGACAATTCCCACCTTTTATGTAGATATGCACACACCAAAAGGTAGCCAAAGGGTACAAAGAAGTTTATTGAC
TATGATGCAGTAAAGATACCAAGAGTTACAATATTTGTGCATATGGCCCAACAGTGCCTACCCTCCTACAAAACAAAAA
CAAAAACAAAAAAAGGCAATGAGGTGCAGCAGTTAACAGCCCAACACTGGAGTCAAAGGAATGGAGCTGCCTCTTCTGG
CAGCAAAGTTTCAAGTTGTGCAATTAAATAATAGTCTTGGTCCACTCCTTGTGGGTCTTCTTACAGTTTCCCTTTAGAA
CCATAACTGAGTGACTTAGTAGAACATTCATATTCAGGATGTGGCCTCCAGAAGTGTCGTTTTGTTTTTGTTTTGAACA
AAGACGTGCTACCTTCTCTCTTGAAGCACCAGTGCTGGGTTCAGGAGCTACAGAGGACTAAGATGTTCCCCAGATAGTT
AAGAACAGGTCACATGGAAAAAACACAAAGCAATTGGTGAGTCCACATTTTGTAATAGAATTAAAGAGCGTAATGCATA
AAACTTAAAGTCATGTAACCACATGTAAAAACTTCAGCAGCTAAAGAAAAATTCTGGAAAGAGGCTTTTAACCCCTTCT
GAACTAAGTTCCCTTTCTAAACGAGGCTGGTTTCCATGGCTGTGACAAGAGCTCATGGGGTAGCAAAAAGAGAGAGAGA
ATAGCACCTTAGAAGTTACTCAAACAAGAGGTGAAACAAATAAGTAAACAAAAAAAGACCACTTTATCTTCCTTTCATC
CTTAAAGAAGGCAGGTGTCTGTACACTGCTTTGTGATCCTTCGAAGAATAAAAAGCTGTAACCCAAATCTCAGTATAAG
GGATGAAGAAGGAAAATGATAGCAGCTGATGGACTGGGATGCGACCACAAACCCATACAATAACTTAAGTTATCAACGT
ACTCCCTTACCACGAAGGACTTCATTCAGTCATTTAAAAAGCAAGGGACTAGTTCAAATCATGATTAAGGCTATAAAAG
AACACCAACCACATATTTTAATATAGTACCAATTACCTCAAGTTTAGACTAGGTGTCAATCTACAAACATACTACCCTG
CATTAATCTTCACACACCTGCGAGGACATTAACAAGGCCCAGCCAAAATTAGTTCCTCATTTAATGGGATATGGCTTTC
AGTGAGTTGGACACACCATCTCTTTCTTGGAGAAATTCTTAGGACCTGCAAAATAGTCCCCCCTCACAATGAGATCTCT
ATCTTCAAATCTCTGAGAGCCCAAGTTATTTACTCTCATTGCTCAAGTTGCTTTCCTCTCTGTTGAGGTGTCAGAAATG
GTCACGTCAGATTGGCCTCAGACAACCACAAAAGTTAACAAGCAGTCCCAAAGTACCTGTGAGGTTTAACCACTGGAAA
TGTAAACTGCCGGTCCTGTCTTTGCCCTTCTACTTCCTCCGCGTGACCAGAGTCAAATCACAATGTCCTCGACCAACCA
GATTCGCTCATCTGTGGACTAGGTTAACAGAAGAGGCTAGGCCAAATCTATGATACGGATCTAACAACCCAAATTTTTT
AAATTAAGTCTTCAAAAAAGAAAGAAGTTGAGAGAGAGAGAAAAGTGATTTTTAAACTAACATATACAGTCTGAAGCGC
TGTAATATGGAAACTTCCTGAACCACCTAATGAAAAATCATGAAAAGGGATCAACCTGTTGAAAGAATAGAGACAGGTG
AGGGATAATTTTTGCTCTCATAATTGAGAAGTAAATCCAATCACTATTACAGAAGACTATTTATATATGCACCATCCAT
CTTTACTGATATACTATACATATGCCTTAATGGCTTATAAAAAATCCTATGTAAATTAACATTTGAAACAAGTTGTCAT
AGCAGAATGGAGTAACCTGCTGTAAGGCACTGAGAGAATACAAAGGAGAAGTAATGTCATGCACAATCTCACTTCCTCA
TCTCAAATATTATGTAAAAACCACTTGCAAATACCATAGTTTACTCACAGTTGGCACATTTTAGAAATCAACAAAGTTT
TGAAAAACAATACAAGTGAAAAGATGATTTAATTGCAAAGAACTCCTAAATACTCCATAAGCCCCCCACTAAAAACCTG
TAAAAAAGTTTTCTTGCCTCTGACCTGAAAATTCAAGAAGAAAAGTTGTAGTTATAAGAAAATAAAATAACAGGCCAAG
CACAGTGGCTCATGCCTGTAATCCCAACACTTTGGGAGGCCGAGGCAGATGGATCACGAGGTCAGGGGATTGAGACCAT
CCTGGCCAAAATGGTGAAACCCCGTCTCTACTAAAAACACAAAAATTAGCTGGGTGTGGTGGCGCTTGCCTGTAATCCC
AGCTACTCGAGAGGCTGAGGCACAAGAATCGCTTGAACCCAGGAGGCAGAGGTTGCAGTGAGCCAAGATCACACCACTG
CACTCCAGCCTGGCGACAGAGTGAGACTCTGCCTCAAAAAAAAAAAAAGAAAGACAGAAAATAACAATATCTTAGCCCA
AATTGTACCAGCAAGACTAAAGAAAATAATTTTTCTACTTCACGATTCCTTTCCTTAACTGTAAATTGATGACACTGTA
CTTAATAATTTTAAAAACCCAGTCAAAGCAAACCAATGACTTGATCCTACCAACTCTAAGGAAACTGAGGGTATACACC
CTAGGATTGAAACACAACTGAGGTTGAGGTCATTAAACCGGTAAGTATACGCCCTATACTAACTCACAGCTGAAAGTGT
ACATGGAGCAAAAACAAAGAATACATATCCCAAGCGAATATTTTGTCTGGTGACACATCAGCAAGCGACAAGCTCCACT
TCATTTAAAAAATTATTTGGGTATCAGCGGTGTGGCAAACATTCAAAATTCTCCTTCAAACAGTTGGAAGAAAAAGATG
TAATACATTCCAGAGCAAAGATGAATCAAAGGTATCTTTTTGCTCAGGAAAAGAATTTCTTTTCATTCAATTACAGCAT
AATTCATTGAAAGGGCAGTTACTTAAAGTCTCTTAATGACTCCTGAGTAGTTGACAGGTAGACAACAAGAACATTTATT
CAATAAATAAGTGGTTCCTAGCTTGACTGATGATCTCCAGGATTGTCCATCGCTATGGTCCAGGCCAGCTCCACTTTCT
CTGACAGGCTTTAGCTGCCAGTGGAATGGGATGTTTCCTGTCTTTAGGTGACTCTTCTTGTGTCATACAGACTTTCATC
AATATGTCTCTTCATAGTCTGAATCCTGGAGGGAGCAAAACAGCAGGTGTGAAACACATTTGAGAGTTGGAATTTAGGC
AAAGACCACATGTTAGGATCCTCCAAATGGAACCTGGCTTGGGAGACAGCCACAGTGAAATGCCACTGACTCAATACAC
CTAAATTCCCACGGAGCTTCACAGGACCTCAATATAATTGGTGTCTATTGGGCTAATTTCTGCTTTGAAGCCCTAGTGG
TTTCCTTTCCCTTGGCTAATATTTTTTAGAACCTCAACACACAAGAAAAGATGCCCGCCTACCGCACCCTTTCTTAGCA
AAACAAGTGTCAGTGGAATCACCAGCGATCCTCTCCTCACTCTCTTGCAGAAATGTGCAAAATTGTGGTTAGGAATTTA
GACTAAGTGTCAGTCTACCACTGAGTTCCACCTCTTGTGGCTGTGTGACCTTGGATAAGCTTATTAACTTCTCTAAGGT
CTTTAGTTTCCTCATCTGTAAAATGGGGATAATAAAAAATACACCTCATAGAACTGTTATGAGAATTGAATGAGGCAAT
ATATGTAAATTACTTAGCACTGCCTGGCACTTCATAAGCACTCATTCAAGATTAGCTCCTGTTACCATTATTATTATTC
ATACTCATATTCATTACTTCTAACTTCAAGTGGGCCATTAGCACTAACTGGCATACCACACTTCTCTAGTCTATTTATT
CTCCTTGATGACTATTTCATACCCTTCCCTCTTTCCCCAAACTTCCAACACCTCCTCTTCCCATCATTCTCAGCTGACG
GCCTTGCTTTCTCCCATGATTGGGACTAGAGAAGCAATTAGTAGGGAATTTCCACAAGCTCCATCACATGTGGCCACTC
ATCTACATCTGGATCCATCTATTTGGCCTTCCCTATTGTTCTTATACACTCTCCCTGTCTTACTTTATCTAAGGTCAAC
ATCTCCACTCCACTTATGCACTATACTGGAAACATTACACACTTAGCAATCCTCTCCTCTCTGTCTTGCAGCATCAATT
TTTTCCTTCTCTACTACATAATTCCCATCTGCATACAAATGTGTTCATTTTCTCCCATCTTAAAAAGAAAAGCCACCAG
TGACATTGCCCTCCACGTATTGCCTGTCTCTCTGCATCCCTTCACAGCACAAGTCCTTGAAAGAGTTGTTTATGCCCAC
TGCCCTCCAATGCATCTTTGGACCTTTTTTACCCCACCCCAGACAAGTTTTCATTCCCACTATTCCACTGAGATCCTTT
TGCCAAGGTCACCAATGACCTCCATATTCCCAAATCATCCAATAATCAATTATCAGCTCTCATTTTACTTCACCTGACT
CCACAGCAAATGACACAGTCCTATCACTCTCTTTTCCTAGAAATAATTCTCCACTTGACTCCCAGGATACCAAAATCTC
CTGGTTTTCTTCCTATCTCACTAGCCGCTCTTTTCTTAGCCTCTTTACTAGGTACTCCTTCATCTCCCCATCCTAGAAA
TCTTGGAGGGCCCAGGTTCTGTCCTCTGACCCCTTCCCATCTACATTGATTTCCACCTGGAGGAAATGTCTGTTATCAG
TCTCTATCTGTGATGAATGGCTCCTAAATCTCTATCTCCAGTCTAAACCTCCTCTCAACTCCACACCCACAACTGCCTA
CTCCACATCTCCACTTGGAAGTTGTACAGTATTTCAAACTTAATATGTCCAAACCCAACTTCTGTTCTTCCTCCTAAAG
TTTGATTCACCCACAGACTTCCACATATTAGCAAATGGTAACTCTATTCTACCAGTTGCCCAAGTCAAGAATCTTGGAA
CTACCCTTGAGTCCTCTCATTTTTTCATATATAAATGCAGAAGCAGTAAATCCTTCTGGCTTTACCTTCAAACTATAAT
CAGAATACAACCACTCCTCACCACCTCCACCACCACCACCCTGGTCCAAACTACCAGCATCTTCAGCTACCTGGATTAA
TGCAAATGCCTCCTACTTGGACTCTCTGATTCTGTCATTGCTCGTTACCACCCATTCTCAACACAAAAGCCAGAGTAAT
ACTTTTTAAACAGACATAAGTTGACTGGTTCTCTTCCCAAACCCTCCAATGGATTCCATTTCATTGAGTAGAAGTCCAG
GTCATTAAAATCATCTATAAGGTTCTGTAAAGATCTAGCTGCTGCGTTACTTCTTGATGTCAACAAATAGTATTCTTTG
CCTTGCTGTCTCTCATTTCTGCCATCTGCCCCCTTGCTACTCCAAGAATATGCCAATCATGGCCCCTCCTCAGAGCCTT
TGCACCAGTCACTTCTTCTGCCTGAAACGCTCCTCCACAATAGCCATATGGCTTGCTTCTCTTTAGGTGTTTGCTTGAG
TATCTTCTCACTGAGGTTGTCCCTAACCTATTAAATGTCACACCCCCATCCAGCCATCCCATCCCCCTTTTCTGCTTTT
TTCTCCATATCATTAAGTACCATCTCATATACTATATATTTTACTTATTTTTAAAAACTTTGTGAGTATTTGTACCCCA
ATTCAACAGAGTCTTAGAGGACGAGCAGCTTTTCCAGGCAAAGAACATTCAGTTCTCGGAGGGCAGGGAATTTTTCTCA
GTTTTGTTCACTGCTGGTTCCTAAGCACCTAGAACAGGCACACATGGCATGTGAAACAGATGCTCAACAAATCACTGTT
GAATGGATTAATATCTGAAATGTGGATAATAACCGTATGAACATTAACTTATTTTGCGTTCTTAAAAATATCCAAGCCT
CCAAAGGTTGGTATTAGGTCCTCTGCACTGGCATTACCAACCTTCTCCCTCATTTTCCCCATGATACTCAAGTGCATGA
GACAAAGAAAAACAAAAACACTGCAATTAGTCATCGAGCCAAGTGTGAGCTTGGCAATAAGTAAACAGGAGGCAATGAC
AGGTATGTATCATATGAATATCTCAGAAGTTCTTTGTGACCTGTTTCCAACTGCACCACATCAAGAGAGTCTTCCTGCT
GGGATCCTAGGACACCCACCCCAGCCTCCTAATTGGACTCTCTGATTCTGTCATTAGTCACAGTGAGTACTCAAAGCAG
GAGGGATGACAGCCTTTTGACATTTAAATCAAAACTTGGGCCTTCCAGGTGGCATTGATTGATAAAAGACATCAAGTTA
CCTAAAAGGTTATATCAACCTAACTCCCTGAAAAATACTACAGCTCAGTAGAAAAGTTAAATTCAGGGTCGAGTCCAGC
CAGTCGAAGTCTCAGTATGAATTCAGTGGCATAGGACACTCCTGTTTTGGGATTTTCTGTCAGTCAACAGAAACTACTC
TACGTGGCCCCCTTCCCTAACCTAAGACCACTGCTTATGCCCACGAGACAGGAAACAAAATCTTGGTTAGAATTGGTAG
GGGTCCCCGAGTCCAAAATGCTTTGGGGAAAGATGCTGGTTCTATATCTTGCTTGGACCTACCTGCATATCCTCTGTCG
CTCCTTGAGGGCATAGAATGGATCCTCTTAGGTAAGCAGGAAAGTGGGACATCAACAGTAAGCAGAAAGGATGCATGGA
CTCACCCAGGCACTCAGCGCAACGGACACAAAGCCTCGCCATACACGCCTCTTCCTCCTCCTGATCAGTGCTGTAAAAA
AGAGGACAAACCAAATCTGAATCACCACTATCCTCAATAGAGTAGAGCAGTTGAAAGTACAGGTGTTGAAATCAGACAG
GTCTCGTTTTAGATTCCAGTTCTTCCACTCACTAGCTGGGTGACTGGGCAAATTGTTTAAGCCCCAGAACAGCCTGTTC
CCCACTGGATAAAATGCACATATTGGCCAGGCGCAGTGGCTCATGCCTGTAATCCCAGCACTTTGGGAGGATGAGGTGG
GTGGATCACCTGAAGTCAGGAGTTTGAGACCAGCCTGGCCAACATGACAAAACCCCGTCTCTACTGAAAATACAAAAAT
TAGCTGGGCGTTGTGGTGCACACCTGTAATCCCACTTACTCAGGAGGCTAAGATGGGCAATCACTTAAACTCAGAAGGC
AGAGGTTGCAGTGAGCCAAGATTACACCACTGCACTCCAGCCTGGGTGTCAGAGTGAGTGAGACTCCCATATCAAAAAC
AAACAAACAAAAAATGCACATATTACCACCCACCCTTAAAGCACAGTTGTTAGGAATAAATAAAAAATAAATACATGTG
AAACACATACCATAGTGCCTGGCACATAATAAATGCTCAATAAATTATCCCTCATTCAGAAGTGTACTGAGCACTGACA
AAGTCTGAGCATTGTGCTAGCCTAGAGGTAAAAAGATAAATAAAACTTGAGCCTGTGAAGGGCTCATGATGGGGGTGAG
AGACCTGTTAAAACTTAACAAGTATGTTATAATGCAGTGTGATAAGTGTTTTAATAGAGTTACATCAAACTGCTGCAGC
AGCAAAGAGTGAGGAGTGACTAATTGTCCCCTGAGGTCTCAGGGGAACTCAAGAGAAGGGGCTATTTCAGCTGGGTCTT
GGAGGATAAGAAAGAGTTTCCAGGCAAACAAGAGAAGGAAAGAGGGCATTCCCAAGCAAGTCAAAAGGAGGGGTCTTAG
AGGATGAGAATGAGTTAGGAAAAATATACGAATGAAGTATAGTATGTTAGGGCACATAAATAAGTTCATGGCAGCTGGG
ACGTGGGGAGATGTCAGGGAACAATGTGACTTAGAGTAAAATCATAAGGGGTTTTGGATACCATGCTTAGAAATAGACA
TTAGCATTTTTACCAAGAGTTCTTTGTCTTTTTTTGAGCCACAGATTCCTTGGAAATGGCACAGGGTGCTCTCTTATCA
TTAAATAAATGCACACACACACACACACATACACACACACACACACAGAGAGATTGAATTTTGGACCTTCTCAATGTAA
TACTTCCCTCCCCTGACATAGATAATGGAGAAAAGCTGGGGTTTCACGTAGATTTTTGTTTTGATTTCCTTTACTACAT
TTATTTTTAGGGAATTTACTCATGATGCCTGTCAACTGCAGAATAATGTTTAATAAATCTTTTTAATAACCACTATCTA
TGTAGCCCCTCCCTTCAGAATATATGCGGACCAAGAATAGATCTCGCTTATTCAAATCGCTTTTGCCCTCCACAGCTAT
TCTTAAAGCCTCTCTCATTGCTCAGGCATTTTCTGTCAGGAGACATCATCAGCTCAGTGCCAAATACAAGGTGAAGGAA
AAATAATTGACCTGGAATTGAAAGAATGAAACATTGACTTCAGAATTTATTCAGACCATGGCACTGTACAGATCTGATT
TCCAAAGCAGAAGACTAGGACCATATATCAACTCCCCCATCTCTCTCCAAATTAATATTCACACACATCACTTTCAACC
TTCCTTTTGGCGCCCCTTAGCAGAACGTTCTCTTTGAAAAGAAGTTCTCACTTAGAGAGAAATTAACTTGGTCCAGAAG
AAAGGAAGGTGTGGATGTGGGGGTCTGGGTAGAGCGCTAAGGAGGAAACAGGCTTGCTGCCCAGGGCTCCTGCTGGACT
ACTCATCGGAAACCTCAATAGATGACTTCTTATAGCCCAGACCTGCTCCTCTCAGCCCAGCAGCCTTCCTCCCCATTCT
CACCAGCAGCAGAGCAACCACCACGGCTGAGGGCACAAAGACAAGGATGGAAAGAAGGGCCACAGAGGAAAGCATGGTG
CCAAAACCTAGAGGCGGAGAAAGAGAAGGTAAAAGACAGGGACATGCAAATATGCTCCTTCTTTACATGAGCAACTAGG
TTCTACTTTTGCTCTTATATTTCTTCTGATTACAAAAGTAATAAATCATTGTGTGAAAGGTAGAAAATACACAAAAGTA
CAATGAAGAATAAAAATGTACCGATAATCCCACTACCTAGGAAGAACACTTTGGTATCTACCCATTTAATCTTCTTCTT
AGGGGTATCGGGTATGGGGTGCAAGGAGGGCATATATATTTTTAAGTATGGATCATATATTATATATTATTTTAACCTC
CTTTTTTACTTATAATATGATAAATATTTAACAATTCCTTCCAGATGTGATGTGTAATCGCTGCATAGCATTCTATCAC
ATTGAATAATTTATAGAACTAATCCTCTAATGCTGGACATTCAAGTTGGTTCGAATTCTTAGAATCTACAAGTCACATT
AGGATAGCCAGGCTTGTACATAAATCTTCATCTTTAGCTCTAATTCCTTAAGATGAAATTTACAATGGAATTACGAGAT
CAAAGGGCCTAGAATTCAAGGCACTAATTCATACTACCAAATCTGCTTTCCACAAACTGTATCATTTTATTCTCTGCTC
AGCAGTATGAATGTGCTCATCTTTGAAGCAAACCTACAAGTTATTACCTTTAAAAGAAAAAGAAAAGAGAGAGACAGAA
AGCAAGAAAGAGAAAGAGAAGGAAGAAATGAGACAGGGAGAGAGGAAAGGGAAGGAGAAAGGAAGGGAAGATGAGAAGG
AAGGAAGGAAGGGAGGGAGAGAAGGAGGAAAAGAGCAAGGGAGAGAAACTTGAGAAAGACTTGAGAAATGATGACGAAT
CTATAATGACCCATAATGTACCTCTAAATCTTTAGCTCAAATCCAATTAAGGACTAGCATGACCACTTAATCGTCATCA
GGGAATAACATAGAAAAAAAAAATCAGTCCTTAATCTGACTCTTCTCCTGTTTCACACTAAAGGGAAACTACTGTTCTT
TGCAGCATAAAAGAAAAGCACTACCTCTCAACGTTAGAAGGGGTACCCTTTCAAGACACAGGCAAGAACACTATGCCAT
AACTGGGAGTATGAACATGCTAGGAAAACTCGCAATGACTTCTATTTCACAGAGATAACAACCCTATATTTACTCAGGG
GTTTTCCGTGCATTCCACAAGAACTTTGGTCACCTAAAGTTAAAATTAAAAAAAAAGGGTAATGGAGAAACTATGACAA
AATTTGGAGAGAAAATTCAGTTTTCAAAATAAAGATTAAAAATTCACCCCAACATACATATTGGGATGGCAGAAAAATT
ACTTCTATTTAAAAAATGATTTAATGACCCAACTGGCTTACAAAGATAGACAGCTTTGTTTATCATCGAGCTCTCCAGA
AAGCACCACAGCAGTCACAGAGCACTGCAGAAGAAGGTTGGTGGCAATGAGCTTACCCCTTTCTGTGACTGTTAGCTCT
GTCATGGGAATATTATGGTGCACATCTGGGGGATTCTTCACAGCACAGCTGAATGGTCCCATTGTCCTTTATGGTAGGG
TTGCTTATACTTATAAATGCATCCCCTTTGTATACATTTCCAACCCAGGAGTTGCATTTTCTAAAATGTGCCTGCTGTG
GTTGGGTACTGGAAAGACTGATAATGAAATATCTAAGAAAAACACGATGAGAGAAAAAGTTAACTTGGAAAATGCAATG
AAAATATAAAGCTCAGTAGGTCCAAAATAAAATACAACTGTATAATGGTGTGTTTTTTTTCAGTTGTACTCTTTATGCT
TTTTTAACCTCCATCCTATAGGTTAATAAAACTGATCAGAAAAAGGCCCTTTAAACTAGAGACTTCTGGATCCTAACCC
TTGAATCTCTTCTAAATTCTCCCTGGAACCTGAAAATAATAGTTCTCAACCAGAGGCAATTTCACCCTCCAAGAGATAT
TGGCAATATCTGAAGACATTTTTGATTGTCACAACTGGGGAGATGTTACCCACATTTAGTGAATAGGGGACGGGAATGC
TACTAAACACTCCCCAACCATGCACAGGACAGCACCCACAGCAAAGAATTATCTGGGCTCAAAATGTCAACAGTGCCAA
AGTTGGGAACTTTGTTCTAAAGTAGCATCTCGTATTTGAATAGCACTCTATAGTTTGCAAATAATTTCCACACATTTAC
TCACTTGAGCCTCATGACTACACTGAACTACATGAGGCAGGTATAATTATTCCAAATGTATAAAAAGGAAACAGGCTGG
TCATGGTGGCTCACGCCTGTAATCCCAGCACTTTGGGAGGCCGAGGTGAGCACATTACTTGAACTCAGGAGTTCAGGAC
CAGCCTGGCCAACATAGTGAAACCCCATCTCTACTAAAAATACAAAAATTAGCCAGGTGTGGTGGCATACACCTATAAT
CCCAGCTACTTGGGAGGCTGAGACAGGAAAATTGCTTGAACCCAGGAGGCGGAGATTGCAGTGAGCCGAGATTGTGCCA
CTGCACTCCAGCCTCGGCAACGGAGCTAGACTCCGCCTCAAAAAAAAAGAAAAAAAAGGAAAGAAAGAAAACAAAGCCA
AACAAAAGACGAAATGAGTTGCTCTACGGTATACAACTAGTAAGTGACAAAAGGGAGATTTTTGCTTATTCTCAAAATC
ACAAGGAGGTTGTAATATAATTCAGCCTCTCTCAAGTTATCTATCTTGACAATTAATATAATACCCCTAGTCTAATACC
TGATAAGTACTCAGTGAATATATGTTGAATTAAAATAATGCTGCCTAAGAATTATTATACACTTCATCACCAAAAGCCT
AATTATCAGACACTTATCAAAAACCTTGATTAGACACTTCATCACCAAAAGCCTAATTATACCTGGGGCAGGCCAGGCA
GGTATTACAATATAATATGACTTATGCAGTATGGCTTATGCAAAATACAGGCTTTCCTCTTTCTTTGTTACTTGGTACC
TTCCCATTTAGGAACCTGGGTGTTTACAACCACTGAATTGCCCAATTTTGAAAAACAAACTTCCAGAAAAGATGCTGAC
TCACTTATTCATTCTATTTGTTCATGCATTTATTCAACAAATATTTGGTGCAGATCTCTAATGTGCTAGGCATTGTTAA
GCAAAAGGATATGGTGGGAGCCCACCTAAGGTACATAGTCCTATTCTCACGGAACTTACATTTTAGTGATAAAGACAGA
TAATGAGAAATAATAAGTGTGTTGAACATTTCAAAGGGGGAGGTAAAGAATCCCTACCACTAATTATCAGCATCAGTGT
AAAAGAGTTTGAACTCCTTATTGACAAAACACTGCCACTGTGTATCCTCGAGATTAGTCTAGCCCATGAATTCAATGTT
AAGTTCATGAAACTCATATCCCTTGCAAATTGATTAATCTGACACAATCCTGATTGACTAACCCCATGACTGCAACATC
ATGTTATGTAACTTTAATTCCAACTTGTATGAGTTTGTTGATTTTCTGACCAGCCTTGCAGAGAGCAGCACTAGGAGAG
AGCTGCTGTTTCTGACCCAGGAAAGTCCCCTATTGCTTGCTCTGTCCGCCTCTTTTACCAAGGAGGCAGAGCCAAATAA
GGCCAGCCACAGTTTCCTGACCACTCAGAATCAAGTGAACTATTTCAAGTCTGAAAAAAAAGTGGGAGGGCAGCATGAA
TATAAGGAGTTCTTTCACTGGAGTCCCCTACCTAGCCTCAAGCTATGTGGCATTCTATAATGGCTCCTAACACAGAATG
CAAAGCTTATTTATACATGAAAGTCAAAGAGGACATTTTTCCAGTGAAGGAAATGGGATAAATAAATTAACAATACTTT
AAAAATAACAATCTTCCATACAGCTATGACATTCACATTCTTGAATATCATCTATCCTGAGCTAAGGATACTGCTGGAA
GCTTAAAGAGAAAAAAATTTTATAGCATTTTAATCTTCAATTGACACCTACAATGAAACTTGGACCATAAATGTGTTTA
GATGCTGATGATATACTCCAATAAGGTATATTGCTTCCAATATTGCAAGACCATCTGTCACCAACATCTGTCACCAACA
CGAGGTGCCACCATTTCCTTCAAAGGCAGCCATATAAATCAATGCAGATGTTTATACACTGGGAGAAAGTGCCAAGATA
ACTCCACAAAGCGCAAATATGCAAACAGATACACCCATTGAGACAACTTAATATGACAGAAAATGAGCAGCCTTAAGAG
AAAGGATGTCCATGACTGGACCCATAGAATTTTTCTATTCAATAGTCCTGAAGGTACCCTTTTAGTACATTAAATCTGA
AAATGAAGCTATGAAATAATGCAAAAAGAAACAACAAAGAGGAAACAAAATAAACCACATTTCCTCTGAGTTTCTGACA
GCTGACAGCTTTTTTCCTGCAGCTTATTTACAGAATTCTTACGTGGGGCCCTGCGTGACCAAATGAATGTCATATAGGA
TAAAAGTTCATCTATCTCTATTAAGTAGAAGCCCATCTTCTACTCTAAGATGAGATGGCCTCAGGCATGCCTATGATTT
GCAGTAAAACAATTCCAAAACTGTTATCAAAGGAACATTCCAAAAAGTACACACTTACTGATACTTGGGCGGCTGCTGC
TGGAGGGCGATATGTCCAGTCTATAGTAAGCTTGTCAGTGACATCTGAAGTTGACTTGAAAGTGCATTTCAACTTGATC
TTTTCTCCAACATAACCTCGGACATGGGCATCTGCACGAATCTCCAAGGAAAGACGATATAAACACCTAATCAAAGCAA
ACCCAAACACTTAAAATGCATTCATGTGGGTGGAATATACAGATGTGAGTGAACAATTATTTTTAGAGCCCTGAAGTGA
AAAAGCCAGAGCAATAAATATTAACCCTCTCAGGCAAGCCCACAAGGGACAAGGAGTTGATATCTGCATTAATCAAAGA
TAGCATTTTTCAATCATTTTGAAATCTCAAAATCACAACTGAATGCTTGTGTAAAAATTTAAAATCTGGTCACACCAGC
ATTTTCCCGAATACAGGCTTGTGGTTCAATTTAAGTACAAACAATGGGTCTGCCCATGGCTGGCTAAAAGGCAACATCA
CCCATCCCCTTCCATCCCCCGCAGACACACACACACACACACACACACACACACACACACACACACACTCTCTGGGAAT
ATGGCAGCTTTTGTGGTCTAAGGGACTTACCCCAAGTATAGCATGGTTGCATCATGAAGCTACCATTGCCTCATCAACA
GCAAAATGAGAATAGGAAGTAAGAATGGGAGAATTTATTTCAAATAATTTTCTAAAACTGCCCCCAAGGTACTATCTAG
TTTTTCCCTTTTTCTTAAAGCTGGCTGAGGAATCACACATCCATTAAAAGTAAATCATGGAGAGAATAGAATAGGTAAA
TGCATTCTAGCAAGTAAAAATACAGTACTATTTAAAACCCAACTAGAGATGTCGCCTTCCAAAACCACTCATTTATCCA
ACTCTGACACTTCATCTCTCTGAAAAGGGCTGGCACTTTGTTCTAACCAGTTCCTTCTGCTTTCAGAGAACAAAAACTT
ATCTTTCCCTACAGGGGCATATTTTAGGAAATGACATTGCCAGTACTTTGTTCTTCCTGCTTCCTTATCTACCTCAAGA
AGCCATGAATCTTCTGTGGCCAAGATAAACAGAGCAGCAAGATTTCAGAAAAGTGCAAACCCACACGCTGTCCTGAAAA
TGGCAGTGCTTCTGGTACAGGCAGAATGGTGTTGTGATTGAGCACGCAGGCCACTGCTCACACCAGAGGGTCTGGGTTG
AAATCCCGGCCCTGTCACCTGCTGGCTCTGCAGCCTTAGTAAGTTACCGTACTTCTTCAGTCTTCTCAGCCTCATGGGA
ATGATAATAACAGTACTTACCTCAGAAGGCCACTGTGAGGATTAAAAAGAGTTAAAACACATACAACACTAAGAAGCCT
ACCCGAACCAGAGTAAGTGCTCAGTGCGTGTTAGACAGTGTCATTGTCATTATTGCCACCTCTTCAGTCCTGCCCACAC
ACTCTAACCTTTCCTGTCACAGTTATGAGTCATCAGTTCCACTGCCTTTACCTCTGCCAGCTTTGAATCATTTTTCTTG
CTCCTCTCTAGACAATCCAGTCTGTTGACATTCCTTTTCAAAGGAGGAGACCAGAACTGAACCCACTAATAAGAACTCA
TAAGAATCTGACCCTCCCAAAGATGAAGATTACTTCTGGTCTGCCTATGGCACCCTTTCCGACTTTGCCATGCTAAACC
TGTCCTGCCTTCTGTGCCTTTGCAAATGCTGTCCCTCTGCTGGAAAGCTTTATCCCTCAGTCCCCCACTTTCTTAGGCT
CCAATCCTGACCCATCACTGTAAGAAAGTCCCTACTCCATCACTCGAGATCTAGTTTAAACTGGAGGTGGAAATGAATG
GACAATCTACACTCTCCCCATGTCCATTGCTTTATCCTAAAACATAAGTATAATATAGAGATTTGAAATACACATTTTA
GAATTAGCCAAAGCTGGACTTGAGTTCTAGCTTAGCTACTTTCTGGTTGTGAGAACTTGATTTCTGTTACCTAACCAGT
TCAAGCTTCAATGTCTTCACTTGGAAAATGGGGAATAGAACAAGATCTACTTCACTGGATCACTCTGAAGAGCCACTAC
AATCAAAAAGAAACTTTCATTATGATCATGTTGTTCATTTCACAACATGAAACGCTTGGCACAGCATCTGGAATAGTAA
CTTTAATAAACATTAGCTATTATTATTAAAATGAACACCACACATATTCAAAAACTTTCAGTAATTTCCTATTGGACTA
CAAAATAAAATTCAGAGAGTGGCAACTGGAAAAAGCCCTAAACTTCTGTCACTGCATCCCATCTACCTTCCCAATCCCT
TCATCATTACTTGAATGTCCTGCCATGTCCCACATGTACTGTGTCCTTTCATGCCACTGAGCCTTTCTTTGAAACAGGT
CTCTGTCTGAAAGGCTCTCCCCACCTCTAATAATCCTGCCTGTCTGCTCCCCCACCACACCATATCCCAACATTCACAC
ACCTTCAAATTCCAGCTCAAATATCGGCCCCCTTTGCGGTGCCTTCCCAAATTCCCTGATGCGGTTCATCGCCCTTTCT
CCTCCAACACTAGGTACATAATCCTGCACAGGCACAGATGCCATCGATTGCACCTAGTTACAAAGGCTATTCCTCTATT
AAATGTCAGCACCTTCAGGGCAAAAATTCAGAGGGAGGGGAGCAGGACAGGGGACACGGAGAGAAACAGGTGGACAGGT
CACCAGAAATTCTAGTATAGGAACAAAGCATGCTTGGACTACCTACTTTATTCCTATCACCTTTTTTATAGTACATGCA
ATACTCTTAACTCCCCTACACTCCTTTATCTTTCCATTGCACCCTTTCAGCTAGTTCTTAGACGACCAGACTAGGCTAG
TTGTGAACAAAGAAAAATCACACGACTGGACAATTACCATAAGAAATGCGTGCGTATCTCCCACAGCTGAGTCCTCAAC
GAGGCCTGGCAAACCTTTAACTGGCCTTGCTTAGCTTCCCATTCCATGATTCCTCAAGCCCTTGTCATTCTCCCTTAGT
CCTCCATGCAACCTCCAAACCCCTCATTCTCAGAAGAAAATGTTACCTCTTACATCGTCATGAACTCAGGCCATATAAA
CGGCCCAGGCACACACATTCCTGCATCTGCTCCCATCCTTACTTCCAACCTGAAAGGATGTGGTGTCCCTTTTCCTATG
CGAGGCCAGGCTCTCTTGCTCTGCCTGGATTCATCCCCTCCATTCCCTGCTTTAGCAACAAACCTCTCTAGGCCAGGCG
TGGTGGCTCATGCCTATAATCCCAGCACTTTGGGAGGCCGAGGCAGGCGGATCACATGAGGCCAGGAGTTCAAGAGCAG
CCGGGGCAACATGGCAAAACCCTGTCTCTACTGAAAATACAAAAGAAATTAGCCGGGCATGGTGCCACATGCCTGTAGT
CCCAGCTACTCAGGAGGCTGAGGCAGGAGAATCACTTGAACCTGGGAAGCAGAGGTTGCAGTGAGCTGAGATCACACCA
CTGTACTCCAGCCTGGGTGACTGAACGAGACTCTGTCTCAAAAAAAAAAAAAACCTTTCTACTGCCTTCAACCCCTCCC
CTTCAGCCTCTAAATACACAGGTTTCTCCCATCCTTAAAAACAAATAGAAATTTTAAAAAATCTTTCTTTAACGCTGTA
ATATTACTCTAGTTACCAACTACTGCCCTTTCTCTCCTTTCTTAAGCCAAGTTTGTGAAAGAGTGGTCTACACTTGAGG
TTCCATTTCCTTCTTCCCATTCACTTATGGACCTTATGGTACAACTGAACTCCACTACCACTTCTGGTAAAAGGCATCA
TAGATCCTCAAAATTGTAAAATCCGAGGGATAAAAACCCCAGTAGACACCTTTCTATACTTATTTTACTGGGTCCTCTA
CCAGTGACTCATTGCTCCTTGAACTTCTCTATCCCAAAGCTTGCATGACAGTGCTCTCATTCATTCACTCATTCTTCAA
ACATACATTTCTTGAGCATCTCTTTTGTGCCATCCTCTGGGTTTGGAATTAAATGCAAGCAAAATAAATACACTCCCTT
GTATACTTGAAATACAGCAGAAGTTTGATACATTAATTAAGTAATCATAAAGACAAATGCATAATTAACAAACTTGGAT
AACTACTATGAAGAAAGGAAAAGAAAGTGGGTGTATGGGCGGCCCCTGCTTATGATGGGGGAGAGGAGAGTGGTTAATG
AAAGCTTCCCTGGAAGTTACTCTTGAGCTAAGATCTGAAGAAAAAGGTAACAAGGTGAGGAGAGGGAGGGCATTCTAGG
CAGAAGACACAGCACATGCAAAGGTCCTGCACCAGGAAGGAGCTCAGTCAGTCAAGGAGCTGAAAAGGAGTATGACTGC
AACACAAAAAACACGAAAGGGAGAGAAAATAGAATGAGATGTGGCTGGGAGGTAAACAAAAAACAGACCAGGCAGGACC
TTACAGATTTGGGTCCTCATCCTTAGTGTAATAGGAAGCCATGGAAAGTACTTAACTGTGGGACTGGGCAAGAAGAGAC
CTGATGAAATCTGCATTCTTAAAAGATCACTTTAGGCTGGGCGCGGTGGCCCACGCCTGTAATCCCAGCACTTTGGGAG
GCCGAGGCGGGTGGATCACGAGTTCAGGAGATCGAGACCATCCTGGCTAACACGGTGAAACCCCGTCTCTACTAAAAAT
ACAAAAAATTAGCTGGGCGTGGTGGCAGGTGCCTGTAATCCCAGCTACTCAGGAGGCTGAGGCAGGATAATGGCATGAA
CCTGGGAGGCAGAGCTTGCCGTGAGCCGAAATCGCACCACTACACTCCAGCCTGGGCAACAAAGCAAGACTCCATCTCA
AAAAAAGAAAGAAAAAAAGATCACTTTAGAGAAGACACTTACAAGGAATCAAGAGTGAGATGGTATTCTAGCATGTTGG
CAGGCCAAGGTGGGTGGATCACCTGAGGTCAGGAGTTCGAGACCAGCCTGGCCAACATGGCGAAACCCCGTCTCTACTA
AAAATGAAAAATTAGCCAGGCGTGGTGGTGGGAGGCAGAGGTTGCGGTGAGCCAAGATCGCACCACTGCACTCCAGCTT
GGGCAATAGAGCAAGACTTCGTCTCTTAAAAAGAAAAAAAAGAAAAAGTGAATGAGTGAATATGGGGAAATTACTGAGG
AGGCTACTACGATAGTCAAGAAAGAAGGGAAGTTTGAACTAAGTATGGCTGTGGAATGTTAGGGAAAGGGAGGTATCAA
GGATGACTGTCAGGTTTCCGACTTGCTGATGTCATTCACTGAGACAGGAAGACTAGAAAAGTACTAGGCTTGGCAGGGG
AACAGGAGTTTGATTTCTAACCATTCTCAAGGTGCTTCTGAGATACCCAAGGGATAATGTCAAGGGAGCAGTTGGTTTA
GGGCAAAGGTGAGCAAATTATGGCCCATGAGCTAAATGGAAGCAAATGGATCTAGTGGAAAGGGAAGCAAGCTAGAAAC
AACTAGCAACTGACCTTGCCGCTAGCTCTGGGTGTGACCAGATTGGCCTAAATCAATTATGACATCCAGTGGTCTTTTG
GTAAACAGCTAAAAAAAATTTACAATGTCTTTTAAAACAAAGTTTTATTAGAACACAGCCATGTTCATTTGTTGATGTA
TTATCTGGCTGCATTTTTTGCAGAATTGAATAGTTGCCCCCAGAGACCATGTAGCCCACAAAGTCTAAAATACTCTCTG
GCCCTTTACAGAAAATGTTTGTCAACCCTTAGTTTAGAACAAAGAGATATGGGTTACAATTTAAAGATTGAGAATCTCT
TTGAGTCTCCTCTAACTCAACTCCACCACTGACTGTGTTACACATACACACACACACATACTCACTCATCTCTGTCTCC
CCACATCTCTGACAGTATGTATCAAATATCTAATGCTATTCTTTTCTTAACCATTCTTTAAACACTGGTGTTCCTACAG
TCTCAGCCTGAATATACAGTCATTCAACATGTTTTCCTTGGACAATCCTATTCACTTGTAGATTTAACAACCACTAACA
GGATAATGATTTCCCAAATCTATATTACTAGCCATGATCTGCCTCTGAGTGTTCAAGTGTTACCGGATATACTCTCTTG
AATATCACCCCCACAGGACCTCAAATCAATGCGGTAAACATTTGTTTGTTGCCAGCTCAACATCCATTTCCCCATCTCC
TAATAATACCCTTTTTTTTTTTTTGAGACCACCTTTTCCCACACAGCCTATGAGCTAGGAGGAAATGACACTATCAGTC
AGGATCCAGGCAGGCAATGGAAGGCACAATCAGCTGAGATTGTGAAAAGTGTATGGGCCACTTTTCTTTTCTTTTTTTC
TTTTCTTTTTTTTTTTTTTTTTGAGACAGGGCATCACTCTGTTGCTCAGGCTACAGTGCAGTGGCGCGATCTCAGTTCA
TTGCAACCTCTGCCTCCCAGGTTCAAGTGATCCTCCCATCTCAGCCTCCCAAATAGCTGAGACCACAGGCGTGTGCCAC
CACACCTGGCTAATTTTTTGTATTTTTGGTAGAGACGGGGTTTCCCTATGTTGCCTAGTCTGGACTCAAACTCCTGAAC
TCAGGCAATCCTCCCATCTCAACCTCTCAAAGTGCTGGGATTACAGGCGTGAGCCACCATGCTTAGCCTAGGCCACTTT
TCAAAGGGACTTTTCCCAAGGTTAGGAAAAGCGCCACAGCAGCACAAGCTTTTACCATCCCCGAGGTCTGAAGGGCAAA
GGGAGGAAATGGTGTTACTAGTCCTGGTAAGAGTGGGAGCTGTGGGCAACCTGACAGGGGCTGTTGTTAGAGGGATACA
GGTACTACAGATCATGGCACCAAGAGAGGGAGGGGGGAGTAGGAAATAAAATATCCCTACCCCTCCTGCCCTCCAATCT
CCTGCCAATGCCTCCCGTTGGCCAAATATAACTGGAAACCAGAGGAAGAGAGCCTGAATGATGTACTTTATACAGTTAG
CTTTCCAAAGAGTAGAGTAGAGAAAAGAATGAGTCTGGTGGGAGGGGAGAAAACTAAAAGTAAACAGCAACTGACTTTA
CTGCCAGCTGAGGCTGACTCAGATTTACCTAAACCAATCATTACATCTAGTGGTGTCCTGGTAAACAGCAGAACATTTT
TACAAAAAATAAAAGGTCCACATACATAGGGTTGGACAATTTCTGTGGTGCAAATTCCTACCATGGTCAATTTCAAGCT
ACACAGGTTAAGTCCCTAATGCTGACATAGGAAGAGGTGTATTAATACTTAATTGGCTTTTGAGAGCCAATCACATCCT
CCCAATTATAAAGATAGGTCAATATGTGATCTAAGCTAATCCAATCAAAGCGAGTTTCAGAAAACCTGCTTGGAAAGTT
ATTTAATGCCCCCACCCAACACCCGCCTTGTTTATTTTTTGTTTTTTTTGAGATGGGGTCTCACTATTGTTGCCCAGGC
TGGTCTTGAATTCCTTGGCTCAAGTGATCCTCCCATCTTGGCCTCCCAAAGTGCTGAGATTACAGTCATGAGCCACCAT
GCCCGGTTTATGCACCTCTCTATGCTCAGATTTTCTTCACTCCCTATCTCTAACAAACTTATTCCTCTTTCAAGATTTA
ACTTCATCTCCAGGAAATCTTTCCTTTATTCTCATGCCAGATCAAAGCATCTCTCTCATCCTCATGGTTTCTAATGCAT
TTCCCTCTTAGTATCAGACTCTAAAATCATCTGTTGACTTATGTCTTCTCCAATAGATCCTGATCCCACCAAAACAGAG
CCTAGCATATTGTGGATGTTTAGTATAGTAATATTTATTCAACTAGACCAAACCAACAGTTTCCTCTTTTTTTTTTTTT
TTTTTTTTTTGAGATGGAGTCTCACTCTGTTGCCCAGGCTGCAGTGCAGTGGCGCGATCTTGGCTCACTGCATCCTCCA
CCTCCCGGGTTCAAATGATTCTTCTGTATTTTTAGTAGAGACAGGGTTTCACCATATTGGCCAGGATGGTCTTGAACTC
CTGACCTCGTGATCCACCCGCCTCGGCCTCCCAAAGTGCTGGGATTACAGGCGTGAGCCACCGCGCCCAGCCCAGTTTC
CTTTTTATAAAACAAAAATTATTACAAAATAAGCATTCAAATTACACATTCTGGTTACTAAATTATAGTAAATTTTGGT
TACTGAACCAAATTCTGTTTGCTAAATTATAGTAAGTACGCCATCAATAAACCCACCTACCTACCAATTTTTTCCTTGT
TAATATATCTGAACTCCATATTTATGAGCATGATTTTGCCAAAAAGTTATAAACATTTAAAGTCATTTTGTTGAAATCT
AAATACTGGATATGTGGGGTCTTAATTGTATAGTTAAAGAAAAATAAGAAAAAGTAATAGTTTATCCATGGATGAACTA
AAATTCAGGGCTGGTGAAAAAAAAAAATTCTAATGACGATAATTTTGTACAGTCTTATATAAAACTCTGAGAACTAGAA
GAAATTATTAACTTTTTTCTTTTTTTCTTATTTTTTTTGGTTCTAATTCACTTGTTTATTTTGGGGAGGAAGACTTTGG
TATGGAGCAAAGAAATACCAAAACTACTTTAAATGGAATAAAACCAACTTTATTCTTTTTTTCCCCGGTACTGGTAGAT
AAGAAAGTTTATAAGTGGGCTATTGAAAGAAAAGTGCCTTTTAAAAGTGTTTAGTTTCCCAGTGTCCTTCCAAGCTTAA
GATACAGAAGCATTTGTTCAAAGGATAGAAAACATCTAAAAGTTTAGGCTCAAGATCAATCTTTACAGACTAATATTTT
CGGTTTGTTTTTTGTTTGTTTGTTTGTTTTTTGAGACAGAGTCTCACTCTGTCACCCAGGCTGGAGTGCAGTGGCGTGA
TCTTGGCTCACTGCATCCATGGATGAAATGAAACTATTCTATACTGTTAGACATCAGGGTGTTGACTCCTTTTTGGGGG
AGAAAGGATAATGACTGGAAAGAAGCACAAAAGAAGGCTTTTGGAATGCAAGAACAGTTTATATATCCTGATTGGGGTG
CTAGTTACCCATGTGTGTTCAGTTTCTTAAAATTCATTGAGCTGTATAGGCTATGACATGTGTACTTTTCTCTACATAT
ATATACTGAAATTAAAAATGTTTTAAAACCAATGGATGTAAGATAGTTTGTTTTTCCACTCATAAAAAAAATACCAATC
CAACATTAATTCACTCAGAAATGTCCATCCCAGGCCTAATGCCTTTATCTCTTCATCTGAGCAGAAAAGCATTCTTGCC
AGGTAAACAGCCAACTATAGAAATACTCATAATAATTAACAAAACTCTTTTTAGTCTGGGGAAAAACAAGAAAATCACA
TTTTCACATAAGTAATTTTACACATGAAAGAATTAAATGTGTCAAATAAATCCTAATTCTTGTATCCCCCCATTCTGAA
AATACAAATCTACTGATATTTTATTCATATTGCACACCTAGTAAGAGAGAAAAGTTTAAGAAACCTAGGTCCCCTAATG
CTATTTCTAGATCTTAGATAACTGATATAGCAGGACCAGACTTATAACTTAAGGAGAATTCAAATAATCTAATAATTTA
AGTGGTCTTATCTTTGAAAACAAAAGGCAAATAAACACTGACATGAAACCAAACTCAACCACATAAGATTTAAAACACC
AAACAAATGGATGAACCTTGAAAACATGCAAAGTGAAAAAAGCCAGTCACCAAAAGCACATATTGTGTAATTCCATTTA
CTTTATTTTTATTTATTTATTTATTTATTGAGGCAGGATCTCATTCCATCGCTCAGCTGAAGTGCAGTGGTGCAATCCC
AGATCACTGCAACTCCCACCTCCCAGGTTCAAGTGATTCTTCTGCCTCAGCCTCTCAAGAATCTGGGATAACAGGGGCA
TGTCACCACACCTGGCTAATTTTTTTTTTTTTTTTTTTTGTATTTTTTGGTAGAGATAGGGTTTTACCACGTTGGCCAG
GCTGGTCTCAAACTTCTGACCTCAAATGATCCACCCACCTCGGCCTCCCAAAGTGCTAGGATTACAGATATTATTCTAT
TTATATGAAATGTCCAGAATAGGCAAATCAATAGATACAAAAAAATAGACTGGTGGTTGCCAGGGCTAAGGGAAAATGG
AGAGTGAGGAGTGATTGTTAATGGGTATCAAGTTTCTCTTTGGGGTGATGAAAATGTTCTAAAATTGATAGTGGTAATT
ATTGCATAACTGTGAATATACTAAAAACCATTCATTTTATGCCCTTTAAGACAGTAAATTGTATGGCATGTGAATAATA
TGATAAACCAGTTGTTTCTTTTTTGTTTGTTTTTGTTTTTGTTTTTTTGAGACGGAGTTTCTCTCTGTCGCCCAGGCTA
GAGTGCAATGGCGAGATCTCAGCTCACTGCAACCTCTGCCTCCTGGGTTCAAGCGATTCTCCTGTCTCAGCCTCCCAAG
TAGCTGGGATTACAGGCGCCCGCCACCACGCCTGGCTAATTTTTTTTTGTATTTTTTAGTAGAGACGGAGTTTCACTAT
GTTGGTCAGCCTGGTCTCGAACTCCTGACCTCAGGTGATCCAGCTGCCTCGCTCTCCCAAAGTGCTGGGATTACAGGCA
AGAACCACCACACCCTGCCACCAGTTATTTTTTAAAAGGCAAAAAATCTATTCCACAAGTACATAGAGATTGTAAATCA
ACTTTAAATGTTTGATTGAATTATATGGTCTGCTGGACTTGACAGATGCTCTTCAAAGCAAAATGACATTAGATTTAAG
AAAACACCATTTCCAGATTTTTTTTCTCAATAAGACAATATTTGAGATTTCTCGTGTGTGTGTGTGTGTGTGTGTGTGT
GTGTGAAAGAGAGAGAGAGAGGACTGGGTTTATTAGGAGTGACAGTAGGCCAGCCTAAATATCATACTGCAAAGTAATT
TAGCTTAAAAACTGGAGACTTATGATGACACAGGCAGCTGGAAGGGATATTTGGGGGTGTGCTGGACACTTAATATTAG
TCTCACCAGTTAAAAACTTTCCAGCCTTAACTGCTAAGATTTAGGACATCTGAAGTCTTTATATTAAAGTCTTTATATT
TATATAATATTAAATATCTCTTTCAGAAATCCCCATTACCCTCAAGGAAATTTTATAAATTTAGCAATTCACTCTAATA
CTAGATATACTAATATTTTATTTCCCAGGAAGACACACATACACAAAATCCAGGAAATAATTGTACCTTAAGATGAAGG
TAATTAGGCTGGATTGAAATTTATGCAATTTGAAAAATTATATGAAAGCAAAACTCACCTAATTTTAAGATGTGAATGT
CAGTGTGAATACCCTACTTCTGATATTACTTAATAAATTTTAAAAGAATCATATGCTCTTTCTTATTAAAAAAAAGTTA
TGAAAATGCTAAAGCAGTTGAGTCTTTCATCCATATGCTTCTCTATAACTATTATATCACATCCCTTCTGTGACTAGCA
AATATTTCATTTTATAGACTACAATAATCACCTACAAAAAATAAAATTACCAACTGTCATGATTTTGTTTCCCAAAACT
ACTGGGGCAAACTACTGAATGCTAGAATGTTTTTCTTTCTAATCAGGGTATACATCAACCAAACCACAGCGGTCAACCA
CTGATAATAACACCACAAAATAACACCGGGTGCCCCCAAAGCCAGAGCTCTTTGTGGTTCCATCAAGTATGCTATCACC
AAACTACAATGACAATATTATGGAAGGTGAAAAAGTCCCCCAAGGCTCAGGAAAGGACTGAAACAATTGAACTATCCTC
AACGGGGTGGGTGATATGACATCGTCCACACAACGTCCCGCTCCCTCCCTCCTTCCTTCCCAGAGCTATGCGGGGGCTT
TCTCCGGAGACCCCCTACCCGGCAACCGGAAAAGCGACCATCTTCCCTAACCCCCCTGGCCGGAAGTGGAGCGTAGCCA
GCCGGAGCACTCACCCTGGAAAACAGGACGCCCAGCAGAGGGGAGAGAGCGCAGCCACGGCTTCCATGCTTCTGCTCTC
ACAGATTTGAGCCCCACCGCGAGTTTGTGTCCGCGGGGGTTTTTAGAGGGAGTCACTGCTGCTGTCAGCCAGTAATGCT
TCCTCCTTTTTTGCTTTTAGGTTTTGTCTTGCCTTTTTTTTTTTTCTTTCTTTCTTTCTTTCTTTCTTTTTCTTTCTTT
CTTTCTTTCTCGCTCTCGCTCTCTCCCTCCCTCGCTCGTTTTCTCTCTCGCTCTTGCCCTCTCGCTCTCTCCCTCGCTC
GTTTTCTCTCTCTCTCTCTCTCTCTCTCTGTCTCTCGCTCTGCCTCTCTCTCTGTCTCTCTCTCTCTCTCTCTCTCTCT
CTCTCTCTGTCGCTCTGCCCTCTTGCTCTCTCTCTGTCTCTGTCTGTGTCTCCCTCCCTCCCTCCCTCTGCTGCATCCC
GGCAGCTCTTCAGATGCTTGGCACACCTTGTTTCACAGCTCCCGGGCACCAGCAGAGGTACTGGAAGTGACGTCAGAGC
AGGAGGCCGAGATGTATGGTGATCCCAAGTTACCATAGGAACCTGGCTTTTTTCCAGAACCACACCTGGTTTCACTGAC
CAGAGATTTATTAACTTTAGGTGGAGCTAAATGCTCTCTTTTTTGCTTGAAAATGAAGTAGGCTACGGACTTGGAATAA
TTACAATTTTGTTTTTATGGAATTCTGTAATAACTAAATAATTTTGATGCTCTGACTGCATGTCAGACATCGTTTTTAC
GTCTGAGATTTAGTTGAAGGTTCTCAGAATACACTACTGTAAATTTAGAGTTCAGAAACACCTGGGAGATCATACAGTA
TAGATAAATATATATTAGGTGCTTGTAGTGATATGTGCCACAAGCCTCATTGGTTGGTGTCCTTTTTAGTGTAGGTATT
GCAGCCTCCAAAATTGGGTGTTTGTTAAATTACTTTTGGCGGTGGCAATGATGATCAAATCATTACAGCCTGTATTAGA
GGAAAAGAGGAACTGGGATTTCTGTGCTTTCTTTGTCCGTAAAAGTAAGAAAGTTATGTTATCACAGTACTTGAAGTGA
GATGGCGTCACATACTTCTGAAAAAGAGATGGTACAAGCAGACACTGCTTTAATAATCAGTAAGCCTCTTCCCTGGAAA
TTGCCACATGTCAATGAAAGCAGGAGGAGAATAAAAGTATGCTTTCGCTTTGGGAAGAATTAATAAGTTTCCATTTTTC
AATTTCCATTCCTTTACTAGACTTGAAAGCCAGTAGTTTTCCCTATTAAAAGTGTAAGCAAAGTACTAAATAGAATCTT
TGAAGAATCTTCTCTTTTTGAAAGAGCCCTCAACTAAGTAGTGTTGTTATGCCCAATTCCCAGCTATCCAAAACAGTGT
GAAAATTCTGTGGAAATCCGATACTTCTGTTTACCCATTAGAAACTAACTGTATCCATTATTGACTTGCAGGTTGTCTC
TACTAAGAAAACTTTTTGGTAAAGATTAAATATATATCCATCTGTTTTCCCTGCAATGTAGAACTTCTAAGTATATGTA
TATACACAAATTATATAACTGATAATTCTTTATTACTAAAGGTTTATTTACATAGTGTTTAAAGCATAATAAAAAATAA
ATTACAATACAAAAGTGCTCTTTAGGAAGGAGACACTAAACAACAGGCCCATATTACCCCTTACTTTATCCCAGCCAAG
ACATAAGCTACAAATTTTGCCGGAAAAACTGTCCATAGATTTTCTGGAACTACCTTCATTATTCTTATGGACCATCATC
CAGGACATCTGTTGAAAAAGAAATATCCAGTTATAATATTTTCAAAGGTTAGAATTGTGAGAAAAAATATAAAATGTGA
TTAAAGGATATATAGCCTTCAGATGTAATTTACAGTTTTAAAATTGCACTTTAAAACTTTGCTTTTTTAGACAGTATAA
AAGGCAGAATGAGACAGATATGTAATGAATTTCAGAACTGAGGTTCATATGTAAATCATACAATTTTTTAAAAAATAGT
ATTGGAAAAATATCAAGGTCTATACATTTAAATACAATATAATCTGTTTGAAAATTCCAGTTTGTTAAAGAAAAAACAT
CTGCAGTCCAGTCGATTAAAAACTAAAATATCAATCTGTAAAGATTGATCTTGAGCCTAAACTTTTAGATGCTTTCTAT
CCTTTGAACAAATGCTTCTGTACTAAGCTTGTAACTTTTCTTTCAATAGCCCACTTATAAAGTTTGCTTTATCTACCAG
ATGGGGAAAAAAAAGAATAAAGTTGGTTTTATTCCATTTAAAGTAGTTTTGGTATTTCTTTGCTCCATACCAAAGTCTC
TCCTCCCCCCTAAAATAAACAAGTGAATTAGAATTAAAAAAGAAAAAAAGTTAATAATTTCTTCTAGTTCTAAGAGTTT
TATATAAAACTGTACAAAATTATCATCATTTAGAGTTGATTTTTTTCACCAGCCCTGAATTTTCAAACTTGTAATATGC
TGTTTCACAATCTTTTTATTAAATTACTTAATGATTCCAGTCTGCAAATGAGCATAGACTTTGCTCTGTTGTTATAGAT
CATTGAATTGGGGGAAACATAGTAAGCTAAACTATCCGTCACTGCTCATGAAAGACCCACATTGTTGATTATTTTTCCC
AGCACAGAAGAAAAGTGACAAGTGATTCATCCTGCAATGGCCTCTGCCAATCTTTTCATATATCTATGTAACCTTTTGT
AGTTACTGTGTGATTTAGCGTTGTGCTATTGTAAATCTTGGATTAATTAACAAAACAACAAAAATCTATCACCTGGAAT
ATTGAAAGAAATTCAGTAAAACAAGATGTGTCTCATAGTTAAGGAGAGACATAAAAATAAAAATGTCATTTAACAGTTT
GAATTTAGGATTTACTGTTAATCAGAAACACCGAGGAGGCTTAGCTCACCTTTTAATTGAGAATGTGGGAAGGAAGAGA
GTAAATACATTAACTTTAGTAGCAGAAGTGCTGCTAAAAGAAAATACGTGAAAGGAAATGTAACAGACAAATTGGCTTT
TATCCCCTTTGATACCAATATATGTGTATACAAGTCATAACACTGTAAGTAGTATCTTAAGGGCAAAAATGTAGCTTCT
TGTTTATAAAACCTAATGAGCACTTGAAAAAATTTACACTCTGAAATTAAATAAGACCTTAATAATGAGGCTGTGTATG
ACTGGTGATATGGAGGAGCACTGTGCTGGCTCCAGAGGGGTGTTGCTTGTCTAGAATCTAATATGCTGCAGAACTGGTT
GGAAAACGGGTCACAACTGGAAAAGCCAGAAAAGTTTCCATTAACTTCAAGAAATACTAGGGTTCTTGTTCTTGGGAAA
TCATCTCAGCTTCCTAAAACACAAAACAAAAGTTTAAATGGATAATATATTTGAGAAGAGTACAGAGGAATACTTGGCA
TTATGAATTACATATATGTTATTAGAAGGAAAATATTTGGTGGCAAAGTATTCAACTTCCACAATTTAATTTTTAAAAG
AAGTTTCCTAATCTTATTACATAATTTTCAGAGTTAGTATCCTTAAATCATGGCCTCTAAGTACCTTGCATGGACACTT
GGATGACCCACAACTTGTTCACACACATCTCATATTCTCCCCACTTCTCACTCTCATTACAAACAAAATCAGACATATA
GAAAAGTAGAGCAGAGTATGTGGAATTTACCCATCCCTTAAATTCATTAAATTTATTCTTTTCTTTTCTTTTCTCCCCT
CATCTCCCCCATCACCTAATTCTGAAGCCTTTTTTGTTTTATTTGCTTTTTTTCATATGCTTTTAAAGTAAATTGCTGA
CATTTACCCCTAATACTCCAGTAAGAATTTTTCAAAATAGGTACATTTTCTTTATAACTACAATACCATCACTATACCT
AATAATAACAAACTAACAATAATTCCCTAATATTATCCATATATTTAACATTTTCATAAAGACTTTCCCAATTGCCCCT
CTAAGCTTGTTTTTACAACTAGCTTGTTCACACTATTATTCATCCAGTTGGGGATCACACATTGCACTTTGATTGTGTT
CATCTCTTAAGTTTCTTTTGACCTAAAACATTCCCATATTTATTTTCCATGACCCCAAGTTGTTAGATAATCCCCTTAA
CTTTAAAAAGACAATAGCCGTTGGTTGGTAGTATCCGAAATGTTAATTTTGGTTTTGGCTCTCACAATAAAATTATTTT
ACTCCATATTCTATTTTATAAATCCTTGAGGTCTTTCACTGTAAGTTAGCCATAAAAATGTGACCCTCTTTGCAACTAA
TAACGGTTTGTAAAAAATGTTTGTGTAACAGAGCCAGAGTTTTACAGGATAAAGTCATTAATATCAAGTACTTATGAGC
GTAAAATTTAAGTTTGCATGTCCGGATTTATACACTGAAATTAAATGTGTGGACCTATTTCAGAGAATGGGAGAAATTC
TGAGCATATGAAAAATAAATTGTGGGCGCAGTGGCTTATGCCTGTAATCCCAACACTTTGGGAGGCTGAGGCAGGTGGA
TCGCTTGAGCTCAGGTGAGACCAGCCTAGGCAACATGGGGAAACCCCGTCTCTACAAAAAGTACAAAAATTAGCTGGGT
GTAGTGGCGCGCACCTGTGGTCCCAGCTACTTGGGAGGCTGAGGTAGGAGGATCACTTGAGCTTGGGAGGGAGAAGTTG
CAGTGACCCAAGATCGCACCACTACACCCTAGCCTGGGCAACGGGTTGAGACCCTGTCTCAAAAACAAAGACAAGAAAA
ATAAATTATCCTACTTTTTAAGCCTGATGAACCTGAAAACTGGAAAAATAAAATTATACGCTACTAAAACTGGATTCAT
TTCATGTAGTTATTAGTGCCAATAACTAAATGAGAGGAGTTGAAATCAATTCCAAATAGTACAAAAGCTCTCCTGTAAA
AACTGCCAGATATGTCTATTGAGTCACTCTCTTAATACCATAATTGGTTTACAATTAAAAAAAGAATAAGCAGTATATG
TACCTTTTGATTTAAAAAAGATTTATTTACTTGTTGAATATTTATTAGTAGTAGTAGTAAGAGACATAACCCCGAAGCC
ACAAATAACCTTAGGATTCTCTCAGCTTTAATGGCAATAAGTCCAGCTTCTTAATCTTTTGCACAAAATACACTCAAGG
AGGAGCTATCCATAAGACTAATAGAAGACTTTTGTCTCCCTGACCCAGCTCCTCTAATTTCATATGGGGAACACCTACA
GCCATAAAGTGATGATCTGGCAAGTCCTCATTAGAGATGGGCTGGACATGTCAGAAAGCTGAAGAAAGAAATCAACCTA
TTTGTGAACCTTACCATCTAAAATTGTTAGTCTGTGTCTTCTAAATAAACAGAGACCTTTTTCTCTGGTTGTACCTTTT
CCTTTCTTTCCTGTAACAAGCAGAAACCAAATGTCAGGTGAACAAGACAAGAAGCAAGTGGGTAAATCCCACAGAAGCT
TCAGGTAAGGGATTTTTCCCCCATATTTTTGGAAGAATTACATGCACTTGGGGGAGTAGATTGAAGTTTACACAGAGCT
AAACTGGTGCCATCTAATTAATAATATTCACACCTCTGAACTTAGAAAACTTTCAAACAATGTAAGGGAATACAGTTTG
GGTTCTGATTCGGGAACTCCAGAGTTTTAAAAGTATATACTCTATTTTACCCTTATCAGCATCCACCTCTAATTTATAT
TTGTTATTGAAAAAAAAATAAAAAGTTTTGTGTTGACCTAAGTCATCTTTATTGGTTTATTGAAACTAGAACCTCAGAG
TTGGGTTTGTTAGGCTCTTAAAATTAGTTCTGTTTGGCCAGGCGCAGTGGCTCACGCCTGTAATCCCAACACTTTGGAA
GGCCAAGGCAGGTACATCACTTGAGATCAGGAGTTCAAGACCAGCCTGACCAACATGGTGAAACCCCATCTCTACTAAA
AATACTAATTTTGGGCATGGTGGTACATGCCTGTAATCCCAGCTACTTGGGAAGCTGAGGCAAGAGAATCGCTTGAACC
CAGGAGGCGGAGGTTGCAGTGAGCTGAGATCATGCCATTGCACTCCAGCCTGGGCAACCAGAGTGAAACTCTGTCTCAA
AAAAAAAAAAGGCTGTTTATTTCATTAAATATTTATTAAGGAAATGAGATAAATGGTGCTGGAACAACTAGATATCCAC
ATGCAAAAGAGTGAATTTGCACTTCTGCCTCAGCCATATACGAAAACGAACTCAAAGATCTAAATGTAAAAATTAAGAC
TATAAAACTCTTAGAAGAAAACATAGCCATAAATCTTCATGATCTTGGGGATTAGGCAGTGGTTTTTTAGATGAGACAC
AAAAGCACTAGCAGCAAAGAGAAAAATAAACTGGACTTCATCAAAATTTAACTTTTGTTCTTCAAAGGACACTATGAAG
AACATGAAAAGACAACCCACAGAATGGAAAAAAATTGCAAGTTGTATATCTGATAAGGAACTAGTATCCCTTAAATAAC
TCTTACAGTTCAACAAAGAATAAGTGAAAATAATGTACCCCATATTAAAATGGAAACTCTGAATGTATGCATCTCCAAA
TAAGATATACAAATGGACAATAAGAACATGGGAAGATGCTCAACATCAAGTCATTAGAAAAATGCAAATCAAAACCCCA
ATGAGATACCACTTCACATCCACTAGATGGCTTCATAGGGTTGGGTATTTGTCCCTGCCCAAATCTCATGTTGAATTGT
AATCTGCATTGCTAGAGGTGGGGCCTGGTGGAGGGTGTTTGGGTCATGGGAGACAGATCTCTCATGGCTTGGTGCTGTC
TTCAATAGTGAGTGAGTTCTCACAAAATCTGGTCATATAAAACTATGTAGCACCTCCCCCCAACTCTCTCACTTTCTCC
TGCTCTCACCATGCAAAATTCCTTCTGCTCCCATTGTGCCTTCTGCCATCAAAAAGCTCCCTGAGGCCTCCTCAGGAGC
CAACCAACATCGGCGCCATGCTTGTACATCCACAGAACCGTGAGCCAATTAAATCTCTTTATAAATTACCCAGTCTTAA
GGGTTTTTTTTATATAGCAACACAAGAACGGCCTAATACACGGTTATGATAAAAAAAAAAAAAAAGCAATAATGAGTGT
TGAGGAGGATGGGGAGAAATCAGAACCCTCATATATTGCTGACAGGAATGCACAGTTGGAGCTGTTTAAAAACAGTCTG
GCAATTCCTCCAAAAACTAAACAGAATTACCATAAGACCCAACAATTCCACTTTTAGGAGAATTAAAAACATATGATCT
ACACAAAAGCTTGTAAATGAATGTTTATAGCAGCATTAGTCACAACAGCCAACAAGCAGAAAATCCTAAATGCCCATCA
ATTGAATGGACAAACAATATGTGGTATATTCATACAATGGAATATTATGCAGTCATAAAAAGGAAAGAAATACTAATAC
ATCAACAAGGATGAGCCTTGAAAGCATTATGCTAAGTGAAAGAAGCTGGGCATAAAAGACCACATATTGTATGATTCTA
TTTAAATGAAATGTCCAGAATAAGCAAATCCATAGAGACAGAAAGTAGACGAGTAGTTGTCGGGGGCTGGTAGGAGGGG
ATAATAGGAGTGATAGCTAGGGATATGGGGGTTTCTTTACGGAGGGAGCTTAAAAACGTTCTGCAATTAGTGATGATTG
CTGCACAACTTTGTGAAAATGAAAAAGGTAAATTTTATGGTGGGTAAATTTTATCTCAATTTTAAAATACATTTAATGA
ACACCTGCTATCAGCACAACAGACTTTCCTAAGCCCTGACTCATAGTGGCCCTGCTGACTGCCTAGCCCAGTGGTTTTT
ACAAATGTATGCTTCACTTTAAACATAAGGGATTTTTTAGAAAAGCTTTACATAGCACATTTTTGTAAAATCAACCCCC
CAACATAAAGAAATCCCATAAGGAAATATTTTGTAAAATTAAGAAAGCTTTTGTAAAGTTACTAGTTCATACCTGATTT
AGCTCTGGTCCCTGCAAATGTGAATTCTTTTTATATAGGATTTACTTAAAAGGAAAAACATCTGTTCAGCAACTATTTA
GCCCACTGCAAAATACCAAGAGTCGCCATAAGAGTGTTAGAACTTTCCCAAGACTGCCCAGCCTTACCATTTTATCTCC
ACCACTTTATGAAGCTCTTTCGGCCCATCGCTTTTTCCGGTAATGCTGGAAGAGGACCACTACAATTACTATTATGATC
ATCAGTGCACAGGCAAAGCCAATGGCCAGAGCCAGGAAGTGGATCTCAGAGAAGCGTACTGTAAGGAAGAAAAAAGATT
AAATTAGGATTCTAAGAAGAGGACTACAATGAAATCTAATGACATAATAGGGATGCATTTAATCAATAGATGGAATCTT
CCTTCATCCTACCTTTATGCATAAAATAATACATTACCTTGTGAATCCTACTAGCAAGAGGAAAACCATACACATACTT
TAATGGTTCTCAAAGTGTGGTCTTCAAGCAAGCAACAATATCACTTGAGAACATGGAAATGAGGCCCCACCCCAGACCT
ACTGAATTAGAAACACTAGAGGTGCGGCTGAGTAATTCTGTGTTCAACAGGTCCTCCAGGTGATTCTGATGCAGCTTTG
AAAACCACTGTGGGTTGAACTACTTATGGGGTAAGGTTTTTGCTAACCTCATCAAACGTAGTGCCCAACCCATTTCTCC
CTGAACTCCTCACCACTTTCACTCAGTCAGTTATTTATTCAGATTTATTAAGGGCCTATGACATTCCTGGCACTGTGAT
AGAAATGCTGAGCCAAAAAAGACATCACCTTCAAGGAGCTCATGCTCATGCAGAGGATAGGAAAAGTAAATCTCAAGAG
CTACAGTCTAGTGGATAAATGATGGAAAAAGGGAAACCAGAGGGAAAGTCCCTAAGCCACACTAGAGTCTGTGAACCCC
TGGCTTTCTTGTCCTTTAGCTTTATTTCTGATTATACTTCCATAAGCCCTCAGAGCCAGAAAGGACATTAGAGAATGTC
TAGCCCAGGATTCCCAGCCTTGACTCCATGAAGGAGGATGGGGAAGAGGATGGAAGGTAGTCTGCAAGCCCACAGAATC
CAAGTCTCATTTTGTATGTCTCCACTGTTTTATGGGAAGCAGGGCCACTGCTTTTCAATTTGATTTAAAAAAGAAGAAT
TATCCACTTATATTTAAGAACCACTGATTTTTTGTGTGTTTAACCTCTTCATTGTGCAGATGAAGAAACTGAGGTCCAA
AACCATTACATTATTTCTTTCAATACTCAAATGACTTCTGCAAGGTCACACAGCCCTCTATTGGTGGGGCATTGAGAAA
TGGTTTTAAACTGTACTATGAATGAAAGGAAATCGTACCACTGCACAGGCTTATATGTTTGGAGTAGTGTTGGTTAAGA
GCACACACCAGATATGAGGTTGACTTAGCTGTGTGATTTGAAGTAATTAACTTCTTTGAGCTCAAGTTTCCTCATGTAT
AGACAGAATGATGATCATCTCTGTTTCTATATACAAAAAATAAAATAATTCATGTAAGTTGTTCCTTGCTGTGCCTGTA
CAAAATAAACACTCAATGTATGGTAGCTGTTAAGTACAATTCAGAGGTTGGGACATATTCACATTTATTATCTCATTTT
ATCCTCACTGTGATCCTTACTGTGTTATTCTCACTTTACAGATGAGGAAAATAAGACTTATTGATAGCTGGTAAATGGT
AGCAATGACTCAAACCCAGATCTACAATTCATAAGTTTCGTGTACTTTGCTCTTTGTTGCTTGGCATGGTTTTCCAGAT
TGTCCTTTATAGGGATGCAGACAATACAATGCACCAATTTAGAGCACAGTTTTAGATTCAAAGTTGATTGGGTTTGAGT
CCTAAGTTACTCCATTTATCAGCTACGTGACTCAGGGCAAATGACTTAACCTCTGTGAGCCTCGTTTCCTCATTGGCAA
GATGGGAGGCATTAAATGCACAATAAACTGATGAGATATGTAAAGATTAAATAAAATGTGTCATGTAAAGCCCCTGACA
TTTGGGAAGTACTCAGTAAGTGTTAGCTCCCATCATTAGTACCTGCCTCCTAGAGTGGTGTGGGGATTCAATGTGATAG
TGTATGTCATGCACTTTTGACGGTGCCTAGCATTAGAGTAGGTACTCAATAAGTATCTCGAATAAATGAGTGAGTGAAC
AGACCTGTTGTAAGCCTTTCATCAAAGAATTGCTCCCTCTCCCTTTCACAATCTCAATGCCATTTTGTAACGGATTCTC
TGAGTTCCTTTGCTTTACTTTCTGTTTCTTTCCACAGCCAAACAAAGCCTTTCTCTTTTTACCCCAGAACTCTTCGGTC
TCCCTCTGAGGCTCCCAGTTCTGAAGGGCTAGTCCCTCTCTCTATCCATCACAAAATATTCCTCTCTCAGCCTTAACAA
AGATTGCCCCTTTCTTTTCTACAAGCTCTCATCCTTTCCAAAACCACTGTTCCCTGCATAACCTACCAGTGTGCACTAT
GCTCAGCCTGATCTCCCCTATCACCCCATCAACATCAGGTGGGTTCTTCACCTGGCAGGTGTATGTCCCATTGTTGTTG
AACTGCAGTTTCCAGAGAAGGATGGAGGCATCTCTAATCGCTCAGGATTCCCTATCCCAAGACACCCGGTCCTTAAACC
GCCCACTCATGGGTTGGAAGGGATCTATGTGGTAGTAGAATACCTAGAGAGGGGAAATGGCAAAAGGTCTTCTTACTCA
GCACCCAGGCAAGGAGGCCAAGATGGTGGGAGCGGAAGTGAAACACCAGCAAACCCAACTGTCCTGTCTGCAGCTCTGT
CACCGGCCTTCCTCTCGCACGCCTCCAGTCTCGTCCCAAGAATTGTTTCCAAGCTTAACCTTGTGCTTGCTGCTAAGAA
AAATACTGGAAGGGAAAGGAGAAATGGACTGGCTTATTATTTCCCTAAACAAGAGTACCCTGAAAATGATGATAATCTA
CTTACAAACTGCTCAGGTCCCCCGTCTAAGAGGACCTGAAAATTCCAGGTCACTGTTAGAGCATCACCCACAGAGGGGG
CAAAGCTGGAGAAGGTGCATTTTAACCGAGCATCTGTCCCATTAACAGCCTCCAGCACCCGGGAGGTATAAATTTCCAC
AGCTGCTATAGGCCAAAGAGCTGCAATGAAAAAGAAGAAAAAGAAGGGTTAACAGGGGATGTAGTATTGTGATAATTTT
CTGCTGACACTTCCAAAATAAATATCTGAGTAGGACTTAAAGTAAAGTGAAACTGAGATGCCCCATCTCCCAAACTTAC
TTCACCCAGAATCTACATACTCCTACCTGTATGCAGCCTGGACCCTCCCATTCCATGTGACAACTAACAAACTACCACA
CAGCAAGCCTTCGCAGTGCTTTTACTTTCTCCACAGCATGATAGCCTCGCCTCGTGGTACTGACTTCAAAACTGTTATA
ACAAACTACAAACATCCGCAAATAGAATTGAAAGCATAAACAAAAAATTAAAATGAATCATAACATTGATTAGACATTA
CATTATGTATTAAGGTTAAGCATTATGTGTTGTATGTAAAGTGGTCTCCTAGCAGGTAAGTTTTCCAGATGGGTCCTTA
GGTGGATTTCATACTGTTACTAGTCTATTGCAGAAACTGAATTAATCAACTCCAGACAGCTTATGTTTGCCTGCACCCC
TAGAACCTTTGTACCACGTGGCATTTTTTTAAACTTGATATTTACATTTAGAATGTGTGTGTTGGGGCACTTTCAAAAT
CACAGTAGGTCTCTCTCTAACAATCTCCACTTTCCTGGTGTTGCTGATAGTCACAGACAAGACCCACACACAGAAATCC
AAATGCCAAGTCCTGCCAGCAGTGGGAGGTTGAGAACAGCCACACACAAAAAAATGGCATGTAACCTGAGATTAGAAAG
CCCTCTCTTGTGCCTGAATTACTCGGCAGCTGAACACACCTAAACCTGTTTGTCCGAGAGCAGTTCTCCAAAAACAGTC
CACCAACTTTGGTTTCAGTAAAACCCCAAAGTAAAACAAACTGTATCTGTGGCTCAGGCTCCCAAACAAAAGTCTTGCA
ACTTCTAAGACAATTAGCTAACTTTATAGAGTGAGCAGTGAAGGAGGAACGCTAGAAGCCTGCCTGCTGGCTCTTACCT
GTGAGCTGTATGCCAAGGAGAAGAGGAGGTGGTGGAATGGTTCTACAGGCTGAGTCAGCCCAGCCTTGGCCCCAGAGAC
CGGACGGGGCAGACCGAGGGCTCCAACACCCTGCCAAGGCCACTCCGGGAGGAGACATTGGGCTTCCCAGAGAGAGGAG
TTTGAGTTGAGTTCCTCACCTGTGCCTGTGACTCAGCCCGCTCTGCCTGTGCACTTTTCTGAAATGAAAGGTGGGGCCT
CAGCTCCCAATGCCCTCCTTCCCTTCCCTCTCGCCCTCTACACGAACTCAGCATGAGCACGTCTGCACAAAGGTCCCAA
ACTCCCCTGAAGTTCCTCTCACTTTCAGTTAATCTGACTGGGCTCTGGCCTCTAGATGGCCTCGGAAACAGCCAGAGGA
GGTGGTGCCAGTTGAAATGTCCCAAGACTGTTATGGGTTGGCTCCACATGCCCTTTTAAAAACAGGCTTTAGGCTTGCC
TGGGAAGTGAATGTTGAAACTGTCCTGCAGTGATTCCACTTCTCAAAAGCACCACCCCAGGGCCACATTCACTTGGGAC
TGGATTCGATACAATTTCAAAACGGGAGTCGGAATTCCTTATAAACTTCTGTGGACAAAAAGCTGATACCCGTGCTACC
ACAAGGATTCCTGCACTTCTTCGTAGTTTGTAGCTTTCCAGGAGACCTGGCAGAAACAACAAATCAAATCTCCATGCTT
AACAATCCTTTACCTTTGAAGACTTTAAAAACAAATCAGGACACCATCCCTGCTGATTCACCCTGCCATCCAAGTGCAA
TCTACAAAGTGCTCTCCTGCTGATTGTTTCATCTCCATTAACGCCCTTGTGAGACATTCCCATTCTACCAGTGAGGACG
CTAAGAACCCGAGGAAGGTAAATGATTTGCCCTAAGGTTGCACAGCTACCATGCGGCAAAACCAGAACTTTTCTTAAAA
ACTCCTAAGTGTCTTTTCCACCAAATAACAGCTAATATGAACAACGACAACATGGGGGCTCCAAGGAAAAGGTTTCTAT
GATAACTTTGTTGTGCCTCGGATTTCATCTGTCATTTTTTGAATAGCTAAATGACTGAGAAGTCTAAAGAGCTGAGGAA
TCTAAACGAGAAAGTATGCCTCCTTGTCTGGAAAGAGGGTGGGTCATCTTTACAGATTAATGAAGCGGCACAGAAACAT
CGGGTAGGAGGGGGATGAAGATTACACATGCAGTTAAGAAGTAGGCTGGGCTGGAAACTGAAATCCTTAAAAAGTAGAT
CGCACTATCTGGATTAACAAGTCTAGAACTCTTCAGTCACTCATAAAATCTTCTAGCTGAATCCAGAGCAGAAAGGGTG
GCAGGAACAAGAGAAGGCGGCAGGCTGAGTAGAAAAAAATAAAACATCATAAAGAGGGAAGAAAAGAGAAAATTCTACC
AAAAGAGAGGAGAATGCAGAAGTGCAGAAAACAGAAAGCAACAGGAGAAAGATGACATGGGCACTCAACAAAAACAGGT
AGACAACCACAAAAATCCATTGTGTTGGAACTCAGAAAGCAGAGGTGGCCCCAAATGCAGACCAGCTGTGTGCTAGTGA
AAATCTGTTGCATGGTGAGAGTTTCTAAAACTGTGTGGCGTCTTTGTCAGATTCTAGTTCAGAGGATGCAAAGTCACTT
TGCGGGGCACCTTTCAGATGTTGGTGAGGAAGGATAAGATACAGCCTTTCTGGTATGTAGGTCAGAAGAGTTCAGCTCC
AGGACCCTGAAAGAAAAAGAGTTAAGGAAACTTGATCTTGGTTGGCTTCCAACTTTGCAGGGAAATACAGCTACAGAGG
AAGAGAAGGTAGAGCCAGGATTTTGAAGCTCAGAGCAAATTGCAAAAACTGGTGAGAGGTAGAGTTACCAAAGAGCTCA
GGGATGCAGTGAAAAGCAACATGAGAAGAATCAGGGCAGGAAGAACTGAACAAACTGCCTGTTGTCAGGAGCAGAAATC
CCTCCCCCAGGCAGCCAAACACCCATGAGCTGGCTGCCAGCCTTGCTCTGAGGGGCAGGAGTTATCCAAATCCCACTTC
TCAGCTGAGTTCAAGTTCCTGGCTGAGTGCCTGGCAACGCCCAGTTCCTTCCAGTTAGCAGGAGTGGCTCCACAGTCAA
CCACTTCACCTCACTGGGCAAGGAAGAGGCTAGGGTAGAAGGTTAAAATAAGAGAAAATGCTAAATAAAAAGGATGTTT
GCCCTCAACAGCTTTCTGGACACCAGTCAGCAGGACTTAGACCAAAACTGCAGGCATCTACATAAGGCCTAAGTTATGT
TTGTGCCCAGGCAAATGGAAGGAAAGGAAGAGGAGTTCTGGAAATTGAAAGAAAGAAAAGTTTTCAGAGACACCATTTT
CTTTCTAAACTTTTCCAAGAGACATCTTATTGTCATTTAAAATTGTGACATACCAAAGATAGTTTTTGAAAGAATCTCA
TCTGTCCCATCCACTGCACACATTTCCCAAAAAATGATTTCTAGTGAGTATCTAGACCTTAGCCAGCAGGAGACTCACT
GGGGGCTCAGGAGACAGAAGGGACAATGGGCCTGTATCAATATTTGTAAAAGTTGTCTTTCTACTCCTAGGCAAAAATC
TTTTTTTCACCTGAAGGGGCGCAATTAGCATTCTGTGAAGCAAGGAAAACAAATAATTTAGCTCTTAGGGTCATCAAAT
AAAGCATTCGTTTACTCAAAAGTGTCTGTTCATATGTTTTTACTGGAAAAAATTCATACATACATAGAATATTCTACCT
GGGAGGAAATAATATAAGATAGGAAGGTGAAGTAAACAAATAATTATCACTTTCTTGATTTTTAAGTTGCACCCTTAAA
GGATGAATAGGAATTCTGGAAAGAGGATAAACAAAGTCCTTCCCATTGGAACAAATGGGTGGGAATGTGGTACCCACAG
GGACTAGCATGCAATTCCTCAAACCTGGAGCACAGGGAGGAGTGGCAGGCCAGGTGAGAGGCTAGGTCCACCTGGGCAG
TGCCCTCATCCACCATCCTAAGGAGTGTGGACTTGATCCTACAAATATACCCATTGGGGATGGCTAATATGTGACCCGA
GAAGAGCATCCCTAGAAGTAGAATTACTTTGTGTATTTCCCAGAACCATTAAAAACAAGAAGGGAAAGTCTTGGGACAC
CAACGACCACTTACTCTCCTGGCTTTCGTTTGGGCTCCTGGCTTATGAGCCAGAATGAAAGTGTAGACCTAACATCTGT
TTTCCAAAGACTCAGGGACTCCCAGCCTTCCCCAACCAACAACTCCAATCTCTAGCATCCTTTGTCAAAACTTCCCCTG
GGTTAAAGGAAGCTTTTCAAAGATGAGAGAGGGAGGCTAGGCTGTCAAGAGTCCTAGATGAGAGGTGGGCTCTTAGCCC
AAAGGAATAGTTGTGTTCCCTGTGGCCCTCCTTCTTGCCTGAAGTTTCCTAGAGATATTCCAAAACAGGTCTGGGCCTG
AAACTGAGCCTCTATGAGTTTAGAAAAATCGTGGAGGGAACGCTTTCCTGCCCCACCTCATTACAGCTGATATGCACCT
CTCCAATAAGCCTCAGGCTCCTCTGGTAATTATAGAGGACAGGCACCATGCCCTTATTAACCAGCCCAAAGAAGAGACT
CTGAAGTGGTTTAACGCTTCACTTATTCTCAAGGGAAGCTACATAGATTGTGCAGGGCTAGAGAGATGGGGCATTTTTG
AAGATAACTTTAAGGAACCTCTCGCAGGATAAAGGGATCTTGATAAATGAATTTATCTACCTCCCTGTTAACCATACAC
ACCACATCTAAATGGTGGTAAGAATTTACATTATACTGTGTTTATTGATGAACACTGCATCTTTTATTATTGTTCCAGT
TATCTCTTGTTAAAATTGGTTACCATGACCAATTTTTTATTCTTAGGGAGTTAATTAATTTCCTGAGAAAAAGAAATAG
CCACTTTTTTTTTTTTTTTTTTTTTTTGCTACTATATTCTAGGAGGCATGAGGTATAGGAGCTAGAGTTCAACCTGCCT
TATCTAGATCCAAGCTCAGCTGCTTACTAGCTATGTGACCTTGGGCAGTTATTTAACTCTCTGTGCTTCAGTTATCTCA
CATGTAAAATGGGAACAGTAACATTTACCCCATAGTCTGGATGTAAGAATCAAGTGACATACATTAACTAAAGCTCTAT
GCTCAGCACCCACACAAAACATTCAGTAAATTTTAGTTGTTTGTGGCTATACTTAGTTAAGATGTTTGGGAAAAGGGCT
GGCAGTTTCTTATGAAAGCTAACACTTATGGCAATTCCACTCCAAGATGAATGAAATTATATATACAGAAAGATATTTG
TAGGAGAATAATCATGGAAGCTTTATTCATAATAGCCCAAAACTGGAACAGCCCAGGGATCCATCCAACAGAAAAATGT
AATCTCTGTAGAATATTCATATCGTGAATCCTACTCAGCAATTAAAAGGAACAAATCACTGATACATATCACCACGATG
AACCTCAAAAGTAAGTTGAACAAATTAGCCAGACACAAACAGTATAAACTCTTTGATTCCATCTATATGAAGTTCTAGA
ACAGGCAAAACTACCTTGCTACTAAAAAGTATAAAGAGTGTTTGCCTGGGATTGGGGTAGGGATTGACTGGAGGGGCAT
GAGAGAACTTTCTAGAGTGATATTAATGTTCTTCATCTTGACAAGGGTTTGAGTTACCGCTTGCCAAAACCCTTTGAAT
GGTGTACTTTTAGACTTGTACATTTAATTGAATGTAAGTTTTACTTCAGTAATTTTTTTAAAAGAATTGTAAACAAATT
CTAAACTCTCATTAATGCTGAAGTATTTACGGCAATATTACGTCTGCAATTTAATTTAAAAATGCATCAAAAATAAGAT
GCATTGATAAATGGATGGATGGAAGGAAGGAAGAATGGGTGGGTGGGTGGGATGGATGGATGAACTGTAATTATAGATA
TGTGATCAAGTATAGTAAAATGTCAATTGAAGAACCTAGGTGGGATACACAGGTATTTACTGTATAATTCTTTAAACTT
TTCTACATGTTAGAAATTTTTCATAATGAAATGTTAAGGGGAAATTTGCTCCCACATTCACCAAGTTTCTTCAGCATTA
AGTAAATGACAACACAAATTCAGTAATAAAGCGTTGGAGGTTCATTACATTATATCATTCTAATTTAGACATACCTTAG
AATACTCTGTAGATTTTAACAAATAAAAATTACCATTAATAATTTTAAATTACTATTTATCAGTGTCAGCCATGTACCC
AGCACTGTGGTAGGCATATTACATATATTAGTTCTGATCTCCGGAACTGCAAGATGATACATAGATATCTCCAAATTCC
AGATAAGGAATTGAGACTCAGAGAGATTGATTCATTCTAATACCTGTTGAGCCCTGTTGCTAGAAATTGTGCTAGATGC
CAAACAAGACATTAGTGTGTGCCTTCTTAAGTTGCTAACTATATCTTAGGAAACACAGTCAAAATAAGTAGACAGTTAC
AATGCAATGTGACAAATGAGTTGTGATCAGAGAAACACGGAAGCCAGGTCCTTCAGCCAGCCTTGGAGGCCTTGGGAGG
CTTCCCAAAACAGGAACCATCCAGTGTAGCTGGCTAGCAGCTACAGGCTCTAGGGTGAGAGAAACATGGGTGTGAATCA
AAGGTCTACATCATTTATTCATTCATTCATTTAGAAACACGTTTTGGGTACCTATGACACGCCAGGCATTTTCCTGGGC
ACACAAGGAATAAAGTAGTGAACAAAAGGGACAAGGGGTGGTCAGGGAAGACCTCTCTGATAAGATGAAACTTAAGAAA
CATCTGAATGAAGTGAGGTAGTGAACCACGTGGATCAGGAGGAAGGACATTCCGGGCAGAGGAAACAGTACAGGGCCTG
AGGCTCCCAGGAGAATGTGTGGAGTATTTGAAGAAAACAAGGAGACCAGTGTGGCTGGAGCAGAGTGAAGGGGCAGTGG
CGAGGGGCTAAGCATGGAGGGGTACAAGGCAGACCAGACCACCAGGGGTACAGGGCAGCATTAAAGGGTTATGAAAGAC
AATCTCTGGAAAGGGGAGAAAATATTTCATATTTGCAAATCACATTTCTGCTAAAGGATTAATATTCAGAATACATAAA
CTCCTTGGCAAAAACCAATAACAACAACAGCAACCAAACAACCCCATTAAAAAATGGGCAAAGGACTGGAATAACATTC
AAAAACAGATAAAATGGCCAGTAGGCACAGGAGAAAATACTGAACATCACTAACATCAGGAAAATATAAATCAAAACCT
CAATCCATTAGGATGCTATTATCACATCCACTAGGATAACTATTACCAAAAAAAAGAGAGAAAAGAAAATAAGTGTTGG
CAAGAATGTGGAGAAATTGGAATCTTTGAGCAAGACCGAACTGTCAGAAATGTTACATAACATAAC
