# Supplementary material for: Beta-subunit-eliminated eHAP expression (BeHAPe) cells reveal subunit regulation of the cardiac voltage-gated sodium channel
Source: J Biol Chem. 2023 Aug 6;299(9):105132. doi: 10.1016/j.jbc.2023.105132 (PMC10506104; doi:10.1016/j.jbc.2023.105132)
Supplement: NC_000001.11_MPZ.gbk [file mmc29.zip › jbc_105132_NC_000001.11_MPZ_mmc29.gbk]

LOCUS       NC_000001               6379 bp    DNA     linear   CON 26-MAR-2018
DEFINITION  Homo sapiens chromosome 1, GRCh38.p12 Primary Assembly.
ACCESSION   NC_000001 REGION: complement(161303594..161309972)
VERSION     NC_000001.11
DBLINK      BioProject: PRJNA168
            Assembly: GCF_000001405.38
KEYWORDS    RefSeq.
SOURCE      Homo sapiens (human)
  ORGANISM  Homo sapiens
            Eukaryota; Metazoa; Chordata; Craniata; Vertebrata; Euteleostomi;
            Mammalia; Eutheria; Euarchontoglires; Primates; Haplorrhini;
            Catarrhini; Hominidae; Homo.
REFERENCE   1  (bases 1 to 6379)
  AUTHORS   Gregory,S.G., Barlow,K.F., McLay,K.E., Kaul,R., Swarbreck,D.,
            Dunham,A., Scott,C.E., Howe,K.L., Woodfine,K., Spencer,C.C.,
            Jones,M.C., Gillson,C., Searle,S., Zhou,Y., Kokocinski,F.,
            McDonald,L., Evans,R., Phillips,K., Atkinson,A., Cooper,R.,
            Jones,C., Hall,R.E., Andrews,T.D., Lloyd,C., Ainscough,R.,
            Almeida,J.P., Ambrose,K.D., Anderson,F., Andrew,R.W., Ashwell,R.I.,
            Aubin,K., Babbage,A.K., Bagguley,C.L., Bailey,J., Beasley,H.,
            Bethel,G., Bird,C.P., Bray-Allen,S., Brown,J.Y., Brown,A.J.,
            Buckley,D., Burton,J., Bye,J., Carder,C., Chapman,J.C., Clark,S.Y.,
            Clarke,G., Clee,C., Cobley,V., Collier,R.E., Corby,N.,
            Coville,G.J., Davies,J., Deadman,R., Dunn,M., Earthrowl,M.,
            Ellington,A.G., Errington,H., Frankish,A., Frankland,J., French,L.,
            Garner,P., Garnett,J., Gay,L., Ghori,M.R., Gibson,R., Gilby,L.M.,
            Gillett,W., Glithero,R.J., Grafham,D.V., Griffiths,C.,
            Griffiths-Jones,S., Grocock,R., Hammond,S., Harrison,E.S., Hart,E.,
            Haugen,E., Heath,P.D., Holmes,S., Holt,K., Howden,P.J., Hunt,A.R.,
            Hunt,S.E., Hunter,G., Isherwood,J., James,R., Johnson,C.,
            Johnson,D., Joy,A., Kay,M., Kershaw,J.K., Kibukawa,M.,
            Kimberley,A.M., King,A., Knights,A.J., Lad,H., Laird,G., Lawlor,S.,
            Leongamornlert,D.A., Lloyd,D.M., Loveland,J., Lovell,J., Lush,M.J.,
            Lyne,R., Martin,S., Mashreghi-Mohammadi,M., Matthews,L.,
            Matthews,N.S., McLaren,S., Milne,S., Mistry,S., Moore,M.J.,
            Nickerson,T., O'Dell,C.N., Oliver,K., Palmeiri,A., Palmer,S.A.,
            Parker,A., Patel,D., Pearce,A.V., Peck,A.I., Pelan,S., Phelps,K.,
            Phillimore,B.J., Plumb,R., Rajan,J., Raymond,C., Rouse,G.,
            Saenphimmachak,C., Sehra,H.K., Sheridan,E., Shownkeen,R., Sims,S.,
            Skuce,C.D., Smith,M., Steward,C., Subramanian,S., Sycamore,N.,
            Tracey,A., Tromans,A., Van Helmond,Z., Wall,M., Wallis,J.M.,
            White,S., Whitehead,S.L., Wilkinson,J.E., Willey,D.L., Williams,H.,
            Wilming,L., Wray,P.W., Wu,Z., Coulson,A., Vaudin,M., Sulston,J.E.,
            Durbin,R., Hubbard,T., Wooster,R., Dunham,I., Carter,N.P.,
            McVean,G., Ross,M.T., Harrow,J., Olson,M.V., Beck,S., Rogers,J.,
            Bentley,D.R., Banerjee,R., Bryant,S.P., Burford,D.C., Burrill,W.D.,
            Clegg,S.M., Dhami,P., Dovey,O., Faulkner,L.M., Gribble,S.M.,
            Langford,C.F., Pandian,R.D., Porter,K.M. and Prigmore,E.
  TITLE     The DNA sequence and biological annotation of human chromosome 1
  JOURNAL   Nature 441 (7091), 315-321 (2006)
   PUBMED   16710414
  REMARK    Erratum:[Nature. 2006 Oct 26;443(7114):1013. Banerjee, R [added];
            Bryant, SP [added]; Burford, DC [added]; Burrill, WDH [added];
            Clegg, SM [added]; Dhami, P [added]; Dovey, O [added]; Faulkner, LM
            [added]; Gribble, SM [added]; Langford, CF [added]; Pandian, RD
            [added]; Porter, KM [added]; Prigmore, E [added]]
REFERENCE   2  (bases 1 to 6379)
  CONSRTM   International Human Genome Sequencing Consortium
  TITLE     Finishing the euchromatic sequence of the human genome
  JOURNAL   Nature 431 (7011), 931-945 (2004)
   PUBMED   15496913
REFERENCE   3  (bases 1 to 6379)
  AUTHORS   Lander,E.S., Linton,L.M., Birren,B., Nusbaum,C., Zody,M.C.,
            Baldwin,J., Devon,K., Dewar,K., Doyle,M., FitzHugh,W., Funke,R.,
            Gage,D., Harris,K., Heaford,A., Howland,J., Kann,L., Lehoczky,J.,
            LeVine,R., McEwan,P., McKernan,K., Meldrim,J., Mesirov,J.P.,
            Miranda,C., Morris,W., Naylor,J., Raymond,C., Rosetti,M.,
            Santos,R., Sheridan,A., Sougnez,C., Stange-Thomann,N.,
            Stojanovic,N., Subramanian,A., Wyman,D., Rogers,J., Sulston,J.,
            Ainscough,R., Beck,S., Bentley,D., Burton,J., Clee,C., Carter,N.,
            Coulson,A., Deadman,R., Deloukas,P., Dunham,A., Dunham,I.,
            Durbin,R., French,L., Grafham,D., Gregory,S., Hubbard,T.,
            Humphray,S., Hunt,A., Jones,M., Lloyd,C., McMurray,A., Matthews,L.,
            Mercer,S., Milne,S., Mullikin,J.C., Mungall,A., Plumb,R., Ross,M.,
            Shownkeen,R., Sims,S., Waterston,R.H., Wilson,R.K., Hillier,L.W.,
            McPherson,J.D., Marra,M.A., Mardis,E.R., Fulton,L.A.,
            Chinwalla,A.T., Pepin,K.H., Gish,W.R., Chissoe,S.L., Wendl,M.C.,
            Delehaunty,K.D., Miner,T.L., Delehaunty,A., Kramer,J.B., Cook,L.L.,
            Fulton,R.S., Johnson,D.L., Minx,P.J., Clifton,S.W., Hawkins,T.,
            Branscomb,E., Predki,P., Richardson,P., Wenning,S., Slezak,T.,
            Doggett,N., Cheng,J.F., Olsen,A., Lucas,S., Elkin,C.,
            Uberbacher,E., Frazier,M., Gibbs,R.A., Muzny,D.M., Scherer,S.E.,
            Bouck,J.B., Sodergren,E.J., Worley,K.C., Rives,C.M., Gorrell,J.H.,
            Metzker,M.L., Naylor,S.L., Kucherlapati,R.S., Nelson,D.L.,
            Weinstock,G.M., Sakaki,Y., Fujiyama,A., Hattori,M., Yada,T.,
            Toyoda,A., Itoh,T., Kawagoe,C., Watanabe,H., Totoki,Y., Taylor,T.,
            Weissenbach,J., Heilig,R., Saurin,W., Artiguenave,F., Brottier,P.,
            Bruls,T., Pelletier,E., Robert,C., Wincker,P., Smith,D.R.,
            Doucette-Stamm,L., Rubenfield,M., Weinstock,K., Lee,H.M.,
            Dubois,J., Rosenthal,A., Platzer,M., Nyakatura,G., Taudien,S.,
            Rump,A., Yang,H., Yu,J., Wang,J., Huang,G., Gu,J., Hood,L.,
            Rowen,L., Madan,A., Qin,S., Davis,R.W., Federspiel,N.A.,
            Abola,A.P., Proctor,M.J., Myers,R.M., Schmutz,J., Dickson,M.,
            Grimwood,J., Cox,D.R., Olson,M.V., Kaul,R., Raymond,C., Shimizu,N.,
            Kawasaki,K., Minoshima,S., Evans,G.A., Athanasiou,M., Schultz,R.,
            Roe,B.A., Chen,F., Pan,H., Ramser,J., Lehrach,H., Reinhardt,R.,
            McCombie,W.R., de la Bastide,M., Dedhia,N., Blocker,H.,
            Hornischer,K., Nordsiek,G., Agarwala,R., Aravind,L., Bailey,J.A.,
            Bateman,A., Batzoglou,S., Birney,E., Bork,P., Brown,D.G.,
            Burge,C.B., Cerutti,L., Chen,H.C., Church,D., Clamp,M.,
            Copley,R.R., Doerks,T., Eddy,S.R., Eichler,E.E., Furey,T.S.,
            Galagan,J., Gilbert,J.G., Harmon,C., Hayashizaki,Y., Haussler,D.,
            Hermjakob,H., Hokamp,K., Jang,W., Johnson,L.S., Jones,T.A.,
            Kasif,S., Kaspryzk,A., Kennedy,S., Kent,W.J., Kitts,P.,
            Koonin,E.V., Korf,I., Kulp,D., Lancet,D., Lowe,T.M., McLysaght,A.,
            Mikkelsen,T., Moran,J.V., Mulder,N., Pollara,V.J., Ponting,C.P.,
            Schuler,G., Schultz,J., Slater,G., Smit,A.F., Stupka,E.,
            Szustakowski,J., Thierry-Mieg,D., Thierry-Mieg,J., Wagner,L.,
            Wallis,J., Wheeler,R., Williams,A., Wolf,Y.I., Wolfe,K.H.,
            Yang,S.P., Yeh,R.F., Collins,F., Guyer,M.S., Peterson,J.,
            Felsenfeld,A., Wetterstrand,K.A., Patrinos,A., Morgan,M.J., de
            Jong,P., Catanese,J.J., Osoegawa,K., Shizuya,H., Choi,S. and
            Chen,Y.J.
  CONSRTM   International Human Genome Sequencing Consortium
  TITLE     Initial sequencing and analysis of the human genome
  JOURNAL   Nature 409 (6822), 860-921 (2001)
   PUBMED   11237011
  REMARK    Erratum:[Nature 2001 Aug 2;412(6846):565]
COMMENT     REFSEQ INFORMATION: The reference sequence is identical to
            CM000663.2.
            On Feb 3, 2014 this sequence version replaced NC_000001.10.
            Assembly Name: GRCh38.p12 Primary Assembly
            The DNA sequence is composed of genomic sequence, primarily
            finished clones that were sequenced as part of the Human Genome
            Project. PCR products and WGS shotgun sequence have been added
            where necessary to fill gaps or correct errors. All such additions
            are manually curated by GRC staff. For more information see:
            https://genomereference.org.
            
            ##Genome-Annotation-Data-START##
            Annotation Provider         :: NCBI
            Annotation Status           :: Full annotation
            Annotation Name             :: Homo sapiens Annotation Release 109
            Annotation Version          :: 109
            Annotation Pipeline         :: NCBI eukaryotic genome annotation
                                           pipeline
            Annotation Software Version :: 8.0
            Annotation Method           :: Best-placed RefSeq; Gnomon
            Features Annotated          :: Gene; mRNA; CDS; ncRNA
            ##Genome-Annotation-Data-END##
FEATURES             Location/Qualifiers
     source          1..6379
                     /dnas_title="NC_000001.11_MPZ"
                     /organism="Homo sapiens"
                     /mol_type="genomic DNA"
                     /db_xref="taxon:9606"
                     /chromosome="1"
     gene            1..6379
                     /gene="MPZ"
                     /gene_synonym="CHM; CMT1; CMT1B; CMT2I; CMT2J; CMT4E;
                     CMTDI3; CMTDID; DSS; HMSNIB; MPP; P0"
                     /note="myelin protein zero; Derived by automated
                     computational analysis using gene prediction method:
                     BestRefSeq,Gnomon."
                     /db_xref="GeneID:4359"
                     /db_xref="HGNC:HGNC:7225"
                     /db_xref="MIM:159440"
     mRNA            join(1..134,2549..2715,3052..3265,3509..3644,3805..3865,
                     3996..5238)
                     /gene="MPZ"
                     /gene_synonym="CHM; CMT1; CMT1B; CMT2I; CMT2J; CMT4E;
                     CMTDI3; CMTDID; DSS; HMSNIB; MPP; P0"
                     /product="myelin protein zero, transcript variant 1"
                     /note="Derived by automated computational analysis using
                     gene prediction method: BestRefSeq."
                     /transcript_id="NM_000530.7"
                     /db_xref="GeneID:4359"
                     /db_xref="HGNC:HGNC:7225"
                     /db_xref="MIM:159440"
                     /dnas_title="MPZ"
     mRNA            join(1..134,2549..2715,3052..3265,3509..3644,3805..3865,
                     3996..5238)
                     /gene="MPZ"
                     /gene_synonym="CHM; CMT1; CMT1B; CMT2I; CMT2J; CMT4E;
                     CMTDI3; CMTDID; DSS; HMSNIB; MPP; P0"
                     /product="myelin protein zero, transcript variant 1"
                     /note="Derived by automated computational analysis using
                     gene prediction method: BestRefSeq."
                     /transcript_id="NM_001315491.1"
                     /db_xref="GeneID:4359"
                     /db_xref="HGNC:HGNC:7225"
                     /db_xref="MIM:159440"
                     /dnas_title="MPZ"
     mRNA            join(4..134,2549..2715,3052..3265,3509..3644,3805..3865,
                     5632..6379)
                     /gene="MPZ"
                     /gene_synonym="CHM; CMT1; CMT1B; CMT2I; CMT2J; CMT4E;
                     CMTDI3; CMTDID; DSS; HMSNIB; MPP; P0"
                     /product="myelin protein zero, transcript variant X1"
                     /note="Derived by automated computational analysis using
                     gene prediction method: Gnomon. Supporting evidence
                     includes similarity to: 1 mRNA, 20 ESTs, 1 Protein, and
                     100% coverage of the annotated genomic feature by RNAseq
                     alignments, including 4 samples with support for all
                     annotated introns"
                     /transcript_id="XM_017001321.2"
                     /db_xref="GeneID:4359"
                     /db_xref="HGNC:HGNC:7225"
                     /db_xref="MIM:159440"
     CDS             join(38..134,2549..2715,3052..3265,3509..3644,3805..3865,
                     5632..5679)
                     /gene="MPZ"
                     /gene_synonym="CHM; CMT1; CMT1B; CMT2I; CMT2J; CMT4E;
                     CMTDI3; CMTDID; DSS; HMSNIB; MPP; P0"
                     /note="Derived by automated computational analysis using
                     gene prediction method: Gnomon."
                     /codon_start=1
                     /product="myelin protein P0 isoform X1"
                     /protein_id="XP_016856810.1"
                     /db_xref="GeneID:4359"
                     /db_xref="HGNC:HGNC:7225"
                     /db_xref="MIM:159440"
                     /translation="MLRAPAPAPAMAPGAPSSSPSPILAVLLFSSLVLSPAQAIVVYT
                     DREVHGAVGSRVTLHCSFWSSEWVSDDISFTWRYQPEGGRDAISIFHYAKGQPYIDEV
                     GTFKERIQWVGDPRWKDGSIVIHNLDYSDNGTFTCDVKNPPDIVGKTSQVTLYVFEKV
                     PTRYGVVLGAVIGGVLGVVLLLLLLFYVVRYCWLRRQAALQRRLSAMEKGKLHKPGKD
                     ASKRGRQGFYNNQMRSCVWKTL"
     CDS             join(68..134,2549..2715,3052..3265,3509..3644,3805..3865,
                     3996..4289)
                     /gene="MPZ"
                     /gene_synonym="CHM; CMT1; CMT1B; CMT2I; CMT2J; CMT4E;
                     CMTDI3; CMTDID; DSS; HMSNIB; MPP; P0"
                     /note="isoform L-MPZ precursor is encoded by transcript
                     variant 1; Derived by automated computational analysis
                     using gene prediction method: BestRefSeq."
                     /codon_start=1
                     /transl_except=(pos:complement(161305876..161305878),
                     aa:OTHER)
                     /product="myelin protein P0 isoform L-MPZ precursor"
                     /protein_id="NP_001302420.1"
                     /db_xref="GeneID:4359"
                     /db_xref="HGNC:HGNC:7225"
                     /db_xref="MIM:159440"
                     /translation="MAPGAPSSSPSPILAVLLFSSLVLSPAQAIVVYTDREVHGAVGS
                     RVTLHCSFWSSEWVSDDISFTWRYQPEGGRDAISIFHYAKGQPYIDEVGTFKERIQWV
                     GDPRWKDGSIVIHNLDYSDNGTFTCDVKNPPDIVGKTSQVTLYVFEKVPTRYGVVLGA
                     VIGGVLGVVLLLLLLFYVVRYCWLRRQAALQRRLSAMEKGKLHKPGKDASKRGRQTPV
                     LYAMLDHSRSTKAVSEKKAKGLGESRKDKKXRLAGRAGDRGLGVESAKGPKVMVIEME
                     LRKDEQSPELRPAVKSPSRTSLKNALKNMMGLNSDK"
                     /dnas_title="MPZ"
     CDS             join(68..134,2549..2715,3052..3265,3509..3644,3805..3865,
                     3996..4097)
                     /gene="MPZ"
                     /gene_synonym="CHM; CMT1; CMT1B; CMT2I; CMT2J; CMT4E;
                     CMTDI3; CMTDID; DSS; HMSNIB; MPP; P0"
                     /note="isoform MPZ precursor is encoded by transcript
                     variant 1; Derived by automated computational analysis
                     using gene prediction method: BestRefSeq."
                     /codon_start=1
                     /product="myelin protein P0 isoform MPZ precursor"
                     /protein_id="NP_000521.2"
                     /db_xref="CCDS:CCDS1229.2"
                     /db_xref="GeneID:4359"
                     /db_xref="HGNC:HGNC:7225"
                     /db_xref="MIM:159440"
                     /translation="MAPGAPSSSPSPILAVLLFSSLVLSPAQAIVVYTDREVHGAVGS
                     RVTLHCSFWSSEWVSDDISFTWRYQPEGGRDAISIFHYAKGQPYIDEVGTFKERIQWV
                     GDPRWKDGSIVIHNLDYSDNGTFTCDVKNPPDIVGKTSQVTLYVFEKVPTRYGVVLGA
                     VIGGVLGVVLLLLLLFYVVRYCWLRRQAALQRRLSAMEKGKLHKPGKDASKRGRQTPV
                     LYAMLDHSRSTKAVSEKKAKGLGESRKDKK"
                     /dnas_title="MPZ"
     misc_feature    2615..2634
                     /dnas_title="gRNA target"
                     /note="GGAGCAGTGCAGGGTCACCC"
     misc_feature    2570..2589
                     /dnas_title="gRNA target"
                     /note="CCTGTCGGTGTAAACCACGA"
     misc_feature    2572..2616
                     /dnas_title="Deleted in Clone 25"
                     /note=""
     misc_feature    4034..4034
                     /note="C>T"
     misc_feature    2568..2693
                     /note="Deleted in beHapE"
     PCR_primer      1648..1667
                     /dnas_title="7247"
                     /pair=""
                     /primer="GGGTCATCTGAGCTGTAGGC"
                     /current=0
     PCR_primer      complement(2704..2723)
                     /dnas_title="7248"
                     /pair=""
                     /primer="GCACTCACCGAAATGGCATC"
                     /current=1
ORIGIN      
        1 gttcagttcc tggtccccca ctttctcaac cccacagatg ctccgggccc ctgcccctgc
       61 cccagctatg gctcctgggg ctccctcatc cagccccagc cctatcctgg ctgtgctgct
      121 cttctcttct ttgggtaagt ggagccactc tactctggga gtcttgggac tcaggtgtct
      181 ctcagcaatc cccacagcct ttgctgcact ccccactgca accaaagaaa gaacaagcag
      241 gagcaggaag gtgacattat attcagaaag aaaaaatatg cggctgggca tggtggctca
      301 tgcctgtaat cccagcactt tgggaggcca aggtgggata attatttgag ccccaggagt
      361 tggagaccag cctggacaac ataaccagac tccatctgta aaattcaaaa aaaaaaaaaa
      421 tatatatata tatatatgaa aagaaaaaaa tatgcattta gagggaggaa gtagaggttt
      481 tattttaaaa gaaagggtaa aagagagtgt agcaagcttc cctgagtggt ggccatggct
      541 ggacccaggt tggaaatagt agcatgcccc cagagccatg ctaacagcct ggtgggaagc
      601 agtgttagat tacataaaga aataggctca aacacctggg tttggttccc actcgtcccc
      661 tagcagtgca ggaggtgcct taaccttagt ttcccagaag gaaaaagaga gtgcgatcta
      721 agtaaggagc ccaggtttgt ggtctcagct cctcagattt tttgtctctc tatggctcct
      781 cacctgttgt gtgggtgaat ggagtgaggt tctatgagat tctgggatct tatccctcta
      841 aagctgtctt ccttcataag ctgaccagcc ctttccttgc cccctggcag atgttgggtg
      901 agtaagaggt caaagcagga ttattggaat ggccccttcc cttctctgaa ctgccctgaa
      961 tcctagtgca atgagtgagc cataggcaag tgggggtggt ggggaggaca tcaagggaaa
     1021 gggggctggc cagaatgccc agggttctct gctgtcagct gcttgagccc tagactcttc
     1081 tgggttgtac tgggctattt gggggtaccc tgagaaaatg ttaaagatag agagttggag
     1141 aagggcatag tgagggaaat agggggaagg aatcttgatg tataaggaag agggagagtt
     1201 gtgtctcaac acttgttcca ctcatagaac cattgagcac agctgagaag ggcaatggtt
     1261 gatattgtaa caggaggaat agaagttaga gccagtgaat tatctccctt gttaaacaag
     1321 ggggattccc aagaaggttc taaggtggaa gttccagaag gtaagtacat ggtattgcat
     1381 gctgaggtga gagattcagg acagttgggg tgggagtagg ggtggcatga gccccccagc
     1441 gttggtcaga caatggaact ttgtttggtt gccacctccc cctcctgtag aacaaaaagg
     1501 tctacagttg cccctccctg gggccagccc acacacatag tctctctgga atgaccttcc
     1561 ttgtgtgggt aagtcttggg gatggcactg ggccacagtg gccaagagga aggtgaggac
     1621 agttgaacca tagagggctc acatgtaggg tcatctgagc tgtaggcttg gggtgttgct
     1681 ctgcacccag ctgagagggg tatgaggccc ttcccttcct gactctccag tcaagagcaa
     1741 gctgtatggc aaccagggat tcagcaatga ggacagttgt gccagggaag aagacttata
     1801 ttttctagtt atcttcattt ttttctgcaa gaaatctgag tttgctgtat tgtgaaatcc
     1861 aatgcagctg ttaaaataag attgatatct atgaatcaac agggaaagct cctccagata
     1921 cgtaagttct taagcaaaaa gacactagaa tacaatgcaa tatgtatgtg gaaaaaaaaa
     1981 ctccacaaaa ctatttgttg taagtatgtg tatatcttga gtttattgag tttatactga
     2041 gtttgattca tattaaatgg ataacttgtt acatcttgga agggaataca ggaaaggaat
     2101 ttgttgggct aagtgtcaaa ggagactttt gttttatttc tattgcttga atagtttata
     2161 agaagagtac aatatgtatt acctgtataa tttataataa attttaaaaa tttagaacac
     2221 tgcatctaaa ggatagctta aaagttagat actgacccaa aggagaagtg agacttaaag
     2281 acagaaccca atctctggaa gtcctcaaga gaattctgtt actgctgatt tcatcttctc
     2341 tacagacatg ctaaagagct tgacagacac agcatttatg ctcatctgtt cagttagtcc
     2401 ccagagactt ggggctcaga atttgttgtt tcttttccaa attggcctct gacctgtgac
     2461 tcagcacttg atttcctact gatctcactt cctctgtatc ccttactggg cccataggtg
     2521 catctgattc cccactttgt gcttgcagtg ctgtccccgg cccaggccat cgtggtttac
     2581 accgacaggg aggtccatgg tgctgtgggc tcccgggtga ccctgcactg ctccttctgg
     2641 tccagtgagt gggtctcaga tgacatctcc ttcacctggc gctaccagcc cgaagggggc
     2701 agagatgcca tttcggtgag tgcctggggg aatcctgggg ttggataaca gaaagtgctt
     2761 caaagaacaa caaaaaagat aacttgggct aaggaggggg aaatcctttt tgagccataa
     2821 ccccaacttt ggcaaggtaa atgacagtct ttgtcaccct gactacattg tcctcccttc
     2881 tccagcacta ccctttccag cccaagatcc cttaccctga ggctggagcg aagctttttt
     2941 tttttttttt ttttttttgc ttttttcttt ctgtaacaaa ttatggagct aagctttgac
     3001 agctgtgttc tcattagggt cctctcacat gcttcccctc attcctcata gatcttccac
     3061 tatgccaagg gacaacccta cattgacgag gtggggacct tcaaagagcg catccagtgg
     3121 gtaggggacc ctcgctggaa ggatggctcc attgtcatac acaacctaga ctacagtgac
     3181 aatggcacgt tcacttgtga cgtcaaaaac cctccagaca tagtgggcaa gacctctcag
     3241 gtcacgctgt atgtctttga aaaaggtgtg agaagggatg gggacaaggg tatgggaagc
     3301 agtttgggag gggatcaggg aggactgata ggttggggga agaggcaaaa agcccggcct
     3361 aaggaccttt attcaggctc tgggagcgtg ggcagaaggc agttttagct gggagtccta
     3421 catcctcaat gcagggcata cactcggact aggaaccaca gatacagggc cctgctcatt
     3481 ctcccacttc ttttcccacc cctcctagtg ccaactaggt acggggtcgt tctgggagct
     3541 gtgatcgggg gtgtcctcgg ggtggtgctg ttgctgctgc tgcttttcta cgtggttcgg
     3601 tactgctggc tacgcaggca ggcggccctg cagaggaggc tcaggtaagg ggcggagcct
     3661 agctcccctc cccctctccc cactatcccc catctgggcg gagactactc cagtgggtgg
     3721 gagggccaag gggaagagga agctgtgtcc gcggtgcaag gggttccggc gaggccaaac
     3781 gtacagcagt ctctcttctt gcagtgctat ggagaagggg aaattgcaca agccaggaaa
     3841 ggacgcgtcg aagcgcgggc ggcaggttag cgggacttgg ggcctagaca agatgggaag
     3901 gagaaccctg ggagccgccg ggcagcagtg aggggtggga tgggaacagt caagccccag
     3961 tcgctcggtg actgatgtgt gcgcccctcc cccagacgcc agtgctgtat gcaatgctgg
     4021 accacagcag aagcaccaaa gctgtcagtg agaagaaggc caaggggctg ggggagtctc
     4081 gcaaggataa gaaatagcgg ttagcgggcc gggcggggga tcgggggtta ggggtggagt
     4141 ccgccaaagg cccaaaggtg atggtcatcg agatggagct acgaaaggat gagcagagcc
     4201 cggagctccg gcctgctgtc aagtccccca gcagaaccag cctcaaaaac gccctcaaga
     4261 acatgatggg cctgaactcg gacaagtgat cgccaccccc ccaccccagg ccctgccaga
     4321 gcagggggac ctaggctcct cttacccccg tctaggtgct ttccctcttt gctcccccgc
     4381 cctgccctgc cctcacctcc ctttgagatg taagtttcat tccagaattc attccccagg
     4441 caattgtatt ctcccccacc ttcacccctg gctttctggg agcccaggag ctaatcctac
     4501 ccctcacctg ccccgggggc tgtgtgtttg gtgcctgtcc acctgagcac tgagaagaaa
     4561 gggactttga taccctctgc ctcaagtcca ggccacctgg cattcccatc tcctgcatcc
     4621 cccagcctgt ccccctggct gtttcctctc ccgtccctcc ctcccctcta ccaggtggcc
     4681 cagctccata ctctgtcccc ccagctaata cccagagcac ccagatcaga ctctccttca
     4741 gggtttattt aggttattat tttttatttt ttaatccatt ctttgtttgt ttacctgtgc
     4801 tcatcctctg cccttacacc catgactgag gaccaatgac gtcatgtggc ttttgcaatt
     4861 cacgcccccc ttaagtcctt aatgaagagc cagcccaagt agaggggccc ctgatcctca
     4921 cacttcagta tagcattggt tccccctgac cactttggag cactgttctg ggactccagg
     4981 tcttgaggag agagacagag agagagaatg gatcctcata ggtcagggag tgggggaggg
     5041 ggcaaatgag ccttaagaaa tggtttttaa acaaccaaac aaaaagcagg aaaaacaaat
     5101 gggaaatggg ggggcggggg ggaggaagag gctgcactgc agccacaggg gattcttagg
     5161 atttttctac attctgtata tttcttctca aacctccaaa tgtccttaaa tgtttaataa
     5221 acactgacat ttccagaagc tgctgccttg tctagaattt cctagtcctc ctgggaataa
     5281 ttcctgcccc ttatcccatc cccaaccttc catacttggc ttcagttgtt tagtttgttt
     5341 ttttggggtg ggcttatata gtatactaga aagaactctg aaatagcctc acaagacaca
     5401 ttcatacctt cagcaaataa tcagtgagat tatactacgt tgtaaactct gccagtctct
     5461 gcttttacat gagttaaaac gcagaatctg tcttcaccaa gatctgaatt ttaaaacatc
     5521 ccagccactc tctagctgtg tgatccccag gacagttacc tgactttggt aagcttgttt
     5581 atgtacttgt aaacaactga gataatgata tctgccctgc ttaattccta gggattttat
     5641 aataatcaaa tgagatcctg tgtatggaaa actttgtaaa ctgtaagttg atatacaact
     5701 aaatattaag gtgttcaata tttgtttcta gtgcttgcct aaggtagtac actttacaaa
     5761 ttagcacaaa tcccattcac ctctctaaac aatcactgct ttgttttgtt ggtacatgat
     5821 tttacttctg tttacctatt aataggtata ctattaatac ctcattagct agtttgttgg
     5881 tatgttgatt taggtatacc attaatatcc tggtatcctg aactgattgt ggaaaaacat
     5941 atacgtatca ttttcccctg gggattactg atggcacaaa aaaacccaaa gtgcccacaa
     6001 gtaatttctt ccccttgtta agaagctaaa gatatgatta acaccagctt taccaaaacc
     6061 cagagtgctt ccatttgttt gaggggtgtc ttcaatgtct tttaaaaaaa atcaatctgc
     6121 cttcatttaa atataaaagc taatagagta tatatagcct tttgttgggg ggaagtggga
     6181 gaggaaactt agtcacaacc cagtaataaa gttgggaata tcttaagccc aagattcctt
     6241 attagttaag atgctaaact gtccattatt cattagatag ttgcagctgg gttccctgct
     6301 taaacttccc agactgtcag gagagtcaaa tgaggttgga tgtggtggct catgcctgta
     6361 atgccagcac tttgggagg
//
