# Supplementary material for: Beta-subunit-eliminated eHAP expression (BeHAPe) cells reveal subunit regulation of the cardiac voltage-gated sodium channel
Source: J Biol Chem. 2023 Aug 6;299(9):105132. doi: 10.1016/j.jbc.2023.105132 (PMC10506104; doi:10.1016/j.jbc.2023.105132)
Supplement: NC_000001.11_MPZ_beHAPe.gbk [file mmc30.zip › jbc_105132_NC_000001.11_MPZ_beHAPe_mmc30.gbk]

LOCUS       NC_000001               6379 bp    DNA     linear   CON 26-MAR-2018
DEFINITION  Homo sapiens chromosome 1, GRCh38.p12 Primary Assembly.
ACCESSION   NC_000001 REGION: complement(161303594..161309972)
VERSION     NC_000001.11
DBLINK      BioProject: PRJNA168
            Assembly: GCF_000001405.38
KEYWORDS    RefSeq.
SOURCE      Homo sapiens (human)
  ORGANISM  Homo sapiens
            Eukaryota; Metazoa; Chordata; Craniata; Vertebrata; Euteleostomi;
            Mammalia; Eutheria; Euarchontoglires; Primates; Haplorrhini;
            Catarrhini; Hominidae; Homo.
REFERENCE   1  (bases 1 to 6379)
  AUTHORS   Gregory,S.G., Barlow,K.F., McLay,K.E., Kaul,R., Swarbreck,D.,
            Dunham,A., Scott,C.E., Howe,K.L., Woodfine,K., Spencer,C.C.,
            Jones,M.C., Gillson,C., Searle,S., Zhou,Y., Kokocinski,F.,
            McDonald,L., Evans,R., Phillips,K., Atkinson,A., Cooper,R.,
            Jones,C., Hall,R.E., Andrews,T.D., Lloyd,C., Ainscough,R.,
            Almeida,J.P., Ambrose,K.D., Anderson,F., Andrew,R.W., Ashwell,R.I.,
            Aubin,K., Babbage,A.K., Bagguley,C.L., Bailey,J., Beasley,H.,
            Bethel,G., Bird,C.P., Bray-Allen,S., Brown,J.Y., Brown,A.J.,
            Buckley,D., Burton,J., Bye,J., Carder,C., Chapman,J.C., Clark,S.Y.,
            Clarke,G., Clee,C., Cobley,V., Collier,R.E., Corby,N.,
            Coville,G.J., Davies,J., Deadman,R., Dunn,M., Earthrowl,M.,
            Ellington,A.G., Errington,H., Frankish,A., Frankland,J., French,L.,
            Garner,P., Garnett,J., Gay,L., Ghori,M.R., Gibson,R., Gilby,L.M.,
            Gillett,W., Glithero,R.J., Grafham,D.V., Griffiths,C.,
            Griffiths-Jones,S., Grocock,R., Hammond,S., Harrison,E.S., Hart,E.,
            Haugen,E., Heath,P.D., Holmes,S., Holt,K., Howden,P.J., Hunt,A.R.,
            Hunt,S.E., Hunter,G., Isherwood,J., James,R., Johnson,C.,
            Johnson,D., Joy,A., Kay,M., Kershaw,J.K., Kibukawa,M.,
            Kimberley,A.M., King,A., Knights,A.J., Lad,H., Laird,G., Lawlor,S.,
            Leongamornlert,D.A., Lloyd,D.M., Loveland,J., Lovell,J., Lush,M.J.,
            Lyne,R., Martin,S., Mashreghi-Mohammadi,M., Matthews,L.,
            Matthews,N.S., McLaren,S., Milne,S., Mistry,S., Moore,M.J.,
            Nickerson,T., O'Dell,C.N., Oliver,K., Palmeiri,A., Palmer,S.A.,
            Parker,A., Patel,D., Pearce,A.V., Peck,A.I., Pelan,S., Phelps,K.,
            Phillimore,B.J., Plumb,R., Rajan,J., Raymond,C., Rouse,G.,
            Saenphimmachak,C., Sehra,H.K., Sheridan,E., Shownkeen,R., Sims,S.,
            Skuce,C.D., Smith,M., Steward,C., Subramanian,S., Sycamore,N.,
            Tracey,A., Tromans,A., Van Helmond,Z., Wall,M., Wallis,J.M.,
            White,S., Whitehead,S.L., Wilkinson,J.E., Willey,D.L., Williams,H.,
            Wilming,L., Wray,P.W., Wu,Z., Coulson,A., Vaudin,M., Sulston,J.E.,
            Durbin,R., Hubbard,T., Wooster,R., Dunham,I., Carter,N.P.,
            McVean,G., Ross,M.T., Harrow,J., Olson,M.V., Beck,S., Rogers,J.,
            Bentley,D.R., Banerjee,R., Bryant,S.P., Burford,D.C., Burrill,W.D.,
            Clegg,S.M., Dhami,P., Dovey,O., Faulkner,L.M., Gribble,S.M.,
            Langford,C.F., Pandian,R.D., Porter,K.M. and Prigmore,E.
  TITLE     The DNA sequence and biological annotation of human chromosome 1
  JOURNAL   Nature 441 (7091), 315-321 (2006)
   PUBMED   16710414
  REMARK    Erratum:[Nature. 2006 Oct 26;443(7114):1013. Banerjee, R [added];
            Bryant, SP [added]; Burford, DC [added]; Burrill, WDH [added];
            Clegg, SM [added]; Dhami, P [added]; Dovey, O [added]; Faulkner, LM
            [added]; Gribble, SM [added]; Langford, CF [added]; Pandian, RD
            [added]; Porter, KM [added]; Prigmore, E [added]]
REFERENCE   2  (bases 1 to 6379)
  CONSRTM   International Human Genome Sequencing Consortium
  TITLE     Finishing the euchromatic sequence of the human genome
  JOURNAL   Nature 431 (7011), 931-945 (2004)
   PUBMED   15496913
REFERENCE   3  (bases 1 to 6379)
  AUTHORS   Lander,E.S., Linton,L.M., Birren,B., Nusbaum,C., Zody,M.C.,
            Baldwin,J., Devon,K., Dewar,K., Doyle,M., FitzHugh,W., Funke,R.,
            Gage,D., Harris,K., Heaford,A., Howland,J., Kann,L., Lehoczky,J.,
            LeVine,R., McEwan,P., McKernan,K., Meldrim,J., Mesirov,J.P.,
            Miranda,C., Morris,W., Naylor,J., Raymond,C., Rosetti,M.,
            Santos,R., Sheridan,A., Sougnez,C., Stange-Thomann,N.,
            Stojanovic,N., Subramanian,A., Wyman,D., Rogers,J., Sulston,J.,
            Ainscough,R., Beck,S., Bentley,D., Burton,J., Clee,C., Carter,N.,
            Coulson,A., Deadman,R., Deloukas,P., Dunham,A., Dunham,I.,
            Durbin,R., French,L., Grafham,D., Gregory,S., Hubbard,T.,
            Humphray,S., Hunt,A., Jones,M., Lloyd,C., McMurray,A., Matthews,L.,
            Mercer,S., Milne,S., Mullikin,J.C., Mungall,A., Plumb,R., Ross,M.,
            Shownkeen,R., Sims,S., Waterston,R.H., Wilson,R.K., Hillier,L.W.,
            McPherson,J.D., Marra,M.A., Mardis,E.R., Fulton,L.A.,
            Chinwalla,A.T., Pepin,K.H., Gish,W.R., Chissoe,S.L., Wendl,M.C.,
            Delehaunty,K.D., Miner,T.L., Delehaunty,A., Kramer,J.B., Cook,L.L.,
            Fulton,R.S., Johnson,D.L., Minx,P.J., Clifton,S.W., Hawkins,T.,
            Branscomb,E., Predki,P., Richardson,P., Wenning,S., Slezak,T.,
            Doggett,N., Cheng,J.F., Olsen,A., Lucas,S., Elkin,C.,
            Uberbacher,E., Frazier,M., Gibbs,R.A., Muzny,D.M., Scherer,S.E.,
            Bouck,J.B., Sodergren,E.J., Worley,K.C., Rives,C.M., Gorrell,J.H.,
            Metzker,M.L., Naylor,S.L., Kucherlapati,R.S., Nelson,D.L.,
            Weinstock,G.M., Sakaki,Y., Fujiyama,A., Hattori,M., Yada,T.,
            Toyoda,A., Itoh,T., Kawagoe,C., Watanabe,H., Totoki,Y., Taylor,T.,
            Weissenbach,J., Heilig,R., Saurin,W., Artiguenave,F., Brottier,P.,
            Bruls,T., Pelletier,E., Robert,C., Wincker,P., Smith,D.R.,
            Doucette-Stamm,L., Rubenfield,M., Weinstock,K., Lee,H.M.,
            Dubois,J., Rosenthal,A., Platzer,M., Nyakatura,G., Taudien,S.,
            Rump,A., Yang,H., Yu,J., Wang,J., Huang,G., Gu,J., Hood,L.,
            Rowen,L., Madan,A., Qin,S., Davis,R.W., Federspiel,N.A.,
            Abola,A.P., Proctor,M.J., Myers,R.M., Schmutz,J., Dickson,M.,
            Grimwood,J., Cox,D.R., Olson,M.V., Kaul,R., Raymond,C., Shimizu,N.,
            Kawasaki,K., Minoshima,S., Evans,G.A., Athanasiou,M., Schultz,R.,
            Roe,B.A., Chen,F., Pan,H., Ramser,J., Lehrach,H., Reinhardt,R.,
            McCombie,W.R., de la Bastide,M., Dedhia,N., Blocker,H.,
            Hornischer,K., Nordsiek,G., Agarwala,R., Aravind,L., Bailey,J.A.,
            Bateman,A., Batzoglou,S., Birney,E., Bork,P., Brown,D.G.,
            Burge,C.B., Cerutti,L., Chen,H.C., Church,D., Clamp,M.,
            Copley,R.R., Doerks,T., Eddy,S.R., Eichler,E.E., Furey,T.S.,
            Galagan,J., Gilbert,J.G., Harmon,C., Hayashizaki,Y., Haussler,D.,
            Hermjakob,H., Hokamp,K., Jang,W., Johnson,L.S., Jones,T.A.,
            Kasif,S., Kaspryzk,A., Kennedy,S., Kent,W.J., Kitts,P.,
            Koonin,E.V., Korf,I., Kulp,D., Lancet,D., Lowe,T.M., McLysaght,A.,
            Mikkelsen,T., Moran,J.V., Mulder,N., Pollara,V.J., Ponting,C.P.,
            Schuler,G., Schultz,J., Slater,G., Smit,A.F., Stupka,E.,
            Szustakowski,J., Thierry-Mieg,D., Thierry-Mieg,J., Wagner,L.,
            Wallis,J., Wheeler,R., Williams,A., Wolf,Y.I., Wolfe,K.H.,
            Yang,S.P., Yeh,R.F., Collins,F., Guyer,M.S., Peterson,J.,
            Felsenfeld,A., Wetterstrand,K.A., Patrinos,A., Morgan,M.J., de
            Jong,P., Catanese,J.J., Osoegawa,K., Shizuya,H., Choi,S. and
            Chen,Y.J.
  CONSRTM   International Human Genome Sequencing Consortium
  TITLE     Initial sequencing and analysis of the human genome
  JOURNAL   Nature 409 (6822), 860-921 (2001)
   PUBMED   11237011
  REMARK    Erratum:[Nature 2001 Aug 2;412(6846):565]
COMMENT     REFSEQ INFORMATION: The reference sequence is identical to
            CM000663.2.
            On Feb 3, 2014 this sequence version replaced NC_000001.10.
            Assembly Name: GRCh38.p12 Primary Assembly
            The DNA sequence is composed of genomic sequence, primarily
            finished clones that were sequenced as part of the Human Genome
            Project. PCR products and WGS shotgun sequence have been added
            where necessary to fill gaps or correct errors. All such additions
            are manually curated by GRC staff. For more information see:
            https://genomereference.org.
            
            ##Genome-Annotation-Data-START##
            Annotation Provider         :: NCBI
            Annotation Status           :: Full annotation
            Annotation Name             :: Homo sapiens Annotation Release 109
            Annotation Version          :: 109
            Annotation Pipeline         :: NCBI eukaryotic genome annotation
                                           pipeline
            Annotation Software Version :: 8.0
            Annotation Method           :: Best-placed RefSeq; Gnomon
            Features Annotated          :: Gene; mRNA; CDS; ncRNA
            ##Genome-Annotation-Data-END##
FEATURES             Location/Qualifiers
     source          1..6253
                     /dnas_title="NC_000001.11_MPZ_beHAPe"
                     /organism="Homo sapiens"
                     /mol_type="genomic DNA"
                     /db_xref="taxon:9606"
                     /chromosome="1"
     gene            1..6253
                     /gene="MPZ"
                     /gene_synonym="CHM; CMT1; CMT1B; CMT2I; CMT2J; CMT4E;
                     CMTDI3; CMTDID; DSS; HMSNIB; MPP; P0"
                     /note="myelin protein zero; Derived by automated
                     computational analysis using gene prediction method:
                     BestRefSeq,Gnomon."
                     /db_xref="GeneID:4359"
                     /db_xref="HGNC:HGNC:7225"
                     /db_xref="MIM:159440"
     mRNA            join(1..134,2549..2589,2926..3139,3383..3518,3679..3739,
                     3870..5112)
                     /gene="MPZ"
                     /gene_synonym="CHM; CMT1; CMT1B; CMT2I; CMT2J; CMT4E;
                     CMTDI3; CMTDID; DSS; HMSNIB; MPP; P0"
                     /product="myelin protein zero, transcript variant 1"
                     /note="Derived by automated computational analysis using
                     gene prediction method: BestRefSeq."
                     /transcript_id="NM_000530.7"
                     /db_xref="GeneID:4359"
                     /db_xref="HGNC:HGNC:7225"
                     /db_xref="MIM:159440"
     mRNA            join(1..134,2549..2589,2926..3139,3383..3518,3679..3739,
                     3870..5112)
                     /gene="MPZ"
                     /gene_synonym="CHM; CMT1; CMT1B; CMT2I; CMT2J; CMT4E;
                     CMTDI3; CMTDID; DSS; HMSNIB; MPP; P0"
                     /product="myelin protein zero, transcript variant 1"
                     /note="Derived by automated computational analysis using
                     gene prediction method: BestRefSeq."
                     /transcript_id="NM_001315491.1"
                     /db_xref="GeneID:4359"
                     /db_xref="HGNC:HGNC:7225"
                     /db_xref="MIM:159440"
     mRNA            join(4..134,2549..2589,2926..3139,3383..3518,3679..3739,
                     5506..6253)
                     /gene="MPZ"
                     /gene_synonym="CHM; CMT1; CMT1B; CMT2I; CMT2J; CMT4E;
                     CMTDI3; CMTDID; DSS; HMSNIB; MPP; P0"
                     /product="myelin protein zero, transcript variant X1"
                     /note="Derived by automated computational analysis using
                     gene prediction method: Gnomon. Supporting evidence
                     includes similarity to: 1 mRNA, 20 ESTs, 1 Protein, and
                     100% coverage of the annotated genomic feature by RNAseq
                     alignments, including 4 samples with support for all
                     annotated introns"
                     /transcript_id="XM_017001321.2"
                     /db_xref="GeneID:4359"
                     /db_xref="HGNC:HGNC:7225"
                     /db_xref="MIM:159440"
     CDS             join(38..134,2549..2589,2926..3139,3383..3518,3679..3739,
                     5506..5553)
                     /gene="MPZ"
                     /gene_synonym="CHM; CMT1; CMT1B; CMT2I; CMT2J; CMT4E;
                     CMTDI3; CMTDID; DSS; HMSNIB; MPP; P0"
                     /note="Derived by automated computational analysis using
                     gene prediction method: Gnomon."
                     /codon_start=1
                     /product="myelin protein P0 isoform X1"
                     /protein_id="XP_016856810.1"
                     /db_xref="GeneID:4359"
                     /db_xref="HGNC:HGNC:7225"
                     /db_xref="MIM:159440"
                     /translation="MLRAPAPAPAMAPGAPSSSPSPILAVLLFSSLVLSPAQAIVVYT
                     DREVHGAVGSRVTLHCSFWSSEWVSDDISFTWRYQPEGGRDAISIFHYAKGQPYIDEV
                     GTFKERIQWVGDPRWKDGSIVIHNLDYSDNGTFTCDVKNPPDIVGKTSQVTLYVFEKV
                     PTRYGVVLGAVIGGVLGVVLLLLLLFYVVRYCWLRRQAALQRRLSAMEKGKLHKPGKD
                     ASKRGRQGFYNNQMRSCVWKTL"
     CDS             join(68..134,2549..2589,2926..3139,3383..3518,3679..3739,
                     3870..4163)
                     /gene="MPZ"
                     /gene_synonym="CHM; CMT1; CMT1B; CMT2I; CMT2J; CMT4E;
                     CMTDI3; CMTDID; DSS; HMSNIB; MPP; P0"
                     /note="isoform L-MPZ precursor is encoded by transcript
                     variant 1; Derived by automated computational analysis
                     using gene prediction method: BestRefSeq."
                     /codon_start=1
                     /transl_except=(pos:complement(161305876..161305878),
                     aa:OTHER)
                     /product="myelin protein P0 isoform L-MPZ precursor"
                     /protein_id="NP_001302420.1"
                     /db_xref="GeneID:4359"
                     /db_xref="HGNC:HGNC:7225"
                     /db_xref="MIM:159440"
                     /translation="MAPGAPSSSPSPILAVLLFSSLVLSPAQAIVVYTDREVHGAVGS
                     RVTLHCSFWSSEWVSDDISFTWRYQPEGGRDAISIFHYAKGQPYIDEVGTFKERIQWV
                     GDPRWKDGSIVIHNLDYSDNGTFTCDVKNPPDIVGKTSQVTLYVFEKVPTRYGVVLGA
                     VIGGVLGVVLLLLLLFYVVRYCWLRRQAALQRRLSAMEKGKLHKPGKDASKRGRQTPV
                     LYAMLDHSRSTKAVSEKKAKGLGESRKDKKXRLAGRAGDRGLGVESAKGPKVMVIEME
                     LRKDEQSPELRPAVKSPSRTSLKNALKNMMGLNSDK"
     CDS             join(68..134,2549..2589,2926..3139,3383..3518,3679..3739,
                     3870..3971)
                     /gene="MPZ"
                     /gene_synonym="CHM; CMT1; CMT1B; CMT2I; CMT2J; CMT4E;
                     CMTDI3; CMTDID; DSS; HMSNIB; MPP; P0"
                     /note="isoform MPZ precursor is encoded by transcript
                     variant 1; Derived by automated computational analysis
                     using gene prediction method: BestRefSeq."
                     /codon_start=1
                     /product="myelin protein P0 isoform MPZ precursor"
                     /protein_id="NP_000521.2"
                     /db_xref="CCDS:CCDS1229.2"
                     /db_xref="GeneID:4359"
                     /db_xref="HGNC:HGNC:7225"
                     /db_xref="MIM:159440"
                     /translation="MAPGAPSSSPSPILAVLLFSSLVLSPAQAIVVYTDREVHGAVGS
                     RVTLHCSFWSSEWVSDDISFTWRYQPEGGRDAISIFHYAKGQPYIDEVGTFKERIQWV
                     GDPRWKDGSIVIHNLDYSDNGTFTCDVKNPPDIVGKTSQVTLYVFEKVPTRYGVVLGA
                     VIGGVLGVVLLLLLLFYVVRYCWLRRQAALQRRLSAMEKGKLHKPGKDASKRGRQTPV
                     LYAMLDHSRSTKAVSEKKAKGLGESRKDKK"
     misc_feature    2565..2567
                     /note="gRNA target"
                     /note="agtgcagggtcacgatggcc"
     misc_feature    2568..2571
                     /note="gRNA target"
                     /note="CCCTTCGGGCTGGTAGCGCC"
     misc_feature    2568..2570
                     /note="gRNA target"
                     /note="TGGCGCTACCAGCCCGAAGG"
     misc_feature    2567..2568
                     /note="126 bp deleted in beHAPe"
     PCR_primer      1648..1667
                     /dnas_title="7247"
                     /pair=""
                     /primer="GGGTCATCTGAGCTGTAGGC"
                     /current=0
     PCR_primer      complement(2578..2597)
                     /dnas_title="7248"
                     /pair=""
                     /primer="GCACTCACCGAAATGGCATC"
                     /current=0
     PCR_primer      2446..2465
                     /dnas_title="7444"
                     /pair=""
                     /primer="CCTCTGACCTGTGACTCAGC"
                     /current=0
     PCR_primer      complement(3506..3525)
                     /dnas_title="7595"
                     /pair=""
                     /primer="CCCTTACCTGAGCCTCCTCT"
                     /current=0
     PCR_primer      141..160
                     /dnas_title="7594"
                     /pair=""
                     /primer="GGAGCCACTCTACTCTGGGA"
                     /current=1
ORIGIN      
        1 gttcagttcc tggtccccca ctttctcaac cccacagatg ctccgggccc ctgcccctgc
       61 cccagctatg gctcctgggg ctccctcatc cagccccagc cctatcctgg ctgtgctgct
      121 cttctcttct ttgggtaagt ggagccactc tactctggga gtcttgggac tcaggtgtct
      181 ctcagcaatc cccacagcct ttgctgcact ccccactgca accaaagaaa gaacaagcag
      241 gagcaggaag gtgacattat attcagaaag aaaaaatatg cggctgggca tggtggctca
      301 tgcctgtaat cccagcactt tgggaggcca aggtgggata attatttgag ccccaggagt
      361 tggagaccag cctggacaac ataaccagac tccatctgta aaattcaaaa aaaaaaaaaa
      421 tatatatata tatatatgaa aagaaaaaaa tatgcattta gagggaggaa gtagaggttt
      481 tattttaaaa gaaagggtaa aagagagtgt agcaagcttc cctgagtggt ggccatggct
      541 ggacccaggt tggaaatagt agcatgcccc cagagccatg ctaacagcct ggtgggaagc
      601 agtgttagat tacataaaga aataggctca aacacctggg tttggttccc actcgtcccc
      661 tagcagtgca ggaggtgcct taaccttagt ttcccagaag gaaaaagaga gtgcgatcta
      721 agtaaggagc ccaggtttgt ggtctcagct cctcagattt tttgtctctc tatggctcct
      781 cacctgttgt gtgggtgaat ggagtgaggt tctatgagat tctgggatct tatccctcta
      841 aagctgtctt ccttcataag ctgaccagcc ctttccttgc cccctggcag atgttgggtg
      901 agtaagaggt caaagcagga ttattggaat ggccccttcc cttctctgaa ctgccctgaa
      961 tcctagtgca atgagtgagc cataggcaag tgggggtggt ggggaggaca tcaagggaaa
     1021 gggggctggc cagaatgccc agggttctct gctgtcagct gcttgagccc tagactcttc
     1081 tgggttgtac tgggctattt gggggtaccc tgagaaaatg ttaaagatag agagttggag
     1141 aagggcatag tgagggaaat agggggaagg aatcttgatg tataaggaag agggagagtt
     1201 gtgtctcaac acttgttcca ctcatagaac cattgagcac agctgagaag ggcaatggtt
     1261 gatattgtaa caggaggaat agaagttaga gccagtgaat tatctccctt gttaaacaag
     1321 ggggattccc aagaaggttc taaggtggaa gttccagaag gtaagtacat ggtattgcat
     1381 gctgaggtga gagattcagg acagttgggg tgggagtagg ggtggcatga gccccccagc
     1441 gttggtcaga caatggaact ttgtttggtt gccacctccc cctcctgtag aacaaaaagg
     1501 tctacagttg cccctccctg gggccagccc acacacatag tctctctgga atgaccttcc
     1561 ttgtgtgggt aagtcttggg gatggcactg ggccacagtg gccaagagga aggtgaggac
     1621 agttgaacca tagagggctc acatgtaggg tcatctgagc tgtaggcttg gggtgttgct
     1681 ctgcacccag ctgagagggg tatgaggccc ttcccttcct gactctccag tcaagagcaa
     1741 gctgtatggc aaccagggat tcagcaatga ggacagttgt gccagggaag aagacttata
     1801 ttttctagtt atcttcattt ttttctgcaa gaaatctgag tttgctgtat tgtgaaatcc
     1861 aatgcagctg ttaaaataag attgatatct atgaatcaac agggaaagct cctccagata
     1921 cgtaagttct taagcaaaaa gacactagaa tacaatgcaa tatgtatgtg gaaaaaaaaa
     1981 ctccacaaaa ctatttgttg taagtatgtg tatatcttga gtttattgag tttatactga
     2041 gtttgattca tattaaatgg ataacttgtt acatcttgga agggaataca ggaaaggaat
     2101 ttgttgggct aagtgtcaaa ggagactttt gttttatttc tattgcttga atagtttata
     2161 agaagagtac aatatgtatt acctgtataa tttataataa attttaaaaa tttagaacac
     2221 tgcatctaaa ggatagctta aaagttagat actgacccaa aggagaagtg agacttaaag
     2281 acagaaccca atctctggaa gtcctcaaga gaattctgtt actgctgatt tcatcttctc
     2341 tacagacatg ctaaagagct tgacagacac agcatttatg ctcatctgtt cagttagtcc
     2401 ccagagactt ggggctcaga atttgttgtt tcttttccaa attggcctct gacctgtgac
     2461 tcagcacttg atttcctact gatctcactt cctctgtatc ccttactggg cccataggtg
     2521 catctgattc cccactttgt gcttgcagtg ctgtccccgg cccaggcagg gggcagagat
     2581 gccatttcgg tgagtgcctg ggggaatcct ggggttggat aacagaaagt gcttcaaaga
     2641 acaacaaaaa agataacttg ggctaaggag ggggaaatcc tttttgagcc ataaccccaa
     2701 ctttggcaag gtaaatgaca gtctttgtca ccctgactac attgtcctcc cttctccagc
     2761 actacccttt ccagcccaag atcccttacc ctgaggctgg agcgaagctt tttttttttt
     2821 tttttttttt ttgctttttt ctttctgtaa caaattatgg agctaagctt tgacagctgt
     2881 gttctcatta gggtcctctc acatgcttcc cctcattcct catagatctt ccactatgcc
     2941 aagggacaac cctacattga cgaggtgggg accttcaaag agcgcatcca gtgggtaggg
     3001 gaccctcgct ggaaggatgg ctccattgtc atacacaacc tagactacag tgacaatggc
     3061 acgttcactt gtgacgtcaa aaaccctcca gacatagtgg gcaagacctc tcaggtcacg
     3121 ctgtatgtct ttgaaaaagg tgtgagaagg gatggggaca agggtatggg aagcagtttg
     3181 ggaggggatc agggaggact gataggttgg gggaagaggc aaaaagcccg gcctaaggac
     3241 ctttattcag gctctgggag cgtgggcaga aggcagtttt agctgggagt cctacatcct
     3301 caatgcaggg catacactcg gactaggaac cacagataca gggccctgct cattctccca
     3361 cttcttttcc cacccctcct agtgccaact aggtacgggg tcgttctggg agctgtgatc
     3421 gggggtgtcc tcggggtggt gctgttgctg ctgctgcttt tctacgtggt tcggtactgc
     3481 tggctacgca ggcaggcggc cctgcagagg aggctcaggt aaggggcgga gcctagctcc
     3541 cctccccctc tccccactat cccccatctg ggcggagact actccagtgg gtgggagggc
     3601 caaggggaag aggaagctgt gtccgcggtg caaggggttc cggcgaggcc aaacgtacag
     3661 cagtctctct tcttgcagtg ctatggagaa ggggaaattg cacaagccag gaaaggacgc
     3721 gtcgaagcgc gggcggcagg ttagcgggac ttggggccta gacaagatgg gaaggagaac
     3781 cctgggagcc gccgggcagc agtgaggggt gggatgggaa cagtcaagcc ccagtcgctc
     3841 ggtgactgat gtgtgcgccc ctcccccaga cgccagtgct gtatgcaatg ctggaccaca
     3901 gcagaagcac caaagctgtc agtgagaaga aggccaaggg gctgggggag tctcgcaagg
     3961 ataagaaata gcggttagcg ggccgggcgg gggatcgggg gttaggggtg gagtccgcca
     4021 aaggcccaaa ggtgatggtc atcgagatgg agctacgaaa ggatgagcag agcccggagc
     4081 tccggcctgc tgtcaagtcc cccagcagaa ccagcctcaa aaacgccctc aagaacatga
     4141 tgggcctgaa ctcggacaag tgatcgccac ccccccaccc caggccctgc cagagcaggg
     4201 ggacctaggc tcctcttacc cccgtctagg tgctttccct ctttgctccc ccgccctgcc
     4261 ctgccctcac ctccctttga gatgtaagtt tcattccaga attcattccc caggcaattg
     4321 tattctcccc caccttcacc cctggctttc tgggagccca ggagctaatc ctacccctca
     4381 cctgccccgg gggctgtgtg tttggtgcct gtccacctga gcactgagaa gaaagggact
     4441 ttgataccct ctgcctcaag tccaggccac ctggcattcc catctcctgc atcccccagc
     4501 ctgtccccct ggctgtttcc tctcccgtcc ctccctcccc tctaccaggt ggcccagctc
     4561 catactctgt ccccccagct aatacccaga gcacccagat cagactctcc ttcagggttt
     4621 atttaggtta ttatttttta ttttttaatc cattctttgt ttgtttacct gtgctcatcc
     4681 tctgccctta cacccatgac tgaggaccaa tgacgtcatg tggcttttgc aattcacgcc
     4741 ccccttaagt ccttaatgaa gagccagccc aagtagaggg gcccctgatc ctcacacttc
     4801 agtatagcat tggttccccc tgaccacttt ggagcactgt tctgggactc caggtcttga
     4861 ggagagagac agagagagag aatggatcct cataggtcag ggagtggggg agggggcaaa
     4921 tgagccttaa gaaatggttt ttaaacaacc aaacaaaaag caggaaaaac aaatgggaaa
     4981 tgggggggcg ggggggagga agaggctgca ctgcagccac aggggattct taggattttt
     5041 ctacattctg tatatttctt ctcaaacctc caaatgtcct taaatgttta ataaacactg
     5101 acatttccag aagctgctgc cttgtctaga atttcctagt cctcctggga ataattcctg
     5161 ccccttatcc catccccaac cttccatact tggcttcagt tgtttagttt gtttttttgg
     5221 ggtgggctta tatagtatac tagaaagaac tctgaaatag cctcacaaga cacattcata
     5281 ccttcagcaa ataatcagtg agattatact acgttgtaaa ctctgccagt ctctgctttt
     5341 acatgagtta aaacgcagaa tctgtcttca ccaagatctg aattttaaaa catcccagcc
     5401 actctctagc tgtgtgatcc ccaggacagt tacctgactt tggtaagctt gtttatgtac
     5461 ttgtaaacaa ctgagataat gatatctgcc ctgcttaatt cctagggatt ttataataat
     5521 caaatgagat cctgtgtatg gaaaactttg taaactgtaa gttgatatac aactaaatat
     5581 taaggtgttc aatatttgtt tctagtgctt gcctaaggta gtacacttta caaattagca
     5641 caaatcccat tcacctctct aaacaatcac tgctttgttt tgttggtaca tgattttact
     5701 tctgtttacc tattaatagg tatactatta atacctcatt agctagtttg ttggtatgtt
     5761 gatttaggta taccattaat atcctggtat cctgaactga ttgtggaaaa acatatacgt
     5821 atcattttcc cctggggatt actgatggca caaaaaaacc caaagtgccc acaagtaatt
     5881 tcttcccctt gttaagaagc taaagatatg attaacacca gctttaccaa aacccagagt
     5941 gcttccattt gtttgagggg tgtcttcaat gtcttttaaa aaaaatcaat ctgccttcat
     6001 ttaaatataa aagctaatag agtatatata gccttttgtt ggggggaagt gggagaggaa
     6061 acttagtcac aacccagtaa taaagttggg aatatcttaa gcccaagatt ccttattagt
     6121 taagatgcta aactgtccat tattcattag atagttgcag ctgggttccc tgcttaaact
     6181 tcccagactg tcaggagagt caaatgaggt tggatgtggt ggctcatgcc tgtaatgcca
     6241 gcactttggg agg
//
