# Supplementary material for: Beta-subunit-eliminated eHAP expression (BeHAPe) cells reveal subunit regulation of the cardiac voltage-gated sodium channel
Source: J Biol Chem. 2023 Aug 6;299(9):105132. doi: 10.1016/j.jbc.2023.105132 (PMC10506104; doi:10.1016/j.jbc.2023.105132)
Supplement: NC_000001.11_MPZ_Clone25.gbk [file mmc31.zip › jbc_105132_NC_000001.11_MPZ_Clone25_mmc31.gbk]

LOCUS       NC_000001               6379 bp    DNA     linear   CON 26-MAR-2018
DEFINITION  Homo sapiens chromosome 1, GRCh38.p12 Primary Assembly.
ACCESSION   NC_000001 REGION: complement(161303594..161309972)
VERSION     NC_000001.11
DBLINK      BioProject: PRJNA168
            Assembly: GCF_000001405.38
KEYWORDS    RefSeq.
SOURCE      Homo sapiens (human)
  ORGANISM  Homo sapiens
            Eukaryota; Metazoa; Chordata; Craniata; Vertebrata; Euteleostomi;
            Mammalia; Eutheria; Euarchontoglires; Primates; Haplorrhini;
            Catarrhini; Hominidae; Homo.
REFERENCE   1  (bases 1 to 6379)
  AUTHORS   Gregory,S.G., Barlow,K.F., McLay,K.E., Kaul,R., Swarbreck,D.,
            Dunham,A., Scott,C.E., Howe,K.L., Woodfine,K., Spencer,C.C.,
            Jones,M.C., Gillson,C., Searle,S., Zhou,Y., Kokocinski,F.,
            McDonald,L., Evans,R., Phillips,K., Atkinson,A., Cooper,R.,
            Jones,C., Hall,R.E., Andrews,T.D., Lloyd,C., Ainscough,R.,
            Almeida,J.P., Ambrose,K.D., Anderson,F., Andrew,R.W., Ashwell,R.I.,
            Aubin,K., Babbage,A.K., Bagguley,C.L., Bailey,J., Beasley,H.,
            Bethel,G., Bird,C.P., Bray-Allen,S., Brown,J.Y., Brown,A.J.,
            Buckley,D., Burton,J., Bye,J., Carder,C., Chapman,J.C., Clark,S.Y.,
            Clarke,G., Clee,C., Cobley,V., Collier,R.E., Corby,N.,
            Coville,G.J., Davies,J., Deadman,R., Dunn,M., Earthrowl,M.,
            Ellington,A.G., Errington,H., Frankish,A., Frankland,J., French,L.,
            Garner,P., Garnett,J., Gay,L., Ghori,M.R., Gibson,R., Gilby,L.M.,
            Gillett,W., Glithero,R.J., Grafham,D.V., Griffiths,C.,
            Griffiths-Jones,S., Grocock,R., Hammond,S., Harrison,E.S., Hart,E.,
            Haugen,E., Heath,P.D., Holmes,S., Holt,K., Howden,P.J., Hunt,A.R.,
            Hunt,S.E., Hunter,G., Isherwood,J., James,R., Johnson,C.,
            Johnson,D., Joy,A., Kay,M., Kershaw,J.K., Kibukawa,M.,
            Kimberley,A.M., King,A., Knights,A.J., Lad,H., Laird,G., Lawlor,S.,
            Leongamornlert,D.A., Lloyd,D.M., Loveland,J., Lovell,J., Lush,M.J.,
            Lyne,R., Martin,S., Mashreghi-Mohammadi,M., Matthews,L.,
            Matthews,N.S., McLaren,S., Milne,S., Mistry,S., Moore,M.J.,
            Nickerson,T., O'Dell,C.N., Oliver,K., Palmeiri,A., Palmer,S.A.,
            Parker,A., Patel,D., Pearce,A.V., Peck,A.I., Pelan,S., Phelps,K.,
            Phillimore,B.J., Plumb,R., Rajan,J., Raymond,C., Rouse,G.,
            Saenphimmachak,C., Sehra,H.K., Sheridan,E., Shownkeen,R., Sims,S.,
            Skuce,C.D., Smith,M., Steward,C., Subramanian,S., Sycamore,N.,
            Tracey,A., Tromans,A., Van Helmond,Z., Wall,M., Wallis,J.M.,
            White,S., Whitehead,S.L., Wilkinson,J.E., Willey,D.L., Williams,H.,
            Wilming,L., Wray,P.W., Wu,Z., Coulson,A., Vaudin,M., Sulston,J.E.,
            Durbin,R., Hubbard,T., Wooster,R., Dunham,I., Carter,N.P.,
            McVean,G., Ross,M.T., Harrow,J., Olson,M.V., Beck,S., Rogers,J.,
            Bentley,D.R., Banerjee,R., Bryant,S.P., Burford,D.C., Burrill,W.D.,
            Clegg,S.M., Dhami,P., Dovey,O., Faulkner,L.M., Gribble,S.M.,
            Langford,C.F., Pandian,R.D., Porter,K.M. and Prigmore,E.
  TITLE     The DNA sequence and biological annotation of human chromosome 1
  JOURNAL   Nature 441 (7091), 315-321 (2006)
   PUBMED   16710414
  REMARK    Erratum:[Nature. 2006 Oct 26;443(7114):1013. Banerjee, R [added];
            Bryant, SP [added]; Burford, DC [added]; Burrill, WDH [added];
            Clegg, SM [added]; Dhami, P [added]; Dovey, O [added]; Faulkner, LM
            [added]; Gribble, SM [added]; Langford, CF [added]; Pandian, RD
            [added]; Porter, KM [added]; Prigmore, E [added]]
REFERENCE   2  (bases 1 to 6379)
  CONSRTM   International Human Genome Sequencing Consortium
  TITLE     Finishing the euchromatic sequence of the human genome
  JOURNAL   Nature 431 (7011), 931-945 (2004)
   PUBMED   15496913
REFERENCE   3  (bases 1 to 6379)
  AUTHORS   Lander,E.S., Linton,L.M., Birren,B., Nusbaum,C., Zody,M.C.,
            Baldwin,J., Devon,K., Dewar,K., Doyle,M., FitzHugh,W., Funke,R.,
            Gage,D., Harris,K., Heaford,A., Howland,J., Kann,L., Lehoczky,J.,
            LeVine,R., McEwan,P., McKernan,K., Meldrim,J., Mesirov,J.P.,
            Miranda,C., Morris,W., Naylor,J., Raymond,C., Rosetti,M.,
            Santos,R., Sheridan,A., Sougnez,C., Stange-Thomann,N.,
            Stojanovic,N., Subramanian,A., Wyman,D., Rogers,J., Sulston,J.,
            Ainscough,R., Beck,S., Bentley,D., Burton,J., Clee,C., Carter,N.,
            Coulson,A., Deadman,R., Deloukas,P., Dunham,A., Dunham,I.,
            Durbin,R., French,L., Grafham,D., Gregory,S., Hubbard,T.,
            Humphray,S., Hunt,A., Jones,M., Lloyd,C., McMurray,A., Matthews,L.,
            Mercer,S., Milne,S., Mullikin,J.C., Mungall,A., Plumb,R., Ross,M.,
            Shownkeen,R., Sims,S., Waterston,R.H., Wilson,R.K., Hillier,L.W.,
            McPherson,J.D., Marra,M.A., Mardis,E.R., Fulton,L.A.,
            Chinwalla,A.T., Pepin,K.H., Gish,W.R., Chissoe,S.L., Wendl,M.C.,
            Delehaunty,K.D., Miner,T.L., Delehaunty,A., Kramer,J.B., Cook,L.L.,
            Fulton,R.S., Johnson,D.L., Minx,P.J., Clifton,S.W., Hawkins,T.,
            Branscomb,E., Predki,P., Richardson,P., Wenning,S., Slezak,T.,
            Doggett,N., Cheng,J.F., Olsen,A., Lucas,S., Elkin,C.,
            Uberbacher,E., Frazier,M., Gibbs,R.A., Muzny,D.M., Scherer,S.E.,
            Bouck,J.B., Sodergren,E.J., Worley,K.C., Rives,C.M., Gorrell,J.H.,
            Metzker,M.L., Naylor,S.L., Kucherlapati,R.S., Nelson,D.L.,
            Weinstock,G.M., Sakaki,Y., Fujiyama,A., Hattori,M., Yada,T.,
            Toyoda,A., Itoh,T., Kawagoe,C., Watanabe,H., Totoki,Y., Taylor,T.,
            Weissenbach,J., Heilig,R., Saurin,W., Artiguenave,F., Brottier,P.,
            Bruls,T., Pelletier,E., Robert,C., Wincker,P., Smith,D.R.,
            Doucette-Stamm,L., Rubenfield,M., Weinstock,K., Lee,H.M.,
            Dubois,J., Rosenthal,A., Platzer,M., Nyakatura,G., Taudien,S.,
            Rump,A., Yang,H., Yu,J., Wang,J., Huang,G., Gu,J., Hood,L.,
            Rowen,L., Madan,A., Qin,S., Davis,R.W., Federspiel,N.A.,
            Abola,A.P., Proctor,M.J., Myers,R.M., Schmutz,J., Dickson,M.,
            Grimwood,J., Cox,D.R., Olson,M.V., Kaul,R., Raymond,C., Shimizu,N.,
            Kawasaki,K., Minoshima,S., Evans,G.A., Athanasiou,M., Schultz,R.,
            Roe,B.A., Chen,F., Pan,H., Ramser,J., Lehrach,H., Reinhardt,R.,
            McCombie,W.R., de la Bastide,M., Dedhia,N., Blocker,H.,
            Hornischer,K., Nordsiek,G., Agarwala,R., Aravind,L., Bailey,J.A.,
            Bateman,A., Batzoglou,S., Birney,E., Bork,P., Brown,D.G.,
            Burge,C.B., Cerutti,L., Chen,H.C., Church,D., Clamp,M.,
            Copley,R.R., Doerks,T., Eddy,S.R., Eichler,E.E., Furey,T.S.,
            Galagan,J., Gilbert,J.G., Harmon,C., Hayashizaki,Y., Haussler,D.,
            Hermjakob,H., Hokamp,K., Jang,W., Johnson,L.S., Jones,T.A.,
            Kasif,S., Kaspryzk,A., Kennedy,S., Kent,W.J., Kitts,P.,
            Koonin,E.V., Korf,I., Kulp,D., Lancet,D., Lowe,T.M., McLysaght,A.,
            Mikkelsen,T., Moran,J.V., Mulder,N., Pollara,V.J., Ponting,C.P.,
            Schuler,G., Schultz,J., Slater,G., Smit,A.F., Stupka,E.,
            Szustakowski,J., Thierry-Mieg,D., Thierry-Mieg,J., Wagner,L.,
            Wallis,J., Wheeler,R., Williams,A., Wolf,Y.I., Wolfe,K.H.,
            Yang,S.P., Yeh,R.F., Collins,F., Guyer,M.S., Peterson,J.,
            Felsenfeld,A., Wetterstrand,K.A., Patrinos,A., Morgan,M.J., de
            Jong,P., Catanese,J.J., Osoegawa,K., Shizuya,H., Choi,S. and
            Chen,Y.J.
  CONSRTM   International Human Genome Sequencing Consortium
  TITLE     Initial sequencing and analysis of the human genome
  JOURNAL   Nature 409 (6822), 860-921 (2001)
   PUBMED   11237011
  REMARK    Erratum:[Nature 2001 Aug 2;412(6846):565]
COMMENT     REFSEQ INFORMATION: The reference sequence is identical to
            CM000663.2.
            On Feb 3, 2014 this sequence version replaced NC_000001.10.
            Assembly Name: GRCh38.p12 Primary Assembly
            The DNA sequence is composed of genomic sequence, primarily
            finished clones that were sequenced as part of the Human Genome
            Project. PCR products and WGS shotgun sequence have been added
            where necessary to fill gaps or correct errors. All such additions
            are manually curated by GRC staff. For more information see:
            https://genomereference.org.
            
            ##Genome-Annotation-Data-START##
            Annotation Provider         :: NCBI
            Annotation Status           :: Full annotation
            Annotation Name             :: Homo sapiens Annotation Release 109
            Annotation Version          :: 109
            Annotation Pipeline         :: NCBI eukaryotic genome annotation
                                           pipeline
            Annotation Software Version :: 8.0
            Annotation Method           :: Best-placed RefSeq; Gnomon
            Features Annotated          :: Gene; mRNA; CDS; ncRNA
            ##Genome-Annotation-Data-END##
FEATURES             Location/Qualifiers
     source          1..6334
                     /dnas_title="NC_000001.11_MPZ_Clone25"
                     /organism="Homo sapiens"
                     /mol_type="genomic DNA"
                     /db_xref="taxon:9606"
                     /chromosome="1"
     gene            1..6334
                     /gene="MPZ"
                     /gene_synonym="CHM; CMT1; CMT1B; CMT2I; CMT2J; CMT4E;
                     CMTDI3; CMTDID; DSS; HMSNIB; MPP; P0"
                     /note="myelin protein zero; Derived by automated
                     computational analysis using gene prediction method:
                     BestRefSeq,Gnomon."
                     /db_xref="GeneID:4359"
                     /db_xref="HGNC:HGNC:7225"
                     /db_xref="MIM:159440"
     mRNA            join(1..134,2549..2670,3007..3220,3464..3599,3760..3820,
                     3951..5193)
                     /gene="MPZ"
                     /gene_synonym="CHM; CMT1; CMT1B; CMT2I; CMT2J; CMT4E;
                     CMTDI3; CMTDID; DSS; HMSNIB; MPP; P0"
                     /product="myelin protein zero, transcript variant 1"
                     /note="Derived by automated computational analysis using
                     gene prediction method: BestRefSeq."
                     /transcript_id="NM_000530.7"
                     /db_xref="GeneID:4359"
                     /db_xref="HGNC:HGNC:7225"
                     /db_xref="MIM:159440"
     mRNA            join(1..134,2549..2670,3007..3220,3464..3599,3760..3820,
                     3951..5193)
                     /gene="MPZ"
                     /gene_synonym="CHM; CMT1; CMT1B; CMT2I; CMT2J; CMT4E;
                     CMTDI3; CMTDID; DSS; HMSNIB; MPP; P0"
                     /product="myelin protein zero, transcript variant 1"
                     /note="Derived by automated computational analysis using
                     gene prediction method: BestRefSeq."
                     /transcript_id="NM_001315491.1"
                     /db_xref="GeneID:4359"
                     /db_xref="HGNC:HGNC:7225"
                     /db_xref="MIM:159440"
     mRNA            join(4..134,2549..2670,3007..3220,3464..3599,3760..3820,
                     5587..6334)
                     /gene="MPZ"
                     /gene_synonym="CHM; CMT1; CMT1B; CMT2I; CMT2J; CMT4E;
                     CMTDI3; CMTDID; DSS; HMSNIB; MPP; P0"
                     /product="myelin protein zero, transcript variant X1"
                     /note="Derived by automated computational analysis using
                     gene prediction method: Gnomon. Supporting evidence
                     includes similarity to: 1 mRNA, 20 ESTs, 1 Protein, and
                     100% coverage of the annotated genomic feature by RNAseq
                     alignments, including 4 samples with support for all
                     annotated introns"
                     /transcript_id="XM_017001321.2"
                     /db_xref="GeneID:4359"
                     /db_xref="HGNC:HGNC:7225"
                     /db_xref="MIM:159440"
     CDS             join(38..134,2549..2670,3007..3220,3464..3599,3760..3820,
                     5587..5634)
                     /gene="MPZ"
                     /gene_synonym="CHM; CMT1; CMT1B; CMT2I; CMT2J; CMT4E;
                     CMTDI3; CMTDID; DSS; HMSNIB; MPP; P0"
                     /note="Derived by automated computational analysis using
                     gene prediction method: Gnomon."
                     /codon_start=1
                     /product="myelin protein P0 isoform X1"
                     /protein_id="XP_016856810.1"
                     /db_xref="GeneID:4359"
                     /db_xref="HGNC:HGNC:7225"
                     /db_xref="MIM:159440"
                     /translation="MLRAPAPAPAMAPGAPSSSPSPILAVLLFSSLVLSPAQAIVVYT
                     DREVHGAVGSRVTLHCSFWSSEWVSDDISFTWRYQPEGGRDAISIFHYAKGQPYIDEV
                     GTFKERIQWVGDPRWKDGSIVIHNLDYSDNGTFTCDVKNPPDIVGKTSQVTLYVFEKV
                     PTRYGVVLGAVIGGVLGVVLLLLLLFYVVRYCWLRRQAALQRRLSAMEKGKLHKPGKD
                     ASKRGRQGFYNNQMRSCVWKTL"
     CDS             join(68..134,2549..2670,3007..3220,3464..3599,3760..3820,
                     3951..4244)
                     /gene="MPZ"
                     /gene_synonym="CHM; CMT1; CMT1B; CMT2I; CMT2J; CMT4E;
                     CMTDI3; CMTDID; DSS; HMSNIB; MPP; P0"
                     /note="isoform L-MPZ precursor is encoded by transcript
                     variant 1; Derived by automated computational analysis
                     using gene prediction method: BestRefSeq."
                     /codon_start=1
                     /transl_except=(pos:complement(161305876..161305878),
                     aa:OTHER)
                     /product="myelin protein P0 isoform L-MPZ precursor"
                     /protein_id="NP_001302420.1"
                     /db_xref="GeneID:4359"
                     /db_xref="HGNC:HGNC:7225"
                     /db_xref="MIM:159440"
                     /translation="MAPGAPSSSPSPILAVLLFSSLVLSPAQAIVVYTDREVHGAVGS
                     RVTLHCSFWSSEWVSDDISFTWRYQPEGGRDAISIFHYAKGQPYIDEVGTFKERIQWV
                     GDPRWKDGSIVIHNLDYSDNGTFTCDVKNPPDIVGKTSQVTLYVFEKVPTRYGVVLGA
                     VIGGVLGVVLLLLLLFYVVRYCWLRRQAALQRRLSAMEKGKLHKPGKDASKRGRQTPV
                     LYAMLDHSRSTKAVSEKKAKGLGESRKDKKXRLAGRAGDRGLGVESAKGPKVMVIEME
                     LRKDEQSPELRPAVKSPSRTSLKNALKNMMGLNSDK"
     CDS             join(68..134,2549..2670,3007..3220,3464..3599,3760..3820,
                     3951..4052)
                     /gene="MPZ"
                     /gene_synonym="CHM; CMT1; CMT1B; CMT2I; CMT2J; CMT4E;
                     CMTDI3; CMTDID; DSS; HMSNIB; MPP; P0"
                     /note="isoform MPZ precursor is encoded by transcript
                     variant 1; Derived by automated computational analysis
                     using gene prediction method: BestRefSeq."
                     /codon_start=1
                     /product="myelin protein P0 isoform MPZ precursor"
                     /protein_id="NP_000521.2"
                     /db_xref="CCDS:CCDS1229.2"
                     /db_xref="GeneID:4359"
                     /db_xref="HGNC:HGNC:7225"
                     /db_xref="MIM:159440"
                     /translation="MAPGAPSSSPSPILAVLLFSSLVLSPAQAIVVYTDREVHGAVGS
                     RVTLHCSFWSSEWVSDDISFTWRYQPEGGRDAISIFHYAKGQPYIDEVGTFKERIQWV
                     GDPRWKDGSIVIHNLDYSDNGTFTCDVKNPPDIVGKTSQVTLYVFEKVPTRYGVVLGA
                     VIGGVLGVVLLLLLLFYVVRYCWLRRQAALQRRLSAMEKGKLHKPGKDASKRGRQTPV
                     LYAMLDHSRSTKAVSEKKAKGLGESRKDKK"
     misc_feature    2572..2589
                     /dnas_title="gRNA target"
                     /note="GGAGCAGTGCAGGGTCACCC"
     misc_feature    2570..2571
                     /dnas_title="gRNA target"
                     /note="CCTGTCGGTGTAAACCACGA"
     misc_feature    2565..2584
                     /note="gRNA target"
                     /note="agtgcagggtcacgatggcc"
     misc_feature    2633..2652
                     /note="gRNA target"
                     /note="CCCTTCGGGCTGGTAGCGCC"
     misc_feature    2632..2651
                     /note="gRNA target"
                     /note="TGGCGCTACCAGCCCGAAGG"
     misc_feature    2568..2648
                     /note="Deleted in beHAPe"
     misc_feature    2571..2572
                     /note="45 bp deleted in beHAPe"
     PCR_primer      1648..1667
                     /dnas_title="7247"
                     /pair=""
                     /primer="GGGTCATCTGAGCTGTAGGC"
                     /current=0
     PCR_primer      complement(2659..2678)
                     /dnas_title="7248"
                     /pair=""
                     /primer="GCACTCACCGAAATGGCATC"
                     /current=0
     PCR_primer      141..160
                     /dnas_title="7594"
                     /pair=""
                     /primer="GGAGCCACTCTACTCTGGGA"
                     /current=0
     PCR_primer      complement(3587..3606)
                     /dnas_title="7595"
                     /pair=""
                     /primer="CCCTTACCTGAGCCTCCTCT"
                     /current=0
     PCR_primer      2446..2465
                     /dnas_title="7444"
                     /pair=""
                     /primer="CCTCTGACCTGTGACTCAGC"
                     /current=1
ORIGIN      
        1 gttcagttcc tggtccccca ctttctcaac cccacagatg ctccgggccc ctgcccctgc
       61 cccagctatg gctcctgggg ctccctcatc cagccccagc cctatcctgg ctgtgctgct
      121 cttctcttct ttgggtaagt ggagccactc tactctggga gtcttgggac tcaggtgtct
      181 ctcagcaatc cccacagcct ttgctgcact ccccactgca accaaagaaa gaacaagcag
      241 gagcaggaag gtgacattat attcagaaag aaaaaatatg cggctgggca tggtggctca
      301 tgcctgtaat cccagcactt tgggaggcca aggtgggata attatttgag ccccaggagt
      361 tggagaccag cctggacaac ataaccagac tccatctgta aaattcaaaa aaaaaaaaaa
      421 tatatatata tatatatgaa aagaaaaaaa tatgcattta gagggaggaa gtagaggttt
      481 tattttaaaa gaaagggtaa aagagagtgt agcaagcttc cctgagtggt ggccatggct
      541 ggacccaggt tggaaatagt agcatgcccc cagagccatg ctaacagcct ggtgggaagc
      601 agtgttagat tacataaaga aataggctca aacacctggg tttggttccc actcgtcccc
      661 tagcagtgca ggaggtgcct taaccttagt ttcccagaag gaaaaagaga gtgcgatcta
      721 agtaaggagc ccaggtttgt ggtctcagct cctcagattt tttgtctctc tatggctcct
      781 cacctgttgt gtgggtgaat ggagtgaggt tctatgagat tctgggatct tatccctcta
      841 aagctgtctt ccttcataag ctgaccagcc ctttccttgc cccctggcag atgttgggtg
      901 agtaagaggt caaagcagga ttattggaat ggccccttcc cttctctgaa ctgccctgaa
      961 tcctagtgca atgagtgagc cataggcaag tgggggtggt ggggaggaca tcaagggaaa
     1021 gggggctggc cagaatgccc agggttctct gctgtcagct gcttgagccc tagactcttc
     1081 tgggttgtac tgggctattt gggggtaccc tgagaaaatg ttaaagatag agagttggag
     1141 aagggcatag tgagggaaat agggggaagg aatcttgatg tataaggaag agggagagtt
     1201 gtgtctcaac acttgttcca ctcatagaac cattgagcac agctgagaag ggcaatggtt
     1261 gatattgtaa caggaggaat agaagttaga gccagtgaat tatctccctt gttaaacaag
     1321 ggggattccc aagaaggttc taaggtggaa gttccagaag gtaagtacat ggtattgcat
     1381 gctgaggtga gagattcagg acagttgggg tgggagtagg ggtggcatga gccccccagc
     1441 gttggtcaga caatggaact ttgtttggtt gccacctccc cctcctgtag aacaaaaagg
     1501 tctacagttg cccctccctg gggccagccc acacacatag tctctctgga atgaccttcc
     1561 ttgtgtgggt aagtcttggg gatggcactg ggccacagtg gccaagagga aggtgaggac
     1621 agttgaacca tagagggctc acatgtaggg tcatctgagc tgtaggcttg gggtgttgct
     1681 ctgcacccag ctgagagggg tatgaggccc ttcccttcct gactctccag tcaagagcaa
     1741 gctgtatggc aaccagggat tcagcaatga ggacagttgt gccagggaag aagacttata
     1801 ttttctagtt atcttcattt ttttctgcaa gaaatctgag tttgctgtat tgtgaaatcc
     1861 aatgcagctg ttaaaataag attgatatct atgaatcaac agggaaagct cctccagata
     1921 cgtaagttct taagcaaaaa gacactagaa tacaatgcaa tatgtatgtg gaaaaaaaaa
     1981 ctccacaaaa ctatttgttg taagtatgtg tatatcttga gtttattgag tttatactga
     2041 gtttgattca tattaaatgg ataacttgtt acatcttgga agggaataca ggaaaggaat
     2101 ttgttgggct aagtgtcaaa ggagactttt gttttatttc tattgcttga atagtttata
     2161 agaagagtac aatatgtatt acctgtataa tttataataa attttaaaaa tttagaacac
     2221 tgcatctaaa ggatagctta aaagttagat actgacccaa aggagaagtg agacttaaag
     2281 acagaaccca atctctggaa gtcctcaaga gaattctgtt actgctgatt tcatcttctc
     2341 tacagacatg ctaaagagct tgacagacac agcatttatg ctcatctgtt cagttagtcc
     2401 ccagagactt ggggctcaga atttgttgtt tcttttccaa attggcctct gacctgtgac
     2461 tcagcacttg atttcctact gatctcactt cctctgtatc ccttactggg cccataggtg
     2521 catctgattc cccactttgt gcttgcagtg ctgtccccgg cccaggccat cgtgaccctg
     2581 cactgctcct tctggtccag tgagtgggtc tcagatgaca tctccttcac ctggcgctac
     2641 cagcccgaag ggggcagaga tgccatttcg gtgagtgcct gggggaatcc tggggttgga
     2701 taacagaaag tgcttcaaag aacaacaaaa aagataactt gggctaagga gggggaaatc
     2761 ctttttgagc cataacccca actttggcaa ggtaaatgac agtctttgtc accctgacta
     2821 cattgtcctc ccttctccag cactaccctt tccagcccaa gatcccttac cctgaggctg
     2881 gagcgaagct tttttttttt tttttttttt tttgcttttt tctttctgta acaaattatg
     2941 gagctaagct ttgacagctg tgttctcatt agggtcctct cacatgcttc ccctcattcc
     3001 tcatagatct tccactatgc caagggacaa ccctacattg acgaggtggg gaccttcaaa
     3061 gagcgcatcc agtgggtagg ggaccctcgc tggaaggatg gctccattgt catacacaac
     3121 ctagactaca gtgacaatgg cacgttcact tgtgacgtca aaaaccctcc agacatagtg
     3181 ggcaagacct ctcaggtcac gctgtatgtc tttgaaaaag gtgtgagaag ggatggggac
     3241 aagggtatgg gaagcagttt gggaggggat cagggaggac tgataggttg ggggaagagg
     3301 caaaaagccc ggcctaagga cctttattca ggctctggga gcgtgggcag aaggcagttt
     3361 tagctgggag tcctacatcc tcaatgcagg gcatacactc ggactaggaa ccacagatac
     3421 agggccctgc tcattctccc acttcttttc ccacccctcc tagtgccaac taggtacggg
     3481 gtcgttctgg gagctgtgat cgggggtgtc ctcggggtgg tgctgttgct gctgctgctt
     3541 ttctacgtgg ttcggtactg ctggctacgc aggcaggcgg ccctgcagag gaggctcagg
     3601 taaggggcgg agcctagctc ccctccccct ctccccacta tcccccatct gggcggagac
     3661 tactccagtg ggtgggaggg ccaaggggaa gaggaagctg tgtccgcggt gcaaggggtt
     3721 ccggcgaggc caaacgtaca gcagtctctc ttcttgcagt gctatggaga aggggaaatt
     3781 gcacaagcca ggaaaggacg cgtcgaagcg cgggcggcag gttagcggga cttggggcct
     3841 agacaagatg ggaaggagaa ccctgggagc cgccgggcag cagtgagggg tgggatggga
     3901 acagtcaagc cccagtcgct cggtgactga tgtgtgcgcc cctcccccag acgccagtgc
     3961 tgtatgcaat gctggaccac agcagaagca ccaaagctgt cagtgagaag aaggccaagg
     4021 ggctggggga gtctcgcaag gataagaaat agcggttagc gggccgggcg ggggatcggg
     4081 ggttaggggt ggagtccgcc aaaggcccaa aggtgatggt catcgagatg gagctacgaa
     4141 aggatgagca gagcccggag ctccggcctg ctgtcaagtc ccccagcaga accagcctca
     4201 aaaacgccct caagaacatg atgggcctga actcggacaa gtgatcgcca cccccccacc
     4261 ccaggccctg ccagagcagg gggacctagg ctcctcttac ccccgtctag gtgctttccc
     4321 tctttgctcc cccgccctgc cctgccctca cctccctttg agatgtaagt ttcattccag
     4381 aattcattcc ccaggcaatt gtattctccc ccaccttcac ccctggcttt ctgggagccc
     4441 aggagctaat cctacccctc acctgccccg ggggctgtgt gtttggtgcc tgtccacctg
     4501 agcactgaga agaaagggac tttgataccc tctgcctcaa gtccaggcca cctggcattc
     4561 ccatctcctg catcccccag cctgtccccc tggctgtttc ctctcccgtc cctccctccc
     4621 ctctaccagg tggcccagct ccatactctg tccccccagc taatacccag agcacccaga
     4681 tcagactctc cttcagggtt tatttaggtt attatttttt attttttaat ccattctttg
     4741 tttgtttacc tgtgctcatc ctctgccctt acacccatga ctgaggacca atgacgtcat
     4801 gtggcttttg caattcacgc cccccttaag tccttaatga agagccagcc caagtagagg
     4861 ggcccctgat cctcacactt cagtatagca ttggttcccc ctgaccactt tggagcactg
     4921 ttctgggact ccaggtcttg aggagagaga cagagagaga gaatggatcc tcataggtca
     4981 gggagtgggg gagggggcaa atgagcctta agaaatggtt tttaaacaac caaacaaaaa
     5041 gcaggaaaaa caaatgggaa atgggggggc gggggggagg aagaggctgc actgcagcca
     5101 caggggattc ttaggatttt tctacattct gtatatttct tctcaaacct ccaaatgtcc
     5161 ttaaatgttt aataaacact gacatttcca gaagctgctg ccttgtctag aatttcctag
     5221 tcctcctggg aataattcct gccccttatc ccatccccaa ccttccatac ttggcttcag
     5281 ttgtttagtt tgtttttttg gggtgggctt atatagtata ctagaaagaa ctctgaaata
     5341 gcctcacaag acacattcat accttcagca aataatcagt gagattatac tacgttgtaa
     5401 actctgccag tctctgcttt tacatgagtt aaaacgcaga atctgtcttc accaagatct
     5461 gaattttaaa acatcccagc cactctctag ctgtgtgatc cccaggacag ttacctgact
     5521 ttggtaagct tgtttatgta cttgtaaaca actgagataa tgatatctgc cctgcttaat
     5581 tcctagggat tttataataa tcaaatgaga tcctgtgtat ggaaaacttt gtaaactgta
     5641 agttgatata caactaaata ttaaggtgtt caatatttgt ttctagtgct tgcctaaggt
     5701 agtacacttt acaaattagc acaaatccca ttcacctctc taaacaatca ctgctttgtt
     5761 ttgttggtac atgattttac ttctgtttac ctattaatag gtatactatt aatacctcat
     5821 tagctagttt gttggtatgt tgatttaggt ataccattaa tatcctggta tcctgaactg
     5881 attgtggaaa aacatatacg tatcattttc ccctggggat tactgatggc acaaaaaaac
     5941 ccaaagtgcc cacaagtaat ttcttcccct tgttaagaag ctaaagatat gattaacacc
     6001 agctttacca aaacccagag tgcttccatt tgtttgaggg gtgtcttcaa tgtcttttaa
     6061 aaaaaatcaa tctgccttca tttaaatata aaagctaata gagtatatat agccttttgt
     6121 tggggggaag tgggagagga aacttagtca caacccagta ataaagttgg gaatatctta
     6181 agcccaagat tccttattag ttaagatgct aaactgtcca ttattcatta gatagttgca
     6241 gctgggttcc ctgcttaaac ttcccagact gtcaggagag tcaaatgagg ttggatgtgg
     6301 tggctcatgc ctgtaatgcc agcactttgg gagg
//
