# Supplementary material for: Beta-subunit-eliminated eHAP expression (BeHAPe) cells reveal subunit regulation of the cardiac voltage-gated sodium channel
Source: J Biol Chem. 2023 Aug 6;299(9):105132. doi: 10.1016/j.jbc.2023.105132 (PMC10506104; doi:10.1016/j.jbc.2023.105132)
Supplement: NC_000001.11_MPZL1.gbk [file mmc32.zip › jbc_105132_NC_000001.11_MPZL1_mmc32.gbk]

LOCUS       NC_000001              69970 bp    DNA     linear   CON 26-MAR-2018
DEFINITION  Homo sapiens chromosome 1, GRCh38.p12 Primary Assembly.
ACCESSION   NC_000001 REGION: 167721950..167791919
VERSION     NC_000001.11
DBLINK      BioProject: PRJNA168
            Assembly: GCF_000001405.38
KEYWORDS    RefSeq.
SOURCE      Homo sapiens (human)
  ORGANISM  Homo sapiens
            Eukaryota; Metazoa; Chordata; Craniata; Vertebrata; Euteleostomi;
            Mammalia; Eutheria; Euarchontoglires; Primates; Haplorrhini;
            Catarrhini; Hominidae; Homo.
REFERENCE   1  (bases 1 to 69970)
  AUTHORS   Gregory,S.G., Barlow,K.F., McLay,K.E., Kaul,R., Swarbreck,D.,
            Dunham,A., Scott,C.E., Howe,K.L., Woodfine,K., Spencer,C.C.,
            Jones,M.C., Gillson,C., Searle,S., Zhou,Y., Kokocinski,F.,
            McDonald,L., Evans,R., Phillips,K., Atkinson,A., Cooper,R.,
            Jones,C., Hall,R.E., Andrews,T.D., Lloyd,C., Ainscough,R.,
            Almeida,J.P., Ambrose,K.D., Anderson,F., Andrew,R.W., Ashwell,R.I.,
            Aubin,K., Babbage,A.K., Bagguley,C.L., Bailey,J., Beasley,H.,
            Bethel,G., Bird,C.P., Bray-Allen,S., Brown,J.Y., Brown,A.J.,
            Buckley,D., Burton,J., Bye,J., Carder,C., Chapman,J.C., Clark,S.Y.,
            Clarke,G., Clee,C., Cobley,V., Collier,R.E., Corby,N.,
            Coville,G.J., Davies,J., Deadman,R., Dunn,M., Earthrowl,M.,
            Ellington,A.G., Errington,H., Frankish,A., Frankland,J., French,L.,
            Garner,P., Garnett,J., Gay,L., Ghori,M.R., Gibson,R., Gilby,L.M.,
            Gillett,W., Glithero,R.J., Grafham,D.V., Griffiths,C.,
            Griffiths-Jones,S., Grocock,R., Hammond,S., Harrison,E.S., Hart,E.,
            Haugen,E., Heath,P.D., Holmes,S., Holt,K., Howden,P.J., Hunt,A.R.,
            Hunt,S.E., Hunter,G., Isherwood,J., James,R., Johnson,C.,
            Johnson,D., Joy,A., Kay,M., Kershaw,J.K., Kibukawa,M.,
            Kimberley,A.M., King,A., Knights,A.J., Lad,H., Laird,G., Lawlor,S.,
            Leongamornlert,D.A., Lloyd,D.M., Loveland,J., Lovell,J., Lush,M.J.,
            Lyne,R., Martin,S., Mashreghi-Mohammadi,M., Matthews,L.,
            Matthews,N.S., McLaren,S., Milne,S., Mistry,S., Moore,M.J.,
            Nickerson,T., O'Dell,C.N., Oliver,K., Palmeiri,A., Palmer,S.A.,
            Parker,A., Patel,D., Pearce,A.V., Peck,A.I., Pelan,S., Phelps,K.,
            Phillimore,B.J., Plumb,R., Rajan,J., Raymond,C., Rouse,G.,
            Saenphimmachak,C., Sehra,H.K., Sheridan,E., Shownkeen,R., Sims,S.,
            Skuce,C.D., Smith,M., Steward,C., Subramanian,S., Sycamore,N.,
            Tracey,A., Tromans,A., Van Helmond,Z., Wall,M., Wallis,J.M.,
            White,S., Whitehead,S.L., Wilkinson,J.E., Willey,D.L., Williams,H.,
            Wilming,L., Wray,P.W., Wu,Z., Coulson,A., Vaudin,M., Sulston,J.E.,
            Durbin,R., Hubbard,T., Wooster,R., Dunham,I., Carter,N.P.,
            McVean,G., Ross,M.T., Harrow,J., Olson,M.V., Beck,S., Rogers,J.,
            Bentley,D.R., Banerjee,R., Bryant,S.P., Burford,D.C., Burrill,W.D.,
            Clegg,S.M., Dhami,P., Dovey,O., Faulkner,L.M., Gribble,S.M.,
            Langford,C.F., Pandian,R.D., Porter,K.M. and Prigmore,E.
  TITLE     The DNA sequence and biological annotation of human chromosome 1
  JOURNAL   Nature 441 (7091), 315-321 (2006)
   PUBMED   16710414
  REMARK    Erratum:[Nature. 2006 Oct 26;443(7114):1013. Banerjee, R [added];
            Bryant, SP [added]; Burford, DC [added]; Burrill, WDH [added];
            Clegg, SM [added]; Dhami, P [added]; Dovey, O [added]; Faulkner, LM
            [added]; Gribble, SM [added]; Langford, CF [added]; Pandian, RD
            [added]; Porter, KM [added]; Prigmore, E [added]]
REFERENCE   2  (bases 1 to 69970)
  CONSRTM   International Human Genome Sequencing Consortium
  TITLE     Finishing the euchromatic sequence of the human genome
  JOURNAL   Nature 431 (7011), 931-945 (2004)
   PUBMED   15496913
REFERENCE   3  (bases 1 to 69970)
  AUTHORS   Lander,E.S., Linton,L.M., Birren,B., Nusbaum,C., Zody,M.C.,
            Baldwin,J., Devon,K., Dewar,K., Doyle,M., FitzHugh,W., Funke,R.,
            Gage,D., Harris,K., Heaford,A., Howland,J., Kann,L., Lehoczky,J.,
            LeVine,R., McEwan,P., McKernan,K., Meldrim,J., Mesirov,J.P.,
            Miranda,C., Morris,W., Naylor,J., Raymond,C., Rosetti,M.,
            Santos,R., Sheridan,A., Sougnez,C., Stange-Thomann,N.,
            Stojanovic,N., Subramanian,A., Wyman,D., Rogers,J., Sulston,J.,
            Ainscough,R., Beck,S., Bentley,D., Burton,J., Clee,C., Carter,N.,
            Coulson,A., Deadman,R., Deloukas,P., Dunham,A., Dunham,I.,
            Durbin,R., French,L., Grafham,D., Gregory,S., Hubbard,T.,
            Humphray,S., Hunt,A., Jones,M., Lloyd,C., McMurray,A., Matthews,L.,
            Mercer,S., Milne,S., Mullikin,J.C., Mungall,A., Plumb,R., Ross,M.,
            Shownkeen,R., Sims,S., Waterston,R.H., Wilson,R.K., Hillier,L.W.,
            McPherson,J.D., Marra,M.A., Mardis,E.R., Fulton,L.A.,
            Chinwalla,A.T., Pepin,K.H., Gish,W.R., Chissoe,S.L., Wendl,M.C.,
            Delehaunty,K.D., Miner,T.L., Delehaunty,A., Kramer,J.B., Cook,L.L.,
            Fulton,R.S., Johnson,D.L., Minx,P.J., Clifton,S.W., Hawkins,T.,
            Branscomb,E., Predki,P., Richardson,P., Wenning,S., Slezak,T.,
            Doggett,N., Cheng,J.F., Olsen,A., Lucas,S., Elkin,C.,
            Uberbacher,E., Frazier,M., Gibbs,R.A., Muzny,D.M., Scherer,S.E.,
            Bouck,J.B., Sodergren,E.J., Worley,K.C., Rives,C.M., Gorrell,J.H.,
            Metzker,M.L., Naylor,S.L., Kucherlapati,R.S., Nelson,D.L.,
            Weinstock,G.M., Sakaki,Y., Fujiyama,A., Hattori,M., Yada,T.,
            Toyoda,A., Itoh,T., Kawagoe,C., Watanabe,H., Totoki,Y., Taylor,T.,
            Weissenbach,J., Heilig,R., Saurin,W., Artiguenave,F., Brottier,P.,
            Bruls,T., Pelletier,E., Robert,C., Wincker,P., Smith,D.R.,
            Doucette-Stamm,L., Rubenfield,M., Weinstock,K., Lee,H.M.,
            Dubois,J., Rosenthal,A., Platzer,M., Nyakatura,G., Taudien,S.,
            Rump,A., Yang,H., Yu,J., Wang,J., Huang,G., Gu,J., Hood,L.,
            Rowen,L., Madan,A., Qin,S., Davis,R.W., Federspiel,N.A.,
            Abola,A.P., Proctor,M.J., Myers,R.M., Schmutz,J., Dickson,M.,
            Grimwood,J., Cox,D.R., Olson,M.V., Kaul,R., Raymond,C., Shimizu,N.,
            Kawasaki,K., Minoshima,S., Evans,G.A., Athanasiou,M., Schultz,R.,
            Roe,B.A., Chen,F., Pan,H., Ramser,J., Lehrach,H., Reinhardt,R.,
            McCombie,W.R., de la Bastide,M., Dedhia,N., Blocker,H.,
            Hornischer,K., Nordsiek,G., Agarwala,R., Aravind,L., Bailey,J.A.,
            Bateman,A., Batzoglou,S., Birney,E., Bork,P., Brown,D.G.,
            Burge,C.B., Cerutti,L., Chen,H.C., Church,D., Clamp,M.,
            Copley,R.R., Doerks,T., Eddy,S.R., Eichler,E.E., Furey,T.S.,
            Galagan,J., Gilbert,J.G., Harmon,C., Hayashizaki,Y., Haussler,D.,
            Hermjakob,H., Hokamp,K., Jang,W., Johnson,L.S., Jones,T.A.,
            Kasif,S., Kaspryzk,A., Kennedy,S., Kent,W.J., Kitts,P.,
            Koonin,E.V., Korf,I., Kulp,D., Lancet,D., Lowe,T.M., McLysaght,A.,
            Mikkelsen,T., Moran,J.V., Mulder,N., Pollara,V.J., Ponting,C.P.,
            Schuler,G., Schultz,J., Slater,G., Smit,A.F., Stupka,E.,
            Szustakowski,J., Thierry-Mieg,D., Thierry-Mieg,J., Wagner,L.,
            Wallis,J., Wheeler,R., Williams,A., Wolf,Y.I., Wolfe,K.H.,
            Yang,S.P., Yeh,R.F., Collins,F., Guyer,M.S., Peterson,J.,
            Felsenfeld,A., Wetterstrand,K.A., Patrinos,A., Morgan,M.J., de
            Jong,P., Catanese,J.J., Osoegawa,K., Shizuya,H., Choi,S. and
            Chen,Y.J.
  CONSRTM   International Human Genome Sequencing Consortium
  TITLE     Initial sequencing and analysis of the human genome
  JOURNAL   Nature 409 (6822), 860-921 (2001)
   PUBMED   11237011
  REMARK    Erratum:[Nature 2001 Aug 2;412(6846):565]
COMMENT     REFSEQ INFORMATION: The reference sequence is identical to
            CM000663.2.
            On Feb 3, 2014 this sequence version replaced NC_000001.10.
            Assembly Name: GRCh38.p12 Primary Assembly
            The DNA sequence is composed of genomic sequence, primarily
            finished clones that were sequenced as part of the Human Genome
            Project. PCR products and WGS shotgun sequence have been added
            where necessary to fill gaps or correct errors. All such additions
            are manually curated by GRC staff. For more information see:
            https://genomereference.org.
            
            ##Genome-Annotation-Data-START##
            Annotation Provider         :: NCBI
            Annotation Status           :: Full annotation
            Annotation Name             :: Homo sapiens Annotation Release 109
            Annotation Version          :: 109
            Annotation Pipeline         :: NCBI eukaryotic genome annotation
                                           pipeline
            Annotation Software Version :: 8.0
            Annotation Method           :: Best-placed RefSeq; Gnomon
            Features Annotated          :: Gene; mRNA; CDS; ncRNA
            ##Genome-Annotation-Data-END##
FEATURES             Location/Qualifiers
     source          1..69970
                     /dnas_title="NC_000001.11_MPZl1"
                     /organism="Homo sapiens"
                     /mol_type="genomic DNA"
                     /db_xref="taxon:9606"
                     /chromosome="1"
     gene            1..69970
                     /gene="MPZL1"
                     /gene_synonym="MPZL1b; PZR; PZR1b; PZRa; PZRb"
                     /note="myelin protein zero like 1; Derived by automated
                     computational analysis using gene prediction method:
                     BestRefSeq."
                     /db_xref="GeneID:9019"
                     /db_xref="HGNC:HGNC:7226"
                     /db_xref="MIM:604376"
     mRNA            join(1..293,43634..43800,50326..50539,51287..51419,
                     54115..54217,65871..69970)
                     /gene="MPZL1"
                     /gene_synonym="MPZL1b; PZR; PZR1b; PZRa; PZRb"
                     /product="myelin protein zero like 1, transcript variant
                     1"
                     /note="Derived by automated computational analysis using
                     gene prediction method: BestRefSeq."
                     /transcript_id="NM_003953.5"
                     /db_xref="GeneID:9019"
                     /db_xref="HGNC:HGNC:7226"
                     /db_xref="MIM:604376"
     mRNA            join(1..293,43634..43800,50326..50539,51287..51419,
                     65871..69970)
                     /gene="MPZL1"
                     /gene_synonym="MPZL1b; PZR; PZR1b; PZRa; PZRb"
                     /product="myelin protein zero like 1, transcript variant
                     2"
                     /note="Derived by automated computational analysis using
                     gene prediction method: BestRefSeq."
                     /transcript_id="NM_024569.4"
                     /db_xref="GeneID:9019"
                     /db_xref="HGNC:HGNC:7226"
                     /db_xref="MIM:604376"
     mRNA            join(1..293,43634..43800,65871..69970)
                     /gene="MPZL1"
                     /gene_synonym="MPZL1b; PZR; PZR1b; PZRa; PZRb"
                     /product="myelin protein zero like 1, transcript variant
                     3"
                     /note="Derived by automated computational analysis using
                     gene prediction method: BestRefSeq."
                     /transcript_id="NM_001146191.1"
                     /db_xref="GeneID:9019"
                     /db_xref="HGNC:HGNC:7226"
                     /db_xref="MIM:604376"
     CDS             join(203..293,43634..43800,50326..50539,51287..51419,
                     54115..54217,65871..65972)
                     /gene="MPZL1"
                     /gene_synonym="MPZL1b; PZR; PZR1b; PZRa; PZRb"
                     /note="isoform a precursor is encoded by transcript
                     variant 1; Derived by automated computational analysis
                     using gene prediction method: BestRefSeq."
                     /codon_start=1
                     /product="myelin protein zero-like protein 1 isoform a
                     precursor"
                     /protein_id="NP_003944.1"
                     /db_xref="CCDS:CCDS1264.1"
                     /db_xref="GeneID:9019"
                     /db_xref="HGNC:HGNC:7226"
                     /db_xref="MIM:604376"
                     /translation="MAASAGAGAVIAAPDSRRWLWSVLAAALGLLTAGVSALEVYTPK
                     EIFVANGTQGKLTCKFKSTSTTGGLTSVSWSFQPEGADTTVSFFHYSQGQVYLGNYPP
                     FKDRISWAGDLDKKDASINIENMQFIHNGTYICDVKNPPDIVVQPGHIRLYVVEKENL
                     PVFPVWVVVGIVTAVVLGLTLLISMILAVLYRRKNSKRDYTGCSTSESLSPVKQAPRK
                     SPSDTEGLVKSLPSGSHQGPVIYAQLDHSGGHHSDKINKSESVVYADIRKN"
     CDS             join(203..293,43634..43800,65871..65972)
                     /gene="MPZL1"
                     /gene_synonym="MPZL1b; PZR; PZR1b; PZRa; PZRb"
                     /note="isoform c precursor is encoded by transcript
                     variant 3; Derived by automated computational analysis
                     using gene prediction method: BestRefSeq."
                     /codon_start=1
                     /product="myelin protein zero-like protein 1 isoform c
                     precursor"
                     /protein_id="NP_001139663.1"
                     /db_xref="CCDS:CCDS53425.1"
                     /db_xref="GeneID:9019"
                     /db_xref="HGNC:HGNC:7226"
                     /db_xref="MIM:604376"
                     /translation="MAASAGAGAVIAAPDSRRWLWSVLAAALGLLTAGVSALEVYTPK
                     EIFVANGTQGKLTCKFKSTSTTGGLTSVSWSFQPEGADTTVSGPVIYAQLDHSGGHHS
                     DKINKSESVVYADIRKN"
     CDS             join(203..293,43634..43800,50326..50539,51287..51419,
                     65871..65895)
                     /gene="MPZL1"
                     /gene_synonym="MPZL1b; PZR; PZR1b; PZRa; PZRb"
                     /note="isoform b precursor is encoded by transcript
                     variant 2; Derived by automated computational analysis
                     using gene prediction method: BestRefSeq."
                     /codon_start=1
                     /product="myelin protein zero-like protein 1 isoform b
                     precursor"
                     /protein_id="NP_078845.3"
                     /db_xref="CCDS:CCDS44273.1"
                     /db_xref="GeneID:9019"
                     /db_xref="HGNC:HGNC:7226"
                     /db_xref="MIM:604376"
                     /translation="MAASAGAGAVIAAPDSRRWLWSVLAAALGLLTAGVSALEVYTPK
                     EIFVANGTQGKLTCKFKSTSTTGGLTSVSWSFQPEGADTTVSFFHYSQGQVYLGNYPP
                     FKDRISWAGDLDKKDASINIENMQFIHNGTYICDVKNPPDIVVQPGHIRLYVVEKENL
                     PVFPVWVVVGIVTAVVLGLTLLISMILAVLYRRKNSKRDYTGAQSYMHS"
     misc_feature    243..262
                     /dnas_title="gRNA target"
                     /note="CAGACAGCCGGCGCTGGCTG"
     misc_feature    43665..43684
                     /dnas_title="gRNA target"
                     /note="TACGCCAAAAGAAATCTTCG"
     misc_feature    43720..43739
                     /dnas_title="gRNA target"
                     /note="TTCAAGTCTACTAGTACGAC"
     misc_feature    261..43735
                     /note="Replaced with ~427 bp in beHAPe"
     PCR_primer      complement(46213..46232)
                     /dnas_title="7250"
                     /pair=""
                     /primer="TCCTGATAACCTGCAGTGGC"
                     /current=0
     PCR_primer      99..118
                     /dnas_title="7252"
                     /pair=""
                     /primer="GGTGGCGGAGAGATCAGAAG"
                     /current=0
     PCR_primer      178..196
                     /dnas_title="7466"
                     /pair=""
                     /primer="CGGCGGCGACTGCAGTGGC"
                     /current=0
     PCR_primer      228..249
                     /dnas_title="7467"
                     /pair=""
                     /primer="CGGTGATTGCAGCCCCAGACAG"
                     /current=0
     PCR_primer      complement(46084..46103)
                     /dnas_title="7469"
                     /pair=""
                     /primer="AGGCACACAGTTAACATTGC"
                     /current=0
     PCR_primer      complement(46008..46027)
                     /dnas_title="7470"
                     /pair=""
                     /primer="GTAGGAAGAACCAGCAAAGG"
                     /current=1
     misc_feature    43689..43736
                     /note=""
ORIGIN      
        1 agcgagggcc ggagtggggc tgaggcttcg gtgcagagct ggagagccgc ggctgggacc
       61 ggagtgggga gcgcggcgtg gaggtgccac ccggcgcggg tggcggagag atcagaagcc
      121 tcttccccaa gccgagccaa cctcagcggg gacccgggct cagggacgcg gcggcggcgg
      181 cggcgactgc agtggctgga cgatggcagc gtccgccgga gccggggcgg tgattgcagc
      241 cccagacagc cggcgctggc tgtggtcggt gctggcggcg gcgcttgggc tctgtaagtg
      301 atgccaggac cagggctggg gccggggagt ggggcccccg ggcccgacac acgcccatcg
      361 cggcggtcgc aggccaggcg cgcgcactga gagccgaggt ggggaggggg cgcggcctgc
      421 gctctctggg gccgagggga cccagcccat ggggaacgcg ggcctccgcg actggccggg
      481 aaggcgcaga gcctctttct tctctttcct ggatcctgga gtgcggagga ggaggggaga
      541 gtgctttacc ttgctccttc ccggggggcg gtccagggga gcggacccgg cgggcggctg
      601 cggtgagccc tcgcggcgca ccctgccctc tcctcgtggt gactctggat cgtctaggcc
      661 ctcccggatt ctgactcagg aactagggtt ctggcgttct tcacctttgg gaggtggcgg
      721 aaagttgcag gtttttcatt tgtagggcct ttgttgattt gtttcctgtt aagccagggt
      781 tttgttgtaa gttccctttc ccatgctctc attcagtttt aagtctccgt aataaaagag
      841 tctcatttcc gtggtctgca aaacgccaat aaaaaaatat tgttacttct aggttagaat
      901 gcaaagagct tggaatacca gtgagatggc ctggcttaaa agaatttggt caaatccatc
      961 ataattccag acgtagccac cataatttga caagacatag agcattaaaa agcataattt
     1021 tcctaaagga aaaaaaaagc tcctttttct taccaaatat tgtgactcaa gcttaaggta
     1081 aacctcgggc tcaatttatg ggaattggat gacttgtttt atggacatct gaagtggtat
     1141 ctgccacagg acttttctgt gttgttgttc aaagcaaagt acttgttgct gtctccgaat
     1201 ttagttaaat aatagttata aagagggcca gctgctaaga aaccacgtag atttttttca
     1261 ttccctttgt tttcaaaatg tcagttatga tttagcatca cagtatctga ataccagagt
     1321 ttactcagta atttctttct tcatggaaaa gttcttaata taatccttgg atcagggaaa
     1381 ctaggtgaag ttctgttgga tcaccaactg ttccacttaa acagtgattc caggggctgt
     1441 aaagcataaa tgtaaaagtc tccctaccct ccaggggttg acagatgatg acacactttg
     1501 tgtaagacac aatccattct gtattttgtc ttagaaaaaa aggttaaaag tgtgtttgtt
     1561 ggtggtggta tttgtgttta atcaaacaag tagaaaatag cctaaaatta aggtttatca
     1621 gaaatatgct tcagacagaa ttgttatgca tgagaggtca gacattgcta tggaggacaa
     1681 agcagttagg gtgatcttaa ttaaaatcag ggtattaaac gtagaaggag tgcaaaacta
     1741 catagtagtg aaaagatcac tagagtaata gccccataca acttggacgt aactcttcag
     1801 taatgaagat gaatgttgat atgtaaaaat cagcagctga tgttattggt tcaacttaga
     1861 aaattattga atctaaaatt cttgccaaat cacctctttt ctggtcatgg atactgcaca
     1921 taagagttta tcttttacag gatagcttct aaagttttat caagacagtt actcagcaaa
     1981 cattcactga gcacctttta agtgcttaac acttaaaagg tgggaggtta ggtctcactg
     2041 tgttgcccag gctgctctgg aactgaaact cctgggctcc agtgattcct ctgccttttc
     2101 ctcgcaagca gctggggcta caggtgtgtg ccactgtgta gggtcagaag cacattggta
     2161 aagatgtact gtgggagctt gaaggagggt cattatctca gactgtagtt caggctactg
     2221 gaggaaggga gtttaaactg ggtaggcatg ggggaggggc agaagtacat acagagttat
     2281 gaatgaacct gttggtagtt cagtatagtg ggaggttgga gtgtatataa ggggaatggt
     2341 gggagttgag gcaggagagc ctgccaaggg caccagctta caaagggcct tgtctgccac
     2401 acttaatcca atgaggattt ctctgtctat tgagatgtga aggatgggtt agagtggggt
     2461 gaggctgaag ccagagaagg cagaggacta ttgtaataat cccggggagg atgatgaaga
     2521 tctgaattca agcattgggc tatgaagaga ggacacatgt tgatgcgcca cttagaaagt
     2581 acgtttgata gagcttggaa acattgatgc aggcttgaaa gaggaggtgg ataaaatgat
     2641 cataggtttt gggcttggga agctgggcat atttttggcc ttttcacaga tggggaaata
     2701 ggagtcttgg gggaagaaga tgatggagat acttttgaat atgttgagtt tgagatgcgg
     2761 gtaagacatc caaatggaga tgggcagaaa acaattggat agacagttct ggaggtgagg
     2821 agaaagttct ggttggaaat ggagatttag agagttatgt ggctaatagt taaagcttgg
     2881 attgtttgga tgagggcatc cagggaaaat gcactgaaga acatagcaga gagccaaaga
     2941 cggagttttg gggtatatga aacctgacaa agagtctctg tgagtaagag aaaaaccagg
     3001 tgagtttggt atttcagcat tgtcagatga agagagataa aatgtgataa gaattcactg
     3061 aatttggtaa ttgaaatgag cacatagtat atgaggacta aatctcagta atttgtacca
     3121 tccatgtcag taaatggaac ctccatacat ctaattgtgc aggccagaaa cctagggtcc
     3181 atccctgatt cttccctgtc cttcacatcc aatcagttct cccatcttta aaatgcatct
     3241 ggaattgatg ttttttctac ctccactcct agccttttag tcaaagtcac caccatttct
     3301 tgcctatatt actgtgatag cctcccagct gctcttcctc tttttccccc tctggagtct
     3361 tgctctgtct cgcccaggct ggaatgcagt ggcacaatct cggcttactg caacctccat
     3421 ctcccagatt caagtgattc ttcttgtgcc tcagcatccc aagtagctgg gactacaggc
     3481 atgcaccacc atgcctggct aatttttgat ttttctattt atttttaaat ttattttatt
     3541 tatttatttt ttgggggatg gagtctcgca ctgttgccca ggctggagtg cagtagcgtg
     3601 atctcggctc accacaacct ccacctccct ggttcaagcg attctcctgc cttagcctcc
     3661 cgagtagctg ggactacagg cgcatgccac catgcccagc taatttttgt attttttagt
     3721 agaaactggg tttcactatg ttggccaggc tggtctcgaa ctcctgacct ggtgatccac
     3781 ccgccttggc ctcccaaagt gctgggatta caggcgtgag ccaccacatc tggctgattt
     3841 ttttattttt agtagagaca gggtttcacc atgtttgcca ggtctggaac tcctgacctc
     3901 aagtgaccgg cctgcctcag cctcccaaag tgctgggatt acaggcatga gccaccacgc
     3961 ccagtactca tcttggttcg ttttaatcca ttcttcacaa aactgcaaga atgattttgt
     4021 taaaatgcaa atcagatcat gttgccttct tttttaaaat ccttaatggc ttcccattgc
     4081 acttggaatg aaatctaaac ttcccatggc ctgaaaagct ctttgtgatc tggtttctgc
     4141 ttacctctat gacctcaact tgtaccaccc accacccctt tctcactata ttcaagccac
     4201 actgccatct ttctgctctg tgacactcat tcccacctcc tagcctttga actagctgtt
     4261 ctgatgttgc ccagggctgg ctcctttcca tcacagaggc tctaagtttc acatctttag
     4321 agaggcctct ctgaccacct tattctaggg tacttacctg ttactatttg ctggtttgcc
     4381 gtttacttcc ttattgtaat ttctatatgg tttttcttct cttttttttc ctccatcaga
     4441 atctgggaca gacaaatcat ctgtcttgtt tatagaagta ttcctagtgc ttaacacagt
     4501 ggatatggta gatgctaaaa atatttgtta aatggcagtg aggcataggc atgtcttgac
     4561 aacagtttgt taggagtttg caatatgtag ttatgattta gcatggtata gtaggtcctc
     4621 aatatgtgtt tatgcaagaa gaatattttt ccaaagtgtg atttcatgca ctgcttattt
     4681 ctcattatca gttcccttgg ccttttactt atttactagt caggatagta aaatagaaac
     4741 ttagtcttat aaaatatgta tattttttac tccaactcca ggatatccac taggcttaga
     4801 tgctgccaaa agaaaaagat aaatgttaag tgaaagacag ctatgtgcaa aagaacataa
     4861 aatgcaagtt tgtgttttca ttaagtctaa tttatttact tattcaacgt aaatgaacac
     4921 ctactgggca caaggcactg tttatgtatg ggatgcagca gggagcctag atgctagtga
     4981 gaagtgacag acaggaaaca tctactcaaa taaataatac caaaggacag attaaattcc
     5041 caacaatcac aacttttaag aaaatatgat tgatctaata tgaaaatttg cagcaaattt
     5101 ttgaaaaatg gaacatctta tttgtattat aaaatatttt taaaacttat aagggatatg
     5161 ttatagggtt tctttaaaga ttggtctttc ccactgagtt ttaaaaacat gatttaattg
     5221 ggaaaaacat agcttttcag aaatattgct gtttcccctc tatccagtag atgctggtct
     5281 acctactaaa tatttctcac catccacttt gcatccacac tggagctaat atagtacagc
     5341 cacagtcatg tctctactgg atgattagag ccttctaact ggagcctgac tgtttttgag
     5401 ttatatcttt tatctgagaa tttgaattat ttgtgtaaga catacatctc atgtgtacct
     5461 caaccttgga aagattttta atcttgctct ctaagaccac agatgtcatt ttaaaaggga
     5521 gagtaaaatg gtaagctttg gcatataatt tattatagat tagtctttag ccccatcgaa
     5581 gacggtataa ttattagaag aactagaagc atctcctgag gtctcaagtg tcatatggct
     5641 ctgagacttg acccctaagg ctggtgatat taagccttca tgtatcttga atgatattcc
     5701 ttttttcctt ttccactctt actttgctaa gtcgtttgac attagcagtg ccctagagtc
     5761 cagacaaaag tctttggaat ttttgctgcc gtaagaaagc agaggtcagt tggctccgtt
     5821 caccatagtg cataaattga gaaattgtgg ttgtctcctg ggatctttat atctttgcct
     5881 ttaaacccct ttgtttattc attatctttt ttctttcttt tccttttttt tttttttgag
     5941 acagagtctc gttttgtcgc ccaggctgga atgcagtggt gcaacctcgg ctcacagcaa
     6001 cctctgtctc ccaggttcag tgattctcct gcctcagcct cccaagtaac tgggattaca
     6061 ggcataagcc accacgccca actaattttt tttttttttt tttttctgag gcagagtttc
     6121 actcctgttg cccaggctgg agtgcagtcg cgccatctcg gctcattgca gcctcttcct
     6181 cccacgttca agcgattctt ctgcctcagc ctgccgagta gctgggatta caggtgcctg
     6241 ccaccacgcc tggctaattt ttttgtattt ttagtagtga tggaattttg ccatgtcggg
     6301 caggctggtc tccaactcct gacctcaggt gatccaccca aagtgctggg attacaggcg
     6361 tgagccaccg tgccctgccc aaattttttt tctttttttt ctttctttct ttcttttttt
     6421 tttttttttt gtatttttag tagagatggg gtttcaccat attggccagg ctggtctcga
     6481 actcctgacc tcaggtgatc cacccgcctc ggcctcccaa aatgctagga ttataggcat
     6541 gagccaccgt gcccaaccta ttcattgtct ttttcaatgc atgtggctac tgtaattttt
     6601 tattcactta acaatttttt cttgatccca ttaggccttt atccaagatg atttcattga
     6661 taaatcctcc ttcagtaggt ttcttcttct aaactcagag tctctagaaa ctgtgatacc
     6721 ttatgatacc tctgatctta ttgttagaac atagagcttg agtaattttg tagcaacagt
     6781 gatacactga atccagtact taggtttaat tgattggagt tagaaatgca gtatgtcttt
     6841 gcctatcctg tgtattgcag ataagattgc cccatagaat gaaatctatg acttaagttt
     6901 tgttaggagc atgctgcaac caactgaaca gaccttgatg aacttgcaat gaacattttt
     6961 tcatactggg accctgatat tctactttag gatctgggga gtttattacg tgcattttaa
     7021 aagatgctgt tatcggccgg gcatggtgac tcatgcctgt aatcccagca ctttgagagg
     7081 ctgaggcggg tggattgcct gagctaagga gtacaagacc agcctggaca acatgataaa
     7141 acccccatct ttactgaaaa taaaaaaaaa attagctggg ggtggtggcg cacacctata
     7201 atcccagcca cttgggaggc tgaggcatga gaatcgcttg agcctgggag gcagaggttg
     7261 cagtgagctg agatcgtgtc atcgcactcc agcctgggtg atagagtgag acaccctgtc
     7321 tcaaaagaaa aaaaaaaaaa gatgctgtta ttaaaattaa gaaatgtgtt cttttctctc
     7381 caaacattaa gtttacaatg tggagttata tacatttaac ataatcatgt gcttcttcca
     7441 gataacactt ggtaaacttg aaaagatgaa aagttataag gtgttatatt gtcagcttag
     7501 cttcaatgag aacctagtga ccctgtggcc agacagtgtc taatagttat tctctagtca
     7561 agtccaggtt atcattgcta tatactttct tccaaagggt gttgctgaga attaggaagc
     7621 atagatagag gactcaggtt cctaagagaa atgtggtaaa atgcaaatat ttgaaatctc
     7681 ctagatgtct gaaaagagaa gagaaagaga gtgagtgagc agttagggag atgttttaac
     7741 ttctccctct cccttttctg tttcttagcc cttagaagtt agggcataga actaggttca
     7801 tgttatatct tctgctctgc tctcatttat tgagtgctta ctatgtgcca cgcctttgct
     7861 aaacgattta cttatatact cctcacagct ctgtgcaata attattttta ttaattttat
     7921 agataagaag agtaagtttc agagagattg tgtaacttaa gggtcttaag atcacacagc
     7981 taatacatgg tagagttgag actcaatttc caaagcacat gtttgcaacc accctgctgt
     8041 attatagaat tttttcttca aagtctctaa acattttggg gaagattctg gaatgtctta
     8101 agtgtttaca gagtggcttt ttagctgtcc tggggcatcc agatttcttc tttggggtga
     8161 tgtttgtgcc aagatccctc atgccttgat gctgctgact ctgttaaaga ggaataaagc
     8221 tgccgtgttg aagccatcct caccaatcat gcagaatctg tttgtgccac ccaatactct
     8281 aaatgctcct cagggatttt taatgatgtt cttttttttt tctttttctt tctttctttt
     8341 cttttttgag gcagagtctc ttgatatggc ccaggctgga gtgcagtggc acgatctcca
     8401 ctcagcgcag tctccacctc cctggttcaa gtgattctcc cacctcagcc ttcctaatag
     8461 ctgggattac aggtgcctgc caccacacct ggctaatttt tgtgttttta gtagagacag
     8521 ggtttcacca tgttggccag gctggtcttg aactcctgac ttcaggtgat ccgcctgcca
     8581 cagcctccca aagagttggg attacaggta tgagccacca tgtcagctga tgtggttctt
     8641 gtaggttctt ctcactcata cctctcccgc tatcaagagc acaagcatga atccattata
     8701 ctgagtgata ccatactggg ctcagaatgg ttccttgccc ctcattacac attacatgtg
     8761 gaagaagcca ctaagccttg actttcttcc tttgagatga gttcttctct ggaggctgtg
     8821 caggtccttt tgccattaga ctcctggcat gcttgcctta cagaatgtcc aaacaggccc
     8881 aggcatccaa accaaagtct cctcccttgt acctcttctt ggctcctctg ccccattgac
     8941 agaggttctg tagccatgtt gtctgccaca agttggaggt ctagcacttg tctgttaact
     9001 cttgggaact ttgagtcttg atcattttca gctattagga atttaattct ttttttttct
     9061 tcagtgactg caaatttaga agaactgcag tgaggcttgc tgaaccttgc acactaatga
     9121 aattggtgaa tggattaata atgaacagag gtgatgctaa tttgtaatca ggttgaataa
     9181 tatggattta agaccagaaa atgggccggg tgccgtggct cgcgcctgta atcccagcac
     9241 tttgggaggc tgaggtggac ggatcatttg aggtcaggag tttgaagcca gcctggccaa
     9301 catgatgaaa ccccatctct actaataatg gaaaaaatta gttggatatg gtggcacaca
     9361 cctgttatcc cagctattcg ggaaggctga ggcacgagaa tcgcttgaac ctgggggaca
     9421 gaggttgcag taagccgaga ttgtgctact gcacttttgc ctgggcgaca gagtaaaact
     9481 gtgtcttttt tttttttttt tttttgagac ggagtcttgc tctgtcgccc aggctggagt
     9541 gcagtggcgc gatctcggct cactgcaagc tttgcttccc aggttcatgc cattctcctg
     9601 cctcagcctc caaagtagct gggactacag gcagccgcca ccacacccgg ctaatttttt
     9661 gtattttttc agtagagacg gtgtttcacc atgttagcca ggatggtctc gatttcctga
     9721 cctcgtgatt ccctcgcctt ggcctcccaa actgctggga ttacaggcgt gagccaccgc
     9781 acccagccta aaactgtgtc tcaaaaaaaa aaaaggggga tcagaaaatg ctaaggaggc
     9841 aggaggatca cttgaggcca ggagttcaag actggctggg gcaaaatagc aagaccccat
     9901 ctctacaaag taaaaataaa ccaaaaaaca agttataggt ccacagtttt tttatctgta
     9961 actgcaaagc cacaaatact ttgaaaatta agttttttcc taagtttgat acaaattctt
    10021 tggctgcaaa attcaacctg aagtagtaag atactgttta caactgtgat cctatttggt
    10081 atgactaatt gtatttttca ccgcagagat attaatgtgt ttgattgtgg gatgctgccc
    10141 tgtactctct agggactact acataatata tagtataggt attgtattaa ttttttaaaa
    10201 tctgaaaaat tctatattct gaaatacacc tggccttaag acttttcgat tagcttgttg
    10261 gcttgtacaa tatcttatct cagaaatttc cttctactct tgtaagtact aagaactaca
    10321 aaatattgcc tgggcaacat ggcaaaactg catctttggg aagattgctt aggagtggag
    10381 gctgaagtaa gccatgttta tgccactgca ctccagcctg gacaacagag ggagaccctg
    10441 tcccaaaaac aaaaacaaac aaaaaaaata caaaatacag tttagttatt tattttttca
    10501 tttttagaaa tgtggtctca ctatgatgat caggctggag tgcagtggct ggcaattcac
    10561 aagtatggtc aaagttccct gtagcctcaa acttttgggc tcaggtgatc ctcctgtctc
    10621 agtctccaag tacctgggac tacaggtgtg tgccaccaaa ccccagctct ttttagttct
    10681 ttttttgaga tgagtctagc tctgttgccc aggttagagt gcaatggtgc gacctcagct
    10741 catcacaacc tctgcttcct gggttcaagc aattctcttg ccacagcctc ctgagtagct
    10801 gggattacag gcatgcactg ccatacctgg ctaatttttg tagagatggg gtttcgccat
    10861 gttgaccagg ctggtctcga gctcctgacc tcaggtgacc cgcctgcctt ggcctcccaa
    10921 agtcatttta gttctttaaa tgttttggtc cacaaagcta gtgtgctttc cacttaagag
    10981 ctttcattga aactccttta gaaatttatg ctactttgga ctcagcctgt cttttattca
    11041 aggaattcta aatctgtgaa ctggcacacg tttgggaatt gattgaaggg tcctgacttt
    11101 ctgtttttat gattcacatt agactttttg ttcacttgac ctagaacttt tctgtttata
    11161 tagatcaagt aagaatttag taggtttcct atctatttca cttgtaggaa taccgtgacc
    11221 agctgatcaa tgccatagat ctgtgagagt cagacttcca gctgtgcctt gactctgctg
    11281 tccatcatgg taatcatgcc taccttgctt ttagcagttc agtgctgcca tttggcccct
    11341 gtcatcccat gatccaatta ttcccactgc atttacgtgt cccaatttag tgacagcagt
    11401 tcccactgta agttctaggc tatagataag agtgtcacaa agttctttta aaatgctggg
    11461 actcccctca cagatctact tttcacagtc atgtggtgaa aggtgtgtcc tctggctggg
    11521 cctggtggtt tatgcctgta atcccagcac tttgggaagc tgagatgggt ggattgcttg
    11581 aggtcaggag ttcaagacca ggctggtcaa catggcaaaa ccccatctct actaaaaata
    11641 caaaaattag ctgggcgtga tgatgcgtgc ctgtaatccc agctactcag gaggctgagg
    11701 cacaagaatc gcttgaatcc aggaggtgag gttgcagtga gctgagattg tgccactgca
    11761 ctccaccctg ggtgacagag tgagactctg tcaaaaaaaa aaaaaattag ccaggcttag
    11821 tggcgtgagc ctgtagtcct aggtacctga aaggctgagg caggaagatt gtttgagccc
    11881 aagagttcaa ggctgcagtg agctatgatt gagccactgc actctagcct gcaacagagc
    11941 aagaccctgt ttaaaaaaaa aaaaagatat gtcctctgga cactcacagg tgagtaagta
    12001 gatcttaaaa gataaatgca ctgtaggccg ggtgcggtgg ctcacgcctg taatcccagc
    12061 actttgggag gccaaggcgg acggatcatg aggtcaggag atcaagacca tcctggctta
    12121 catggtgaaa ccccgtctct actaaaaata caaaaaatta gccaggcatg gtggtgggca
    12181 cctgtagtcc cagctactcg ggaggctgag gcaggagaat ggcgtgaacc caggaggcag
    12241 agcttgcaac gagccaagat tgcgccactg cactccagcc tgggtgacag agcgagactc
    12301 catctcaaaa aaaaaaaaag ataaacccac tgtaacactc cagtctccct aggcctttga
    12361 atgccttcct ccatagtaag ccgaggcagg cctggcattt caagttcatt tactgagggc
    12421 cacattttgg tccatgtttc agccagcaaa ccaaactgtt agagcccttt ctaacaccct
    12481 gagttgcgta acattaaatg cagaatctct gattagtggg cccatatcag taaatttggc
    12541 ctaacccaac ttgacgttcc ctccaccatg atcccatacc cttaatatcc attcccacac
    12601 atattcccca gatttctgtt tatataaatt agaaaaatca aatagttttt ttagagtatg
    12661 tgcaccttca tggttcacat tttgtacctc acctttagga gcctcctgag acttaagtct
    12721 agttatagat ctagaagcaa agagaggcgt tgggggtagg tcctgaggag aatcagcagt
    12781 gtcttgcaat gcagctgcct caggggaggc cattaaagtt tcctcaggca cagcaggttt
    12841 aattgcctca gatgtgggtg gatggctgct tccactggca aaaaagactc ataagaattt
    12901 agggattcaa tgtttccagc tccataaggg agttcccaca tttctccatt ccaatattca
    12961 ggatcccttt ccttcccaat caatgccctc actttagtag cagacaccct gcagacgttg
    13021 ggaattcagt ttgtgctgta gttgagtcat ttgcagaata agattctgga tttgattttc
    13081 agcaatttca gctctatggc taacagagat aaggatatct ttcagacata aagttttctg
    13141 ttcagatatg tagtgctcaa gctgggaatt tgaatccctg agctcatcca tttcttttct
    13201 cactttgtcc attgtcatta ggagtaacca acaaatctca ttatactcat tagtttgaca
    13261 aaaatgttta aaggtatagt atatgtggtc acccagaacc ttattcttat acgtgtttga
    13321 ttaaaagtac ccaatggtga cattttgcat atctccattg ccacatcata cccatacttt
    13381 tactactgga aatagtcatt agtgtccttt aatccagtta gagagccaag tcctgaaacc
    13441 ctagaatcaa ttcagagaac tcatccttaa gattctgctc ctttagagcc actcttaaaa
    13501 ccaaaattag ggttctccag agaaacagaa ccagcaagat gtgcatgtgt gtgtgtgtgc
    13561 actctctttt tctttatata aatatagata gataacctat ctatatcttg ctggcataga
    13621 tagatagata ggaattcgct catatgattg tggaggcttg gtaagtccaa aatctgcagg
    13681 gtaggctggc aggctggaga cctagggaaa agttgcaatt caagtccaaa ggcggtctgc
    13741 tggcagaatt ccttcttttt cagggatggt cagtctttgt tattgttaag acctttaact
    13801 gattggataa ggcacaccta cattataatg gagggtaatc tgctttactc agagtccccc
    13861 aattgtaata ttaatcttat cagaaaacag cttcacagaa ataactaatg aattttaaaa
    13921 gataagccat agtggagatc tcaaattgtg gtttcccatg attgtaaaca attctattct
    13981 ttgttgtctc tattttagca ctttctcttt acatctcaac ttggtgctat ctgacttcct
    14041 cctcctctca ctatttgaca ctttgataaa ggccatctga tattaccaaa tcaactaacc
    14101 tgtttcagcc ttttctttcc agaccttttt gctttcctta acatggttga ccactttgat
    14161 ctcatttcct ttgcctttgt gacattactc ctggttctca tctctcttcc ctgtcttctt
    14221 caagtcttca tcctctgcct gtggccccaa tgttgatttt ccttaggcag gttctgctct
    14281 cagccctttg ctagtctcac tgcatgcttg tctttggtaa tttcgtccat ttttgtctgt
    14341 ttgttgacag tgaatatgtg gcagctatag gcattcaata cgtatttgtt gaataaatgg
    14401 tgactcccaa atatatcccc agtgctctga actgcagaat cttaccaact gaccattaca
    14461 tacaactgga catacccatt tgaatgtcca gaggcacctc aaactctgta tgctcagaac
    14521 tcaactctat atatctctcc tcctcaaact gtgcttcctc cggcatgcca ctcgctattg
    14581 ttattgcttg ctgctgtcct atttgtcttt ccctcaagtc agccaagcca aaaatttggt
    14641 cttcatccta gaatccttcc ctttcctcac ctcacctccc tggatttaat cagatctctg
    14701 ccagtgttta ccttttattt ctgaacccac tccctccttt ccattgtccc aggacaaatg
    14761 ccagtcattt taagttcatg ttactgcaag aggcttgaga ctcctagatc gtctctctaa
    14821 tggtagtcat cttcccttca ggtctgccct cccaactgtt gccagaggga tctctctctt
    14881 gggcaaattt aattgtacca ctcttctgtt aagatcctcc atctctcccc attatctctg
    14941 ggatgtactt aggtctgcca tccccttcct tgtactttat tgattttttg caacatttct
    15001 gcataatact gctgttttat gtctccttga attcgtgtat gatattttca ctcttctgat
    15061 tacccttgtc ccttatttac ctggctaact cctatttagc tttctcatct cagatgtaat
    15121 ctcaaggcca agcactttgc ctctaagctt cctctatctc tttatctaaa attatgtttt
    15181 tatatgattg tctccccaaa tacaggaact gtgtgtctta tatactttgg gtctccaatg
    15241 cttaacataa tgcctggaac atagtaaatg tttagtatat attagatgaa ctgttgaact
    15301 gtactcaagt ggaaattaca aacatcagag cagagagggt gaaaataagg aagcagaacc
    15361 tcccagaact taagatctta agagcagggt agtaatcagt cctcaacttt gtactgtaga
    15421 cactggattt gatagtgatg tggctcaggg ccaggatgag gctggggagg gaactgggcc
    15481 aagatcagga aggggttgag gggtggtgtt caataagatc gtaacgtcag tttaacttac
    15541 agtgaacttt ataaacgctg gggggctagt atattttagc agatcgggtt gttagtacat
    15601 tctctccctg tgctgagata gattgttctc acaagattgc ccagggaata tgggataagc
    15661 ccagtagatg tttattgaat gacctcaatg gctctggcca tcaagctatc atagcctaaa
    15721 acaccccttt cttcacagta ggaatataac tgacaggtgc attggattag ttacattacc
    15781 tcttcactgg gcagtgatgc agtgtgctga caatgacact ttagatatga ggatatggcc
    15841 tagaaacatt gattggcctt tttctggatc ttaaagagat ttcctggatg gagagcctgt
    15901 catttagagt agattatctc tacagagaac caatatcatc cattgagtac tgagatttct
    15961 tgtgtttttt tgtttgtttg tttgtttgtt tgttttgaga cagagtcttg ctctcgctca
    16021 ggctggagtg cagtggcgca atctcggctc gctgcaagct ccgcctcctg ggttcacgcc
    16081 attctcctgc ctcagcctct tgagttgctg ggactacagg cgcctgccac tgtgcccggc
    16141 taattttttg tattttttta gagacgaggt tccaccgtgt tagctaggat ggtctcaatc
    16201 tcctgacctc gtgatccgcc cgcctcggcc tcccaaagtg ctaggattat aggagtgagc
    16261 caccgcgcct ggccaagatt tcttgtttta aaattcatta cctttttttg atttaactaa
    16321 ataatcaggt ctctaccaga tttcaagata tttagtacgc taatgttgaa ttgaaagaac
    16381 cttggacttg agtcagtgca caaaaatgaa catgaagacc acaaatactc atgtctgcta
    16441 acaacatagt gatacaaata agatgtccgt gtaactacta accccattat ttactgatct
    16501 ccattgctgt actttgtatt tttcctacta tttatagctg gaaatatatt gatatggttt
    16561 ggctctgtgt ccccacccaa atatcatttt gaattgtaat ccccagtgtt ggaggtggga
    16621 actggtggga ggtgattgga tcttgggggt ggggatttct catgaatgat ttagcaccat
    16681 actcttggtg ctgttctctt gacagtgagt gagtgagtga gttattgcga gatctggttg
    16741 tttaaaagta tgtagcacat cctcctctct ctcttgctcc tgctcttgcc atgtaagaca
    16801 tgcctgctcc ccattcacct tctgccatga ttgtaagttt cctgaggcct ccccagaagc
    16861 cgagcaaatg ccagcatcat gcttcctgtg tagcctgcag aaccacgagc caattaaacc
    16921 tcttttctta ataaattacc cagtctcagg tatttcttta tagtaatgtg agaatggacc
    16981 aatacatata ttttggtttt tcggagtttt tttgagagag ggtctcactg tcacccgggc
    17041 tggagtacag tggctcaatc ttggctcact gcaacctcca cctccaggtt caagcgattc
    17101 tcccacctca gtctcgcgag tagctgggac cacaggtgca caccaccatg cccagctaag
    17161 ctttgtgttt tttggtagag acagggtttc accatgttag tcaacctggt cttgagctcc
    17221 tgacctcagg ttatctgcct gccttagcct accaaagtgc tgggattata ggtgtgaacc
    17281 actgcaccca gccaaaggga ctaatacata cacatacata tatacatata tacatatata
    17341 tatatatata tatatatata cacatatata tatttatgtt tattctttct tggcgttcct
    17401 gctgcagtat gaatctctgc caaggcccag aaaagtgact gggacataga atgaattcag
    17461 gtgtttgttg aatgaattta ttggtggtgt gcagagtgtt accatgcttt gttggtttgt
    17521 taattgaaag tttttaagta gaagagcttt tgaattttga aagaataatt aaagctttca
    17581 aaaattctaa gatgtaattt accttataca gatgtagaaa ttgagctctc aagttctctg
    17641 tatgtgctgc cttcccataa acattaaaca ttgccatgac acccagagaa gccccaggga
    17701 gcctggtaag cagccatata cctggggaat atagctagag aacttttgtt ttctgcctca
    17761 ctctcaaaag tgtctggatt tgccccctca tttgtcatat ccctgttaac tacagtcact
    17821 actctaaaca tctactttgg ctctctttcc ttacccctct tatctgctca gaacctcctt
    17881 accagaaaat gtagcaactc cacaatcttt tcccaccctt caagcaccat atccttttat
    17941 agtttcacta cgacagtttc tggagctcat caagtcttcc catccctccc tgcttttgtt
    18001 ttgtattcgt tacttcctgg ctgcttccct ctcccgctcc aacttggagt ccatagttca
    18061 ttgttataat cattcctttg taaaggctcc tacttcccca gcccttctgt gccatcattg
    18121 cacttacctg gcaatccctc aaccctggga aaaccctacc atctcttttt acatccttaa
    18181 gcatttgttg ctttaattat tgccctcttt agatcattct tactacaata caaacatgag
    18241 ctagaatttc taatcttaaa aaccttctct tggttctata gtcctcttta gctacatttc
    18301 tgggccgtaa ctcttagcaa atttttacaa aaatggacta tactcctttc tttgtatgta
    18361 caccctccct tcccactttc ttctgtccag ccatcccaca gctgcctctg ccactccatt
    18421 gaaacttctc ctatcaggat caccagagga ctccaggttg acaaaccata ttagttcttc
    18481 cctatagcca ccttatatga cttctcagtc cctcctctct tctcttggct ttacttacac
    18541 cacattctct ggttttcttc ccctctcaca gtctgctccc tttccgccac cttttcaggg
    18601 tcttttctcc ctccctgacc tttatagttt gatgtctgta tgacttcggc ttggctctca
    18661 tcttcctcta cattattttc ctatgtaata gcatcttctc ctgtagttta aaatactgcc
    18721 tgtatgctgg taacttccaa aatttatata caattcagac ctctctgaac atcagacctg
    18781 catatccggt tacctgctta actccattta gaggtctcaa ggtctcattg acattgcaaa
    18841 cttaacattt ccaaaatggc aggttgcttt ctattccttc tctccagtta aatctatcca
    18901 gttgctcaag ctagaaaccc aggagttatt ctccattcat cccttctctt cactcccatg
    18961 tccaatctaa tagcaagaag tcctgtatgt catccctttc tctcaccatc tccttgcctc
    19021 tagtctaggt catggctgca gtacacagca ccagaattac tgcagtcact tctttggttt
    19081 ttgttttgag acagtcttgc tctgtcaccc agactcaagt gcagtagtgt aatcacggct
    19141 tactgcagcc ttgaactctt gggctcaagc aatcctgctg cctcagcctc ctaagtagct
    19201 gggactgtag gcatgtgcca ccacgcctgg ctaatttttt tttttttttt ttttagagat
    19261 gggggtttcg ctatgttgtc caggctggtc ttgacctctt gggctcaagt gatcctcctg
    19321 cctcagcctc ccaaagtgct gggattacag gcatgagtca ccacgtctag cctgcagtca
    19381 cttttttttt ttttttttcc tgacaaggtc tcacttgtca cccaggcgtg ctgtggcatg
    19441 atctcagctc actgcaacct ccgcctccca gattccagca attcttgtgc ctcagcctcc
    19501 tgagtagctg gaattacagg cacacgccac cacgcctggc taatttttgt atttttagta
    19561 gagctggatt tcaccatgtt gaccaggcta gtcttgaatt cctgacctca agtgatctgc
    19621 tcgcctcagc ctcccaaagt gttgggatta caggcatgag ccactgtgcc tggcctgcag
    19681 tcacttctta actgctttcc caatttcagt ccgtattccc ctccactcca ttttctacat
    19741 agcagcaaga actattttac atcaggtgct gtcattttgt tgtttaaaac cctttagtct
    19801 tggctgggca ctgtggctca tgccgataat cccagcactt tgggaggtca aggcaggagg
    19861 atcacttgag ctcagcagtt caagaccggc ctgggcaaca tggtgaaacc ctgtctctac
    19921 aaaaaatata aaagttagct gggcctgatg gctcacacct gtagtcccag ctactcagga
    19981 ggctgaagtg ggaagattgc ttgcacctgg gaggttgagg gtgaagtgag ccatgatcat
    20041 gccactgcac tccagcctgg gtgacaaagt gagaccctgc ccccagaaaa aaacccttgt
    20101 tgggaggtca aggcaagtgt atcacctgag gtcaggagtt tgagaccagc ctggccaaca
    20161 tggcaaaacc ccgtctctac taaaaataga aaaattagcc aggcgtggtg gccctcacct
    20221 gtagtcccag ctactcggga ggttgaggca ggagaatcac tttaacctgg gaggcggagg
    20281 ttgcagtgag cagagatcat gccactgcac ttcagcctgg gtgacagagc aagacaaaaa
    20341 aaagaaaaaa aaatctttga tcttatcaaa ttgttcttgt tttccataat atcaaaaacc
    20401 cggcatataa atatataaca agtataagag tgtatcgcct aactatatta tgggcagata
    20461 ccttaatagt atctttcaaa taaaaaagat acttgccaac ttttaaaata aatatatatg
    20521 gagtgcctga gggaatttct taaggagtcc atagtctatc atcagtctac cataatcaga
    20581 ataggaacta tagtttattt tggaatggat tgtgaagatt ttctctcact ctgtgggttg
    20641 tctgtttact ctgctgactg ttccttttgc cacacaaaag ctctttagtt taagtcccag
    20701 ctatttatct ttgtttttgt tgcatttgct tttgggtctt ggtcatgaag tctttgcgta
    20761 agctaatgtc tagaagggtt tttccaatgt tctcttctag aatttttata gtttcaggtc
    20821 ttagatttaa gtccttgatc tatcttgagt tgatttttgt ataaggtgag agatgaggat
    20881 ccagtttcat tctcctacat gtggctagcc aattatccca gcaccagttg ttgaataggg
    20941 tgtcctttcc ccacttgatg tttttgtttg ctttgtcaat gatcagtagg ctgtaagtat
    21001 ttgggtttat ttttgggttc tctattttgt tcctttggtc tatgtgccta tttttattac
    21061 agtaccaggc tgctttgatg actgtggcct tatagtatgg tttgaaatca ggtaatgtga
    21121 tgtctccaga ttgtatgcag gctctttttt ggttccatat gaattttagg attgtttttt
    21181 ctagttctgt gaaaactgat ggtggtattt tgatgggaat tgcgttgaat ttgtagatta
    21241 cttttggcag tatcatcatt ttcacttttt ttttttcttc gagacagagt ctcgctctgt
    21301 cgccaggctg gattgcaatg gcgtgatctt gcctgactgc aacctctgcc tcctgggttc
    21361 aagcaattct cctgcctcag cctcccaagt agctgggact acaggcgcac atcacgccca
    21421 gctaattttt gtatttttag tagagacggg gtttcaccat gttagccagg ctggtctcga
    21481 tctcttgacc tcgtgaccct cccgcctcgg cctcccaaag tactgagatt acaggcgtga
    21541 gccaccgcgc ctggccttcg caatattaat tcttcctatc cgtgagcatg ggatgtgttt
    21601 ccttttgttt atgtcatctg tgatttcttt cagcagtgtt ctgtagtttt ccttgtagaa
    21661 gtgtttcacc tccttggtta ggtatattcc taagtatttt gttttacttt ttttgcagct
    21721 attgtagaag gggttgagtt cttgatttga ttctcagctt ggttgctgtt ggtgtataga
    21781 agagctactg atttgtttac attaattttg catctggaaa ctgctgaatt cttttatcag
    21841 ttctgggagc tttctggagg agtctttagg gttttctagg taaacagtct tatcatcagc
    21901 aaacaacaac agtttgactt cctctttact gatttggatg ccctttattt ctttctcttg
    21961 tctgatttct cgggctagga cttccaatac tttgttgaag agaagtggta agagtgggca
    22021 tctttgtcct attccagttc tcagagggac tgctttcaac ttttccctat tcattattat
    22081 gttggctgtg ggtttgtcat agatggcttt tattacattg aggtatgtaa tggacaggca
    22141 ttctaagccc tttacaaata ttaactcatt tcattcttgt aataactctt tgaagtcggt
    22201 actattagaa taaacttaaa agtatgagaa actgaggcat ggagggcttt ttgcacaagg
    22261 tcccacatca ctctttcttg tctcgggtaa ccctgtgatt cacatagttg cagaccacat
    22321 agtcacaccg gaagtttttc aggaaacctt tctagacatc ttgttaaaaa cttacaaagg
    22381 ggacaacttt tgatgtgtaa aacaattagg aagcatgtcc agagtctaag tgttctttaa
    22441 aaaccaaaaa aaggccgggc acagtggctc atgcctgtaa tcccagcact ttgggaggcc
    22501 aagacgggtg gatcacctga ggtcaggagt ttgagaccag cctggccaac atggcaaacc
    22561 cctgtctcta ctaaaaatac aaaaattagt gggccatggt cgtgtgcgtc tataatccca
    22621 gctacttggg aggctgaggc aggagaaaca cttgaacccg ggggtcagag gttgcagtga
    22681 gccgagatcg caccacttca ctccagcctg ggcgaaagag cgaaactcag tctcaaaaaa
    22741 aaaaaaaaaa agaacctcca aatagcagtt tgcccatttt ctccttccaa gttcacatat
    22801 agaccttaat aaaagttata gactccaaca actagtaaat atttttttcc acttgtttcg
    22861 ttaaatttat ttccattaaa ttgggagtaa gatcaaaaca gaataatgtt tactgtcatc
    22921 agtttaagaa taaatgttgt gcttactccg cagaggcgga tggatccact acttctcccc
    22981 ccactgcaaa atttggttaa gatgtggaaa ctgatgatac catatgtgca ccaggacggt
    23041 acgaaaaggg tttatgactc acttactgag gctttttggg gagagcaggg caggcttccc
    23101 atgcaggtac aagaatggct tgagaaagca ggaaaaggat actggctctc cttttatggt
    23161 gataagttgc tgagtctgga gtgaaggtcc ttatatgccc cttcagccag gtcttggttt
    23221 gaacttccca cctgttccaa aggatggctc acttgggctt tcttattagc ttgccctgag
    23281 gaaaggggta cagcttgaaa gctcttggca gtcaaatatc aaaaatgatg tcagactctt
    23341 tattacaaat atatttttaa gtgcttgtca ttgtttatgt tatggggcaa aaatcttgca
    23401 ttgtactaaa caccatgtca ctaatagtgt gaatagaaga ttcagcagac taatgtcaag
    23461 aatgtttttg gaaccttgaa cacagggaat atcctgtgtg tcttttaaaa acacggaaaa
    23521 tacttaacat ctctattttg tttgggttaa cactgatgat gctgaaatgt tgggtattga
    23581 ttgcctgggt cactatgggc aaagaagctt tttttgtttt tgtttagttt tatgatatta
    23641 ctgatttctg tgttttgtca tattcttttt gtattttatt aaacatgttt ttaataaatg
    23701 ggcactctta ttttcaaact taataaatag gactcatttt actatgcata tcctgggttt
    23761 taaattctga gctaagaaac aagagataga agaaccaaat ttgggtaaaa ttcagagtct
    23821 tagatgccag aagccaggga gacgctggaa aacaattatt gagatgtgtt ataggttaac
    23881 tgatagttgg aagacaacat gcctttcagg tttgtggttt actgcctttc attaattctg
    23941 acacagtttt taatatttta atatctctga tattgggata tgccttacaa ttgttggcga
    24001 gtcatagcca gcatttttat ttcttgggga cacagaaaat aatgtgtctt accctcagtg
    24061 gtgtcttcaa ttacatgaac tatgacaatt tttacacctt tataagtctt ttaaaataaa
    24121 aaattcattt atacttcaga aaaaatacct atgattagac cacgagttag gggagacttt
    24181 gcagtggtga ttgccttgga gttgccttga aggaagagtg ggagttggcc caacgggagt
    24241 gggttggtgg agaaggcatt cagactgaga gatagcatat acagcatatt ataaagagtg
    24301 tgctgtgttg gggaaagggc tagaagtttg atgtggcaaa aatgtaggct ctgggatgag
    24361 atgagaatga taaactggct ggaatggtaa cctggagcca gcctttgaaa ggctctgtgt
    24421 gccgtgcgag ggagttgagg ctgtcttggc atgttaggca gcattgtaaa gcagctctcc
    24481 ctccctgttt gcatcagcaa aggggtgggc agcattggca ccaataacag aagagtgaag
    24541 acaatacata tgtcgaataa gatctctagc acagagttct ccaaaatgga aagggctgca
    24601 ccctggaatc agatggaagg gagaacttta ccaagggggt gctatttcct tctgctctgt
    24661 tgtgaatgga gttggggttc agtggcctgt tttagaagcc tgtttgtggg caagctgtgt
    24721 gacaaagttg ttgaaaaatg aggaatggct ttcagagggc agtattaatc catttggatg
    24781 gaaatttagg agtggaacat gtgtttctaa gctgtttttg gctttttcct aagggctata
    24841 tattcttaaa ttaaaggtga tttatcattc ttagtttcct ctaaaatata actttttgta
    24901 gagggaggct ttatcacaaa atttaagaaa aaataagttt gttattcttg ctgtggtttt
    24961 atttttataa gaaatttggg aatttgatcc ttcatagcag aaatttgttc agtttgggtc
    25021 tccaaacaag agacacagaa aatttgttca tcagagagcc actgagatat atagagagtt
    25081 agaagatcag tcaggaaaca ttaatggaac cggaattata caatagagga agaaaactgc
    25141 aaatatttct gttgtttcag cctaatttta acactcatta ccatttgcag cccataagcg
    25201 aattgttttg catagagcct gcattgctaa gccagtagaa ggaactagtc ttttaaaaac
    25261 attttctaat ttcattccct tttatttttg agacagggcc tcactctgtc gtctaggccg
    25321 gagtgcagtg gtgcgatctc agctcacagc agcctcaact atccaggctc aggcagtctt
    25381 cccatctcag tctctcaaat aactgggatt tacagcatga gccaccatgc ctggcaaatt
    25441 tttaaaaaat gttttgtaga aacaggggtc tcactatgtt gcccaggctg gtctagaact
    25501 cctaggctca agtgatcctc ctgcctcagc ctcccgaagt gctgaatgaa ccaccacacc
    25561 aggtctttta tttcacgttt aaataaaaat gttagatagt agtatgttga catagttcaa
    25621 aagttaaaaa agaatacatg ataaaaagtc ttcctcctag tcccctgtcc ctttgctgag
    25681 gaactcagtg ttagtatcct gtgtatggtt ccagagatat tttatggaga tgtgagcaaa
    25741 tctataagtg atagcatctc atacacatgg ttctacagct gctttttttt ttaacagaag
    25801 ttttactgtg atataattca catactgtgg aattcaccca tttcagttgg gattcagtgg
    25861 tttttcagtg tattcacagt gtgttgcagc cgtcattact tatataatat tagaacactt
    25921 tcatcacccc ataaagaaac cttatatcca ttagggctta gtccctcttc ccctagcaac
    25981 tactaatcta ctttctgtat tagaaatttt atatggatag aatcagataa tatggggcct
    26041 tttctgtctg gcatctttca cttagcataa cattttcagt tttcattcat gatgtagcat
    26101 gtatcaatat ttcatttctt tttatagcca taatattcca ttgtatgaat ataccacatt
    26161 ttgtttatct gttcataaga tgagggacat gtttttctct tgtgtatata cttaggattg
    26221 ctattgctga gtcatcataa ctctgtgttt aaccatttga ggacctgcca aactgttttt
    26281 caaaaggctg tatcatttct attcccatca acaatgtaga gagttctaat ttctctacat
    26341 cctctccagc tactggttag tgccatcttt ttgatatagc catcctagcg agtgtgaagt
    26401 ggtatctcat tgtggttcta atatgccttt ttgctaatga cttagtgatc cttgagcacc
    26461 attaagtgct tattggctat gtatgtcttt ggagaaatga tattcatgta cattacccat
    26521 ttttaaattg tttaatcttt gcaatgttga tggtaagtgt tctttatata tttgaataca
    26581 agtctcatat atgatttgca aatattttct ctcattctgt ggatgtcttc ttgctttctt
    26641 ggtagtttaa agcaaaaaat tttaaatttt gggtaagtcc aatttaccta ttatttcttt
    26701 tgttactcat gcttttggtg tgttatctaa gaaaccattg cctaatacaa gatcacagag
    26761 cttactccta tgtttttttc taagggtttt atagttttag ctcttacctt taagtctatg
    26821 ttttatttga gttaattttt gtatatgatg tgctttacat tttgtacttt tcatttaata
    26881 atatcttggg agatcattct attccagcac taaagaactt cctcagtttt tcttatgata
    26941 ctatagtatt ctcttatgtt gatatatcat agctacttta aacagtctct cattgatgga
    27001 gatttacaca aacatttggg tttggaaatt atctcaaaat gacattgtgg cttgaaagtt
    27061 gtttcatatc acccttctca aaaatacaat ttcatccatt tcacagattt ggttgttcca
    27121 ggcaactcat gctattcaga agccctggaa taaatcccag tcctttgggt agaatgaccc
    27181 caaggaattc aagatatttc attccattaa atgtttacag taagtcagga agcaaaagtt
    27241 tctttcaatt atctgaaaat atatggaaaa atacttttgg agggacaagg tgctctaaaa
    27301 ttttgttgta ccatctaagc tacagtcagt ttcagatgac ttaatggcat gtgttctttt
    27361 actcttttgt tgaattgttg tctgtgtgta taaatcaaag tgagtagtaa tctaaacttc
    27421 aggcaataca ggcagccaac tcagtaagat ataaaatatc cagagattat gaaacatata
    27481 ggtttctttg ttaaagagga ggcttagggg aaaatcttga aatacatcaa cactttccta
    27541 atctgcagag gcatatttgg ccactggaaa gtaaacaaaa aaaggctaat aggaagctaa
    27601 gattagtatg gcaaaaccca ttccttcaac ttcttgatct ttacctgtaa cacagttctt
    27661 cactaagaga ctattcttat tttatacact gatcaagtca gtgtgatatc acaaaaaaag
    27721 aacttcagaa ttgtttaaat tctgtttctg ttctctatga tctggatacc ttcaataagt
    27781 tactttcctt ttttgggcta gagtattttc atctataaaa tgaacgtgaa ctagatgagt
    27841 tttcaagcct atagtagaac aattaattag aggtgaaata gaggctacta ctggaggcaa
    27901 gctgcaatca gcagtggcca cagctggcct gatctgcatg gagtagacag taagaatgtt
    27961 aaaagcattt acaaaagttc aaaaataatc atggctggag acatctggct aggagcaaat
    28021 agtccgacat acctgagtgg ccccagaggg cacactaagt tacattatgt tcctaatgtc
    28081 cacacaagtt ctgagctacc aaataaaggt taaatggaat actgtagttc tttcttttgc
    28141 agttttattt tgatataatt tctcatttac agaaagtttc agatagaaca caaagaatac
    28201 catctatcct tcacccaggt ttttcttttc ttttcttttt ccttttcttt tcttttcttt
    28261 tcttttttga gacggagttt tgctctcgtt gcccaggctg gagtgcaatg ccgcgatctc
    28321 agctcattgc aacctccgcc tccagggttc aagcaattct cctgtctcag cctcccaagt
    28381 agctgggatt acaggtgcat gctaccaacg cccagctaat ttttgtattt ttagtagaga
    28441 cagggtttca tcatattggt taggctggtc tctaactcct gacctcaggt aatccgcctg
    28501 cctcagcctc ccaaaatgct gggattaaag gcgtgagcca ccgtgcctgg cccacccagg
    28561 tttttcagat gttaacattt tattacattt gcttaaatct ttctctcccc ttcctccccc
    28621 tcccaccttg tatatgtgtt tctgtaccac atggaagcag taaaaatgcc gttcctttat
    28681 ttataaataa tttaacatgt atttcctgaa gactaaggac atcatgttat ataaccacag
    28741 tgtaattatc aaaattagga aatgaatatt gaaacagtaa cagtactgtt atctaatata
    28801 tagagtttat ttggatgatg cccgttgatc caataatgtc cattagagca gaagaaaatc
    28861 cagaatcatg tgattcactt agccatcatg tctctttcat cacctttagt ctgcagcatt
    28921 tcctgagtca ttttctttaa agttttacat taatattttt aatgtatatt atataagcca
    28981 gttacatagt agattgcccc tcattcaagt gtgtctgatg atttaggcta tccatatttg
    29041 gcaggaacac cacggaagta atgttctgtt cttctcagta cctgatctaa ggagaaaggt
    29101 gctgcttatt tgttccactg ctggtgatgt tgactttgat ccttggttaa ggtgttgtct
    29161 gccatgtttc tccactctaa agtaactatt tttttcccct ttgtaattaa taactatctt
    29221 atgggtaatt ctttgaaact aggcaactat catgtttctc cttaaacttt cactcaccat
    29281 attatctttt tatgaagaca gaaggaaaat aatacatttt agtaagagtc ccatcaaaat
    29341 ggttgtgatg tttaaaaaaa taacttcaag gaacatggag tagtcatttg acagatataa
    29401 tcatgtagaa ttacttacta tcagaaatta aatgtatgcg ccgggcgcgg tggctcacgt
    29461 ctgtaatccc agcactttgg gaggctgagg tgggcggatc acttgaggtc aggagttcga
    29521 gaccatcctg gccaacatgg tgaaacccca tctctactaa agatacaaaa aattagccgg
    29581 gcgtggtggc tcgcgcctgt aatcccagct actcaggagg ctgaggcagg agaatcgctt
    29641 gaacctagga ggcagaggtt gcagtgagcc gagatggcac cattgcactc cagcctgggc
    29701 gacaggacga gactccatct caaaaaaaaa aaaaaaagaa aagaaattaa atgtatgcaa
    29761 tacttagttt ttaaaaatat ccctcacata tctaaagtca atttgcaggt ttatacatgt
    29821 aaaaataatt tcatttgtta gtagtattgt ttttgaaaga tttagagatg agtcactcat
    29881 ggaaattttt ctatttttcc agtattggag gcagaatgaa actaacaaaa atcctttggg
    29941 gaaaaaatta ttccaataaa ttttccagta attattccaa atgtctcttc ttttcctccc
    30001 ttttttgtgt atctttacaa ctcaaccaaa aagtccactg ttactatatc aagcctgctt
    30061 aagaatcctc cgtgatgccc acttcctaca ggatcaagtt ccagctcatc tgaattcaga
    30121 ctaccttttc atcttaaaac ttttcctcta ttccagccaa attcatcttc ataattcatc
    30181 tttaaacatc atctcatgtt tttctgtctc tgcaaaatgc cctttcaatc tattttgagt
    30241 cttctcagta taccagataa aattcaagtg catctttcat aaaatattcc ctgacctctt
    30301 catttttcaa attttgactt taattagcta catatagtct atttgctact tcagggggat
    30361 ggtttagtag gaacttacct tagggaagat aaggtggcat aaataacaat aagatacaga
    30421 ccaggcagtg ctgactccct gcttggaggg ccattttccc atgccctgca ctgtgccata
    30481 ccctgcacac tgtaggacac aaagtttgtt gtacacattc ttgtgtatat ttccatgtac
    30541 agtatctaat gagactcatc ccactcagaa cttaggactt attatatatt caataaatga
    30601 attgttcagt tgatactgtc ttttaaaaat tctgataaag ccagcatctc aataggaagc
    30661 aggggcagat gtttccattc ctccctcata ttttactttc tgttcaaggg tgagtgttta
    30721 cactttgaac tctttctggc agtgatgaat cagtgctgat taatcaatac tcttttgcca
    30781 gatttttcta ggagccagag agagcttgac tggggtcagg catccattta agggcaggtt
    30841 ggtttcctta ttttaggaaa aaaaatagtg cttatatgtt tcattaatca taacttcact
    30901 ttacaggaat ccaaaaaatt tagtgttatc tgttcactcc ttttgaagtg ttctttgaga
    30961 gctctctgac caccaggaag tgtagtaggt gctaggcaca ctgaagccaa gtaaggtgta
    31021 gttccatggc tcaaggagtt gtgagtctaa caggggagct gaagttaatt gcaagggaga
    31081 ttgtgctttt cactgaaagg tgtgtcttcg gtagactaca gccatagagt cgtgtgagaa
    31141 ttactgaaga gtgtggcaga agaaaaggtg gtaagatcag ggagggcttt accaaagtca
    31201 cgttcaggtg gagtcttgaa attctgtaag ctttcagagg tgggccttgt tccaagctgt
    31261 gtgagtatag ccctgaggta agctggctgc gtggcatgtt gaaggaagtg agagcaagct
    31321 gataccagct cgccaccaac agcctttgcc aaatgtaaag caggaaaagg agggttactt
    31381 tgaaaagcct agtgtgccat gctgagaatg atggacttta tgaagcaatg gaggagcttt
    31441 taaatgtgtt ttcaataaga aattgtcatg gacaaatcag cattgaattc agatctcatt
    31501 aaaaacgtgt ccaaaggata actcgacagt aaacatatct cgaaagtacc catggctgta
    31561 aaaaaggcga agtatttctt tctccattta atttaccctc ccctgggtga ttggtttgtg
    31621 gttaggccgt ttgtccagct gcagcagact ggttttacac cctgaagtaa acttgaattt
    31681 cttttttttt ttttgagacg gagtctcgct ctgtcaccca ggctggatgg agtgcagcgg
    31741 tgcgatctcg gctcactgca acctccgcct cccaggttta agcgattctc ctacctcagt
    31801 ctcccaggta gctgggatta caggtgcccg ccatcacgcc gggctaattt tcgtattttt
    31861 agtagagatg ggatttcacc atgttggcca ggttggtctc gaactcctga cctcaggtga
    31921 tccacctgcc tcagcttccc aaagtgttgg gattacaggt gtgagccact gcgcctggcc
    31981 tttgaatttc ttaaaaccaa gcagaacagt gattttcaag ctctcttcat tagattctag
    32041 cagctggagt ttatttattt atttatttga gacagtctca ctctgttgcc caggctggag
    32101 tgcagtggcg tgatctccgt tcgctgcaac ctctgcctcc tgggctcaag caatcctccc
    32161 cgctcagcct cccaagtagc tgagattaca ggtgtgcgcc atgaggctca gctaattttt
    32221 tttatttttg gtagagatgg ggtttcacca tgttgcccag gctggtcttg aactcctgag
    32281 ctcaagcgat ccacccacct cagcctccca aagtgctggg attataggcg tgagccactg
    32341 cacctggcac agctgcattt tagagcttcc aaatgcttag tgcgtatttc atttgtttcc
    32401 aaagtacatt ttaaaccatt aaaatcacaa taaaaaatag cacacacact tgtgggtggt
    32461 tatatgaata attcgtggac tttggacacc aatgtcctgt taactcaggc tgccagtgca
    32521 gtcttcagaa taaagtagat ttttgtaatt tctctgccga catgtaaact tatacaagtg
    32581 tgttattgat taagaagctg agtagagcac tgccctggta ttttgaaaag ttcaggttca
    32641 tgcatgtgca ctaataatgt attttacaag tgaacatacc tatacctaca gtcaatcaaa
    32701 tgccaggcaa ggtgtggctc gtctgcttca ggcatggtct tattgtataa tagcatcgta
    32761 agtgaagtcc caacatctca tttgtatgct gggtagtaat tacatgtttc aaatcacctg
    32821 ggggcctttt aaaaatcctg atacccaggc catacccctt accaattaaa tcagaattcc
    32881 tggaggtagg ggtgggaccc aggcattagt attcttttaa gagttagact gtttagagca
    32941 gttatggttt acagcaaaat agagcagaag gtacagattt cccatctgtc tcctccatgg
    33001 cctctcctat tattggtatc ccccaccaga gtgatacatt gttacagttg gtgaacctac
    33061 agtaacacat cattatcacc caaagaccat tatatttacg ttagggttcc ttctttctgt
    33121 tgtacgttgt atgggtttca acagatgtac aatgacatat atctattatt ataatatcat
    33181 atagagtaat ttagtatttt tcagtagttt cagtaggcat cagtattttt aaatttttaa
    33241 aaattttttg ctgtattttg gaggagagga atatattctt attgccatcg accgtaggcg
    33301 tattctttcc aatctcttgt tctgtccttc tagtaataat tgtattggct tttctggttt
    33361 cagttaaatt ttggttcaca tatcttcaaa catactataa acctgataag atttgagagc
    33421 ccagaaagat aagtttaagg tacagtggtc tttttcctga agagcaattt taatatgcca
    33481 tttcagcacc tgggaagtgt aaaatatgtg agagtgttat tttcttatct atcagatatg
    33541 cctccagagc tttcaacatg ttctttatgt taagcatttt agtcccctgt actctagcag
    33601 aagtaaaatc tgatttttcc taccaaaagt tccttatttt catctgcttg ctaagaacca
    33661 agaaatgttt ggatgcttta tgcagatgat acaattcaaa ctaactgcaa ctggggcatt
    33721 tgtgttgcct gcttcatgtt ttgagccttt agtatttaat ggaagccctg cgctgtggaa
    33781 agtctcctaa tagcactttg tgcatcccag gggccagcca cggtgcttct gcagccgcac
    33841 tgtagatgtt tgtttatttg tctccactag gctgtccagt acatttagag gctgagtctc
    33901 agtgtgtgtt tgaaagaatg aatggttgat tgaagaaagg agaccatttg caggagagag
    33961 agagagatga acagtacata tatagaggag ggcaagaaga aatcccaggg ctttagagtc
    34021 aagtgattag ttcagtgact ggcctgattc aggacccttt gagcatttct catttgagaa
    34081 acagaaagat ctttgttggt acaaaaaagg ttaaggatag atatgtggcc agctggacat
    34141 cgatcatgag cggaaggaat tgactccgag agggatttgg taatcttgtg tgttagtaaa
    34201 agtacatgga tttttttttt ttacagtctc actctgtcac acaggctgga gtgtagtggc
    34261 acaatcacag ttcactgcag cctcaacctc ccaggcccag gcagtcctcc tatctcagcc
    34321 ccctgagtag ctgagatcac aggtttgagc cactatgccc agctaatatt tttttgtcaa
    34381 gacgagggct ggtcttgaaa ctccagggct caagccatcc tcctgcctca gcctcccaaa
    34441 atgctgggat tacaggcatg agccaccttg tctggccaga tttttttttt tttttttttt
    34501 tttttggtaa tcaaatattt caaaaggtga gtctcctttg gggtgattct ctcacacaga
    34561 aagatgattc ttggaggaaa catatctaag catcctccaa ggtagtgtca gcattcaaag
    34621 ttgatcctga attatctctg cagacacttt ttgtgttggg cattatgctg aagccatttg
    34681 ttgtagagca agttgatttt tatggctgag cttatctgaa tttagtttga tatattgtat
    34741 tctttattta ttcattcatt gattcactga ttcattcatt tttcctgaca ttcaaacaaa
    34801 tgtttcttga acacattgtg aaagggccag gcatttgtca ggtaatgagg gtataatggt
    34861 aaacaaggta gacacagccc tttgccctct tgggggtgca gacagccggt catttaagtg
    34921 gggtgtgagg agagcattta caaggaaagg acaggatgtc ggggagcaca gggtggggag
    34981 tgtggggcag acgctaggag gaagtccctt gagattaagg cctgaagcat aactttagac
    35041 aaagagtgca gaagagtgtg ttcctgacta atgaaaagct tagtttatta atacttaggg
    35101 cttgttgaat ggaggatact tttgcagcct tcccctactt tgtgccatcc agccaagaga
    35161 ggtccacaat agcagccctg attcgcggga ggaaagagcc cacttcagct gcagggtggc
    35221 cctgttccca ggagagattt gagtctgacc ccacagtggc agcaaggcag ctctgtgcct
    35281 gtgttatctc caccagcaca cgtcattgag tcagctttac tttatccagc ctgattgtag
    35341 aagtcatagt agacactgtg agggaatcgt gtggaatttt cactggagca ttctgaaact
    35401 taaaaagtaa atcttttatt gctttactaa tgtcttcctg tgtctgtctt tttaaaaatt
    35461 tttattgtaa aaagtaaaat atataccaaa gagtgtatgt gtgtacagtt tacactatca
    35521 gtattaaaat gggcacccat gtactcatga ccagcctagg aaataaaaca ttaccaatag
    35581 tgtgtacctt tcacatcctg cctcctccac cctgtcccag ttgtaactac taccctgaat
    35641 ttgtatttag tgttctcttt tgttcctctc ttctagtatg ttttaaaagg tcatatttat
    35701 gcttattagg agatattaca gtatcagact cttgctgtgt accaacaaag aacaagagat
    35761 aggtcagaac gctgtttaaa taaattgctt gattgtactc ttttaagcag gagtttatag
    35821 tggtaacatc aaagtgctta aaaaaattca aaacaaaagc ctttttcagt ttcaaggaaa
    35881 accttaacaa ggtgtgttaa aaagataagg tttttagagg ttgggtgagg tggctcacac
    35941 ctttagtccc agcactttgg gaggccaagg caggtggatc acttgaggtc aggagttcaa
    36001 gaccagcctg accaacatgg taaaaccctg tctctactta aaaaaaatag aaaaattatc
    36061 taggcatggt ggcacgcccc tgtggtccca gctattcagg aggctgaggc cagagaatca
    36121 cttgaaccca gaaggtggag gttgcagtga gttgagatcg ctccactgca ctccagcctg
    36181 ggcaacagag caagattctt gtctcaaaaa aaaaaaaaaa agataaggtt tttacaaacc
    36241 agtatgctat aaatggaccc agtagtaaca tgacattgaa ttgcttcaac cagtaacagc
    36301 ttcaagatcc ctgcctatgt tccctgctgt gaacgtgttt atttgttcct aataatactg
    36361 ccacagtgta tttcaaatta ttttatggta tgagagtttg aatttacttg gagtaagatc
    36421 atctcggcat gtagttggga gacattattt actctattgt ttcagtaatt cagaatattg
    36481 aaataggtca gtcatgtcag gaaatagact cttaggtgaa ccattcttga atttgccttt
    36541 ttctttgtga ttgtgatgga tattgttttg ttttctatct ttgctttttt ttttctttct
    36601 gaaatgttct ggttgtccat ccaaattgta agaatattac attttgaata tcctttgatt
    36661 attgtaaaaa tgacccctag tcagatgatt ccacagactt tttgattact tgtcaaatga
    36721 ctttgcgggc ttttttcatt tgaattgatt tcctatttta agggtcagtg tcacttcatt
    36781 gctaaatgat acctttgagc aacatggtac attttagaaa ccttattctc cagagtactc
    36841 taagagaagg gttgtttgga ttttatttgt ttatattctt gccctttaaa ctctagcata
    36901 actcagcagg attcggtact ccttatagaa ccgttcccca gagagaaagt aagctcagct
    36961 ctcatttcca tgttgaagtt tgtatgcaag tttacatgga gctcagaatc caaagttggc
    37021 aggatatgaa aatgtttgta tatcatttaa tctattttat ttcatttcat ttctgtgttt
    37081 ttattcccaa agcaattggt tttattcagg aatcaacaga cttttttaaa tccatctata
    37141 agtttttgaa ccaaagcttt actacatttc acagccattt ttgccactat gccataatta
    37201 taaatccttg gcctcaaaga aacctattta atatcttatt cagattgaga ttctagtctt
    37261 cagtgacatg gaatgtagat tagaacaata gtttctgtat atctcaatgg tctttacatt
    37321 tgcattttta gccattttaa ctagccccta aaaactctct tttatgactc tgtggatgag
    37381 ctatctgaat tcaacaataa ttttactatg tattcccata atactcctag tcatttaaaa
    37441 aaaggcaggg gaatggacaa agcaaatcat tcccaattgt ttaagaaacc agtgaactca
    37501 tcccttgctt ggactgcata gaatacagcc tgagagggaa acctgtgatt tagtttctct
    37561 ctttacccac acaggagaac acttctgaca agatgccatt cgtgctcacc gtagttggtc
    37621 agaaactgcg gctctgtgct tggcaaaagt taatttggat tttagatgct gtgtgcaagg
    37681 aaaccatgtg cagttttaag caaggatctt cactgaaatt tctcgctgca atcaactacg
    37741 cagagtgccc agctctcagc atttgacaca gttggccact cttcccttgt ctctcatggc
    37801 atcgtgattt cctgggatac ctttggtctc tttgtccata gcattctcta tctggggtac
    37861 actcacaata ggcagaggaa aaacatggta accagggtgg ctgctgcaac atatttgagg
    37921 gggtcagggt aggcaatgag gtccgagagg tagccaggag ttagctcatg taggactttg
    37981 taggccactt gaggactggc ctgatctggc tgatgggaaa cccatagagg attttgagta
    38041 gaagagtgat atgatccaac ctgaatttta atgagatctc tttggcctct ctgtggacta
    38101 gttgctgtga agtggggaag gctgaaggag gcagacacca attaggaagc tatcaatact
    38161 taatccaggt gaaagatgac agtggcttgg accaagatgg tgacaccaaa tgaggcagag
    38221 agagatcaat ttctagatag gtttcttttg ttttgttttg ttttgttttt tgagacagag
    38281 tctcgctctg tcaccccgcc cagagtgtag tggtgtgatc tcagctcact gcaagctccg
    38341 cctcccgggt tcacgccatt ctcctgcctc agccttccga ttagctggta ctacaggcgc
    38401 ccgccaccac accagctaat tcttttgtat ttttagtaga gacggggttt caccatgtta
    38461 gccaggatgg tcttgatctc ctgacctcgg tgttccgccc actttggcct cccaaagtgc
    38521 tgggattaca aacgtgagcc accgcacccg gcccctctag ataggtttct aagtagagat
    38581 gacatgtgta gctgacagct tggaggaaag ttgtgcaaaa gagaggagtc acaaaacagt
    38641 ccagggtttt ggtctcagcc actagaaaac tggtgttacc atttactgat ttggagaaga
    38701 ccatggaaag gaagtttggg gggtgggaat caggagttta atttggacat attaaatttg
    38761 agatgatgcc aattacatcc aagcaaagtt gaataggctg tgtgtgtgtg tgtgtgtgtg
    38821 tgtgtgtgtg tgtgtgtgtg tgtgtacagg tgtcatcagc atttgaaact gagtgaggtc
    38881 accaagagaa ggaatgttaa atagatacgc agtcagagaa atgatctggg ctcttaatca
    38941 tatagaggtc aggagaacca gggaaggagc agtcaatgag ataagagaat caagagggag
    39001 aggcattcca aaagccaaac tgttaaaaaa caaaaaaaaa ggttttagca gggagtaact
    39061 ttcaaaggtt ttagataggg caataagaca agatttgaga attaaccatg gaggtcattg
    39121 cattccttaa caaaaacagt ttctatggag taacggagat gaaagcctaa attggattta
    39181 tccaagagaa cagaagagga gagaaattgg acacagtgtg tacagacagt tctttcaaga
    39241 ttgataaaat aaaggaggac aaaggggcca gagctgcagg gagatgcagg gtcaaggttt
    39301 tttttctcta aacctgggat ataaatataa atatgtatgt ttatattgct gctggtggta
    39361 attcagtagt gagtgaaaaa ttcagaagag ggagaattgc tggatcaata aatgtcctta
    39421 ggtaggcaag agatgagatg caatgtgcag tggagaggtt catcctggag agggatgcag
    39481 acagacactt tctacatagg agtgcaggga aagcagaatg ggcacagatg cagggaggtg
    39541 ggtagctatg gtgtctggac atagggaggt tctcttctca ttgcttctgt tttctcggtg
    39601 aaataagcag ctcagtcatt agctgggagt gagaaaccag aggaagtgga aatttgaggt
    39661 tagagaggaa ggtttaaact agtcctctag ggaaatggaa agcagatgga ttagggcaat
    39721 gtgggtggat tgctagacag cattaagagt ccctttaagg ttagtgacca tacatttaag
    39781 gcgaaaatag tcagtgggat tgtgtgcttt tgtccagctg tggtcagcca ccctggtgga
    39841 gatgcatagt ggatagagaa ttgaatttaa ccaggataga ggttccaggt gaaggccctg
    39901 aagggagagg caagagagct gattgtgtat gcaagggggt gagtataatg gtggcctatg
    39961 gggtttagtc tgagtaaggc aaatgaagac atgctgggat tttagtttct gatgcagctt
    40021 agggatcagt gaactcaggg ttttggagga tattggaaag ctaagaggtg gtcaattagg
    40081 gagtagagaa gcctgaaact acgattctgg agtgggtgca ggtactgatg attgggtcta
    40141 gagctagtga ttctcaactg gggggatttc acctctgagg aggcatttgc aatgtctgga
    40201 gacatttttg gttgtcacaa ctggaggcag aggagatact gctgtcatct agtagaggcc
    40261 aggggtgctg ctcaacatcc tacaaggtat agcacagttt cccacaacaa aggattgtct
    40321 gtggcagttg tcagtagtgc tgaggttgag aagccctggt ttagggtata aaagaaaaac
    40381 ttcagctgaa ttaaatttaa aggagtttaa ctgaacaaag aatgaactgc gaattgggca
    40441 gccttctgag ccaaggtagg ctcagagacg ccagcgcagc cacgtggcgg aagaagattt
    40501 atggacagaa aaaggaaagt gatgtacaga aaacgggagt gaggtacaga aacagctgca
    40561 ttgattatag ctcagcattt gccttacttg aacacaattt gaacagttgg ctacatttga
    40621 ttggccaaaa ctcggtgctt ggcccaaggt gattggctac ggcctgttta cacctacact
    40681 tgttatagtt cacagtgtac agaaaaaccc ttaggctgaa cttaaaatat gtaaggaggc
    40741 agctttaggc taaacttgat tgaacaggta tgaccataga aatgagtggc tggggtaggc
    40801 ctgatcttac ccagattatt ggagaagata aacagactag ggttttagaa ggtttatctt
    40861 acaactgatg aaatctccaa aaatgatgac aagagtagta ttagagaaaa gtgtagatag
    40921 ccagggatgg gaggaagtta atttctcagt gtgtggcatc attttctttt tcttgagcta
    40981 gctgatgggc tagctttgga tttcataatc ctggctaaga gctacacgtt cagattagcc
    41041 aaagagtgtt gtgtgttttt taaaaagcca cctgtttatt acctaacttt ggtataatga
    41101 aatctgtgtc ttaaatagat gcctaaaagc catttgggaa tttggttagt ctttttgctc
    41161 aaaattctgt gactgtaaac ttggacactt ggtctaattc catctttaaa taatgtctcg
    41221 ggatgacaag tcttgcagct aggcctcgag gaagggatct ggtttaagaa aatccttgaa
    41281 gaaggctggg tgcggtggct cacgcctgta atcccagcac tttggggggg ccggggctgg
    41341 tgaatcacct gaggtcagga gttcgagacc agcctgggca acatggtgaa accccgtctc
    41401 tactaaaaat acaaaaatta gctgggcgtc gtggtgggtg tctgtaatcc cagctactcg
    41461 ggaggctgag gcaggagaat tgcttgaacc caggaggcgg aggttgcaac actgcactcc
    41521 agcctgagtg acaagattga gactcggtct caaaaaaaaa aaaaagaaag aaagaaaaga
    41581 aaatccttga gaaactttat ttatagactt ttagagactg tggctttcca gtactcatca
    41641 ccatggagaa aactagtcaa aatcacacag agtgaataag ggttgcaagc cagtgctgct
    41701 tcctggaata agctggtcca ctagtctagt cttgtgcttt gtccttcatt ttgaactcaa
    41761 gtgccctggg gctgcttttc tgcgtaccca caatagcaag gaactctttt gtttgcatct
    41821 cctctgaaag aaatgcttgt tttgaggttt ggaccgcaaa taataatcta ttgttccctg
    41881 taataataat ccaccctctt tcgcagaaaa aaaaatctgc ttgatgcagt atggctatca
    41941 gtttatttaa aagaatagcc aaaagtgccc attatgtcct gagaataaac atttgcaaga
    42001 tggttgggag gaatggggga gtactcttgt tctccttggc tgagagtcag ttaagtcttc
    42061 aaggagaaaa aattctgaaa atgaccatca gtcctggctg acaatactct tccttattct
    42121 gcccgtctgt tacattctaa gaattattgc aacactgcag atatttattc caaacgattt
    42181 ctttaaaaaa tatggaagat gggtattttt aagttaccaa ttttgggcca aataagtttt
    42241 ttttttctga ctttcatttt gtctgtgaaa gcatttcttt tatagcagta tgttcaaatt
    42301 agcaatcttt aagaatttgg caaatacttt taacagcaat ccttaacaat tcctgcagtt
    42361 gcctactatt gcagatcttg aaaaaagagc catttttata ttctaagtgg tagacacatt
    42421 tcaattacta tttcctgggc ttaggctaac tgacaaaact tgatgggtga aatgaaaatg
    42481 tgatatacgg tgtaatcagc tgtttactta cctagcacag tgaaatctta tggtaggtat
    42541 gattgcacta acaaaaccaa aacatgcatt tttcttcctt aagttcttta taagaaaagg
    42601 atcagttaaa taataaatgt ggctttaaaa tgaagttata tcttaggata gttttaattg
    42661 cattacatat ggatgatgag aaaagttcag tgtgataaca attgcgtaac agataagcat
    42721 gagaactact taaagaaata aaaatatgcc catcacctca ttaaaaatag accatcaggg
    42781 aagccaccaa gaagtccttc agtaggtgaa tgaataaact gtggtacatc catacaattt
    42841 gtatattatt cagcaataaa aagaaatgag atattatgcc acaaaaagac acggaagaaa
    42901 gttaagtgca tattactaag tgaaagaagg caaccttaaa aggctacatg ctgtataatt
    42961 ttaactagat aacattctag aaaaggcaaa cctatagaga cagtataagg tcagtgtttg
    43021 ccaggggtgt ggggggaagg acggcaggaa taaattggtg tagcacaggg gatgcttagg
    43081 gagtgaaact attctgtatg atactgtaat ggtggagacg tcactattca cctttgtcaa
    43141 aatccataag atctacaaca ctaacacaaa tcctaatgta aactatggac tgtggttaac
    43201 aatgatgtaa ccatattggc tcatcaatta aaacaaacgt ataacactaa tgccagatgt
    43261 taataatagg agaaacaggt tggccatggg agagtgaggg aatatgagaa ttctaccttc
    43321 tattcaatgt ttctgtaaac ctgaaactgc tctttaaaaa gtctattagt ttaaaaaaaa
    43381 aattcaatat aaccagacta ataaaaatat cttaactaaa aagcaataca aacctaaact
    43441 gtcagcaatt attctgttta tagtgctatt ctgattgaac ttagctgtag aatattctgc
    43501 cagaaatatg taatggcagt gaattactgt atatatctag taactttgct gtatcttttc
    43561 ttgtctggca aaaatgcaca gtggtattca tgttaagtcc tactttcaac tacccttatt
    43621 cctttctctt cagtgacagc tggagtatca gccttggaag tatatacgcc aaaagaaatc
    43681 ttcgtggcaa atggtacaca agggaagctg acctgcaagt tcaagtctac tagtacgact
    43741 ggcgggttga cctcagtctc ctggagcttc cagccagagg gggccgacac tactgtgtcg
    43801 gtaagaatgc ttgacttctc ttggctagtc ctgcctcaca ggtttcttta ctgctgtata
    43861 attggtgatc catttttctg atggttcatt tccaaaatga gtgtattttt tatctgttat
    43921 agacttcaag gcccttcttt tgcttcagga taaaataagt tcagcatctc ttaaatgcgt
    43981 ctggtttcct tgtctttgat cagttcctct ccaccatcaa atcccattct gaaattgatc
    44041 ttaattgacc acactgactc taatcaggat ttatcctgca tcttttcatc ttttattgcc
    44101 ccatatttat tgatatttgt tttatgtatt atcaaatttt atatatatat gtatgcatct
    44161 tctgatttga ttatcttttt ttaatttagc gtatagtcca tctgatttag caatattgat
    44221 ttgggagctt actatgtagt gggttatgta gggccttcaa aaatgtctaa aacagaatcc
    44281 ttgctctcac ctagagatga ttaggaggaa ggctgatata tagatgactt tggagtaaga
    44341 taaaggatgt aacagaaata cagcaccaga gcattgaaaa aaggttattt agtaactagt
    44401 ggagtgctgg ttattaaaca tgaactgact atcttggttc tggtctgtaa aatggagacg
    44461 ataaaacctc ccacacaagg gtgttaggag gataaagtaa gattattcaa gataagtgct
    44521 caggagagtg tctagctctt gagttactaa aatacaccat ttgttgttac tgttgctctc
    44581 ccagcatgtg gaatgccctt catatattgg cacatatttt agtactgttg catgtttcag
    44641 gttgtcagtg tttagcaagg acagtctgtc atctatcttt aagaatgccc aattcttctt
    44701 ctgaatggtg agttacattg ttgatcacca cctagatgtt gggcccatca tatgcctatg
    44761 ccatttaatc ttcacagctc tatgaggaag acagggtggg gaggatggga gacactgact
    44821 caagagttat tcacctgtgg ccataccaca caggttagaa ttgtttaaac ttcaatacgg
    44881 tatgatttcc cttatgtatt atttctctct caggtagaaa aatctgctaa taatatttac
    44941 ggcctcatag gttttaggga ttacctaagg cagtgcttct cagtattttt taaaatttat
    45001 ttttaaaagg agccttttca catttttctt aatctctgcc cccttccatg aaattttaat
    45061 attgtagata tcctctgcaa ctgttttaca tataaaagag aaagattttc tcaaagcttc
    45121 ccacccaaga gccagtgttt gctcccttgg gggagaatct cccctatgga gaatgcatag
    45181 tctagaggtc tttataagag aggccttccc ttacagtagc cataagggtg agcacaggaa
    45241 tccatacaga taccatggaa agacataaag aggcattctc tgcttcacgt aaatatggca
    45301 tcagcataga acatacacta atgttcccat agaggcaaga ttaaacacat aagtttactc
    45361 aagagagtcc aaagaactat ttaaacattt aaagatttcc cactgaagtc ttctgcaaga
    45421 gtgggtgtga gagccaccca gaggtaataa ctttctttta aagagcggtt ccatttatgc
    45481 tggaaacagt cttgtcgtgt aggtccatga aggtttacat aactcaaaac ttaatattaa
    45541 gaacatgctg taattctgat taatattttt agctaatcaa tttatactta cacacgagtc
    45601 tgattgcagt taatcccagc atgttcagtt attgacatag gatcctttaa ttccaaaatg
    45661 tcgggacaca tttaataaga tgagtgggtt gcttttttgt ttttataggt tttacaggaa
    45721 aagtatattc aaacccagta tattcaaaag ccatactgtg gatggctttt ttggcccatg
    45781 gccttgggat ccacatgtct gaaactgaac tcattttttc tcccttctgt ttcccttttc
    45841 tgcttttttt tttttttttt ttttttaggt taattgtgtt catctgcaga tgagttttgt
    45901 aatcattttg ttttgttttg ttttgttttg ttttgttttg ttttgtgttt tctgtccttt
    45961 ccttccctgt cccttaccac ttcccttctg cccccaagaa ataagaacct ttgctggttc
    46021 ttcctacttt gtttctggtg tctagctttt tgtcagcctt cctgtgtctc tgctgtctat
    46081 tgagcaatgt taactgtgtg cctggtcttg tgcagtagcc ccttgttatt cttctgcttc
    46141 tgtttttctc atctttcaat ccaaccctca tatgccagca ggtgcatagt cttagaacag
    46201 ctctttcacc ttgccactgc aggttatcag gaacctagat tcccattgtg gacaacattt
    46261 gtctagaatt aaaagctcat tacaatttgg cccagcctac cactttagcc tcacttctgt
    46321 tctcttatgg catcacttcc agtttagtaa aaatgctttg tgctttgttt tcctacttct
    46381 gaacacttgt catttaagct gtaccccatt tttaccctct gtctcctcca taatgcctct
    46441 tttttttttt ttaacctttt agcccttaaa actcactacc cttatctggg ccattcctat
    46501 aatacagatc ccttaatatg acagttttcc tcttcttcct gaatatgggt gttttaagag
    46561 gacttgcctg tcttacatct ttagtatacc tcatagcttt agcaccatgg cttgtacttt
    46621 aaaaatattg attgataatg attctagtct tttctgtgaa tttttcactg ttttatttcc
    46681 atctctcact ggtttgacca agacgttatt cctcagtttg attcagcaaa ctatgtagtt
    46741 cctgctgtgt ccaaagtgct aaggagtaca gagataaata catcttatcc tctgccttca
    46801 aatggccccc attcaatgag ggagcctgac tgagggagct gtctcagacc cagtgctgag
    46861 aaacagcatc atgtagctca tccccgctgg ttcagaaatg caaggcaggg aatatgtgga
    46921 gatgttgtgg gaagggaagg cagagagcag gtgatggaag gattcatttg caaagctgag
    46981 agtttatggt tcattttcta gtgaagaaga gagagtgaag aactttgaac agataagaca
    47041 tgatctcacc tgagaggcct taaacattgg aaatagcata agctttgaaa tcagagctga
    47101 gtttgaattc catctctaaa acctgtgact ttgggaaagt caccaaggtt tcctgagcct
    47161 cacattccct atttatgaaa tatcaggtag gcgaatctca ccttgcaggg tggttgtgag
    47221 ggctagagag ttgttgggag acagttttct atgggtcttt cacgtttttg cacaccttgc
    47281 tagcaaaggc actggctgcc tttgttctgg acttttttta tacagtaact agctttggaa
    47341 ggcagagatg atgttaccct ctggagcaaa ggacaaattt gtgtattctt gagtatagta
    47401 aaggtagtgt ctcctttcag ggctgaagtc agacatgtct tctgcccctt gtaagagaat
    47461 agtgttccct gagcttgggg ttcctcggct gtgatgcaac gcctctgcct gcacaacatc
    47521 catgtgagcc cctccatgtc atggctatgg gacttgcggg gcaagagaaa caaacacatg
    47581 ctttctgctc ataaggttct ttgtttctga gtcttcttca tgggagtgaa gatttcacag
    47641 gagtccgtgt cttctgtcag cacctatgaa cctgtggcca actaactttg ttagcttgta
    47701 agtagggtaa aatctcagac ccttcacggt tcttaacaag catttaggtc atatgaaatg
    47761 cagggtaaat atttgataaa tgttataata ataaccatta ttctttatca gtgatcattt
    47821 aggcattgtg gaagatgatg agttagacat accagttaag aggccatagt ccaagatgat
    47881 gaaaacataa aaacagatat tgtcagtggg aaccgaatag agagaagaga gaactgagag
    47941 aaactaatga gacattgaca atattggggg attaactgga taggaagaaa gagaatcaag
    48001 gatgacttca agatttatgg ttttggaaag aaacagtagc catcagtgaa gacacgatac
    48061 atgaagaggg gaagatgaag tttgtaagag agggtgacaa gcttggggga gaggggcagc
    48121 caggtggtaa agtgagtagg caaggagtct agagcttagg ggacgctatt gatggagaga
    48181 gaggtttggg agttaagaaa atctagatga tcattaaatc ataggaatgg atgagtctgc
    48241 actggggttt tcaccgtgct caaagggttc tgaaaatgtt ctgtttgaat tgctaataga
    48301 gctggtttct atccccagct ccaccatcac cccgtccatt aaccagaaca aagacatcag
    48361 gcctccagca tagctgcttg gattagagcc aagtgtgagg atagatcccc tcccactggg
    48421 ccttaaccct gcttccaggt gctgagtttg acaaggttta ctttgagaag acagttcctt
    48481 tgctgaaagc aggactgagg agagactgag gagtggaaag agaaaggggc taaaggctga
    48541 actttcaaaa gccggcaaga gtatcttgtg ttatctgggc tttgttcctt tcacacaccc
    48601 atgacttttc cataggaaac cagaaggaag agggcgaaac tcagattagc tgatctgaga
    48661 tatttaggat tcttctcctt tgtgcttctg tgtatcttag tggtaagcta actcaacact
    48721 aagctttctg aagccttggg aatcactggg ctcaatcatg gtgttactgg aagaacattg
    48781 gctttgaaga ctcagatggg cctaaatttt actctgggtc cccaatttac tatcattggt
    48841 accttgggaa aatggcttct cttaagtctc cattttgtct tttataaaat tatgggtggt
    48901 aataattata tcaatgaaat attgagagga ttagaggtga tatatgagtc tgattcttcc
    48961 attgaaacct ggcagggttg agtgccgtga tctctaaact tctgtctggc ttagattcca
    49021 taacttgtga tttgtaatat gatgttgcat ttcttttttt tttttttttt aattgatcat
    49081 tcttgggtgt ttctcggaga gggggatgtg gcagggtcat aggataatag tggagagaag
    49141 gtcaacacgt gaacaaaggt ctctggtttt cctaggcaga ggtccctgcg gccttccgca
    49201 gtgtttgtgt ccctgggtac ttgagattag ggagtggtga tgactcttaa cgagtatgct
    49261 gccttcaagc atctgtttaa caaagcacat cttgcaccgc ccttaatcca tttcaccctg
    49321 agttgacaca gcacatgttt cagagagcat ggggttgggg gtaaggttta tagattaaca
    49381 gcatcccaag gcagaagaat ttttcttagt acagaacaaa atggagtctc ctatgtctac
    49441 ttctttctac acagacacag taacaatctg atctctcttt cttttcccca catttccccc
    49501 ttttcttttt gacaaaaccg ccatcgtcat catggcccgt tctcaatggt cgctgtctct
    49561 tcggagctgt tgggtacacg tgcagaaagg ctgtcacttc acacttggaa gattgcacag
    49621 cggccaggca gaggcgctcc tcacttccca gacggggtgg tggccgggca gaggcgctcc
    49681 tcacttccca gacagggtgg ccgggcagag gggctcctca catcccagag gatgggcggc
    49741 caggcagaga cgctcctcac ttcctagatg gggtggcagc tgggcagagg ctgtaatctt
    49801 agtactttgg gagaccaagg caggtggctg ggaggtggag gttgcagcga gccgagatca
    49861 caccactgca ctccagcctg ggcagcattg agcattgagt gagcaagact ccatctgcaa
    49921 acccagcacc ttgggaggct gaggcaggca gaacactcca ggtcaggagc tggaggccag
    49981 cccggtcaac acggcaaaac ccctctccac caaaaataca aaaaccagtc aggcgtggcc
    50041 gcacgtgcct gcaatcccag gcagtcggca gcccgaggca ggagaatcac aggagcccga
    50101 ggcagggagg ttgcagcgag ccaagatcac ggcagtacag tccagcctca gcaacagagg
    50161 gagaccgaaa aaaggaggag agagaggggg agagggagag ggagagagat gttgcatttc
    50221 tttccgtatg aagtctttaa aagaaccttt catagcatgc acattacaga gtttaggaat
    50281 tctgcctttg agaatagttc atgtgttcct tttttctaat tgcagttttt ccactactcc
    50341 caagggcaag tgtaccttgg gaattatcca ccatttaaag acagaatcag ctgggctgga
    50401 gaccttgaca agaaagatgc atcaatcaac atagaaaata tgcagtttat acacaatggc
    50461 acctatatct gtgatgtcaa aaaccctcct gacatcgttg tccagcctgg acacattagg
    50521 ctctatgtcg tagaaaaagg tacttccttg agtattttgg cagtaataat gcagtctcct
    50581 ttatctcatg tttggttgga aaacatgagt tgcatttcat ggtgggtttg gagggaggat
    50641 ttttgccata cagttgtgct ccctgttgcc acgaacctgt ggctctacca aacacacttg
    50701 gagctgggaa acttgttgct cattctgacc cagagtggct gatttctcca tttttattcc
    50761 taccgtctgg tgcctattgg tctaatttca ggagtatgaa tttttcagtg ttaattagaa
    50821 gaaagaccaa attcattatg tttggatgtg atgggcagtg ggaaagaagg agattcatac
    50881 tgttttatat tctccaggag aaagctttca acaacagcac agttatttct tccttttgat
    50941 tttgagaaca aacaggaaat gcaggttctg gtgtctcatt tttgagacaa agtctgtttt
    51001 gttggagagt agatccaggt aaattcacac ctccggtttt tctttagagc actgagaggg
    51061 attgtaggtg tagaaatgct tagttccata gttcattctt tctcatctaa tattcacatg
    51121 tcatgaatta catagtaata ggatagatag taggatctca tagtttggat aataaaagag
    51181 ggtacggtaa ctgctaaatg aagatacttg ctcgttaatt taataaaatt ccatgttttc
    51241 tctctgtagc aatgtacctt aaaactattt tgttctttct ctctagagaa tttgcctgtg
    51301 tttccagttt gggtagtggt gggcatagtt actgctgtgg tcctaggtct cactctgctc
    51361 atcagcatga ttctggctgt cctctataga aggaaaaact ctaaacggga ttacactggg
    51421 taagaaacac tgttttttta gggcaggggt ggagggaggg aatcagggtt tatagaaact
    51481 tctgtattta atgaaaaaag gattttaaag aattaactac tattttcttt catgtcagaa
    51541 tcaggcagtc tccttaggag gtgttctaac atgggcaagt ggaaatcagt gggcctgcta
    51601 ttaaatgtgg aatatgattc taatctctgt tccagtttcc ttcttaggtt tggtgagatg
    51661 agctgctcag cagtctgtgc tctgtgtttc aataccatcc actatgcaat tagtattctt
    51721 aagacatcac ttacccaatt taagagttta atttcaattt cttgctaata aactcacaag
    51781 gtggttcttt ccagttagga aatataaaac cctaattaag aagttgtgag ctggaattag
    51841 tggcatgtgc ctgtaagtcc cagctactta ggctgtggca ggaggattgc ttgagccgag
    51901 gcgtttgaat ctagcctagg caacatagca agatcctgtc tctttaaaaa aaaaaaaaaa
    51961 gaaagaaaga aagaagaaga aaaagcagtg gttttaataa actacctccc ccagcccagt
    52021 gtgatgatgg tgcagggctt ttcctttttg tagttcccct accccactcc aagcttaagt
    52081 agctttattg ctttgatcat tcttagctag attcacccaa aatgggataa taagaattga
    52141 tgacaaaata tatcagcaat aaagaaaaat agactttctt tttgtttatg gcttctcaga
    52201 tggaacacgt ttaagcatag ggtgtgtatc taattaaagg accttctctt ttccccactc
    52261 cagctggaaa gctaacccat ataagctatg tagaactcat gtggtaagac tgggagcaga
    52321 ggctggattc aagttgatat agcatgagca gtgttgcaga tgcacagatc taactttagc
    52381 catcctgaag ggactctgat gtgaaaggat tgcatgtcct gaactctctt gctggtggat
    52441 ggtgggaacc tctatctatg ggctctgctg atctagagtt tttaggagtg ctgtgtttta
    52501 acaagtttga gtgttcaaat tcagatatta cttgcttgga atgcttctat tctgctgact
    52561 gtatctgccc cccttgcatg gtgagtgttt tatgattaaa tatagttgga ctattggttt
    52621 caacatgaga ctaatccagg gtggtgacat gccggtcttt gtagttcttg cttcggggtt
    52681 aatgaggggc aggaaagagt tccttagact cctgcatggc atcatgaatg ctgctgttct
    52741 tcttaccttg gtttttttcc tcctcctcta ccttttctac cttggtgtgc tgggatcaga
    52801 tcctgcttat cttccacttc ttaagaaaag ctgacataga agacacattg ggactataac
    52861 agggctgggt ctcctcttcc actcccacta gacacatggt aactaatcac attgcccatt
    52921 actgttaata ttcctgtgta tgtattcagc ccctctccct tgttgatgac taaccagcta
    52981 gctctgagct aacccaacag ctattatgat ttgtccatga atatgtcaca tgtttgtatt
    53041 ggaaacatgt tgagcatact atctggatga aattggattg tgaagttaca tagagttttt
    53101 atgcacatct gaatatttgt gctcttcatg taaaatgcca ttgtgtatgt gtgtgtgtgc
    53161 attagttttc ttttttcata tatgtattat gttatcaata tttaagatcc tgactgatta
    53221 tgtattagaa taattaaacc attttggttc agagcatgta gcctcccatt tcacagaagg
    53281 aacagtttgc agaatgcatg gtatgctttg gtcttagtaa tgacacttta aatgtgattc
    53341 tccccaaact cctaagtttt aaaagtatat atcaaaaggc tttaagctgt actgatgaca
    53401 catctcattg gaaaatccct acgctgtacc ccagctttct tacttcctgg cattcacttt
    53461 ccctgattca tttatgagat agtgcttgtt gttaaagact actgtcaccg tgaaaaggtt
    53521 cagcctgtgt gacctggcat tccctaattt ctcattcatg acttcctgag tttttggggg
    53581 gatttgattg tggtattggt agggaataaa aatatggaga gaacaagata agccaagact
    53641 tgcctggata tatatctgta atttaaaaca tacattcaga agaggtttgc ctttgattat
    53701 aacaaaagtg aattgccatt aagctaataa aaggtaccat agagcttgtt cccttaaacc
    53761 tttatcccaa aggagggttg atggcagggg gaaaagacaa acagcaaaag gataaatgtg
    53821 tattgtaact agaattccaa tatgattttt gtaaactggg ttgaagaggt tgtaccatat
    53881 ttgtttctgt gcctccccca gtgatgagtt cattgactta gaagaatgag tgagtgtcag
    53941 gtatagaaaa tagtttaaaa acatgtgatc attttgacac ccattgttat gttgtctttt
    54001 gtttttatat atctgttgct tcatcttgcc gtcagttgca tttctatatt tttgtttcta
    54061 tttatttatt attattattt tttacatttg ttcttcaaat tgccaattca tcagctgcag
    54121 tacatcagag agtttgtcac cagttaagca ggctcctcgg aagtccccct ccgacactga
    54181 gggtcttgta aagagtctgc cttctggatc tcaccaggta atggctgatt gcgattctgc
    54241 ccactgcact gttccctaca gcttggtgct ctgtcacttc cttgggtgtg gaaaagaata
    54301 ctgagctatg agagacagag acagagacag acagacagag acaaagagag agtgggagtg
    54361 aggaattaaa gggctggcct aggaagacca caggaaaata tgtggtgaag aatctgcttg
    54421 agtaaagatt tccatgaaac caccaataac ataaattgtt tactaaccat gtagcttcct
    54481 tgcctcaagc agaattagga aatggctttg tcagtaaaag attctttaat tgcccaagga
    54541 aatgaatcta atgaaggaga ttctttctgt attgaggtac tctaagataa gaaattagca
    54601 aggaaaagtt ggtattctta gtattgataa taaaaccaaa attattttct gtggattctt
    54661 tagaaaaaat ggaaagtaag catttatctg aataattaat aggcttgatg aacaaggaat
    54721 ggttttggtt tctacttgta gaaagtacag aagagaaaca ggttttattt ggaagttagc
    54781 atataatcta gctttgtgtg ttttggctgt agtattttaa ttataactgt ggcttggcaa
    54841 aaattccata gcttagttca gtttgatttt tctggggtag aaagcatgct aaagaatttg
    54901 gccagttata gctttgtcct aaaaaggtgt tagctggtgg gaatggattt aagaggaaat
    54961 aaagagagta acagtgtttt gtgggaaaag tacccatagt cttattccat agttgttata
    55021 tgtggtgagg aaactaaggc attgtgatgt taaattacta aaagcacaca cccagttagt
    55081 gacagaactg gggctagaac ccaggtgtct agatagcatg ttctctacca cagcatcagg
    55141 ctcattactt gttcctgttc tatctgtctg tctctctctc acattacata atatatgtca
    55201 gatacctcag tctactaatt tgggttgtga acaggaatat ggttgtaaat gaagacatga
    55261 aagttacata cacataggca tagcatctaa aaaagcattg gaacattttt attccgccct
    55321 tgaagcacta tggaagttgc ttttttgctg aaaacaaacc agaaaaaaga aaaagaaact
    55381 gtggttttca agacagtgga acacaaatta tgcagcactg tcatccccaa aagaaaggaa
    55441 acagacaatg tgagccgtgt tattgcccca gtgtactgcc ttgaagcagt ttccacactg
    55501 cagtgtaggt ggggaaaatg gaaactgggc ccagctgtct cactcaattg agaaggcgga
    55561 aatcagaatt tggggaggtc aaggaggcta agatttatga ggctgagtac caaagaagga
    55621 accatagaga gagcgtgcta ggatgagcac gagcacttca gagatttgga gcggggtccc
    55681 cttgagtctt tgtctgatta cagagttgta tacacatagg agaacactct ctgaaaccag
    55741 gggaagaact acctgaaatg cagtaggttg cacaatgcct ggtgctcaca caggtgaggg
    55801 actagtttgt gttcctaaga gccagagtag agagacttat aatacacagg gtattggttg
    55861 gggttctcaa aatggtcata cctaaatggg ttaaattagt accagaataa aggatgctat
    55921 ggacccacca taacaaagct taaaaggaag cctttaaaga atcaaactaa tccaaaagta
    55981 atttagttgc attttacaac aaaatccaac acgctttatg ctacaacaaa attcatcacc
    56041 caacaatgta caatttacaa tgtctggcac caatcaaaaa ctaccaggca tggcctggtg
    56101 cggtggctca cgcctgtaat cccagcactt agggaggcca aggcgggtgg atcacgaggt
    56161 caggagttcg agaccaactt gaccaacatg gtgaaaccct atctctacta aaaatacaaa
    56221 aattagccag gtgtggtggt gcacacctgt aatcccagct actcaggagg ctgaggcagg
    56281 agaatcactt gaacctggga ggcagaggtt gcagtaagcc gagatcacac cactggcact
    56341 ccagcctggg tgacagagtg agactccatc tcaaaaaaaa aaaaacaact atcaggcata
    56401 aaaagaaacc aaaaaataaa acacataagc cagatatagt ggtgtgtacc tgtagtccca
    56461 gctacttgaa agcctaagtg ggaggattgc ttgagcccaa gagtgtaaga ccagcctggg
    56521 caatatagtg agaccctatc tcaaataaat agatgggtgg aaagaaggaa ggaaggatgg
    56581 atggatggat ggatggatgg atggatggat ggatggatag atttaaaaaa ataataattt
    56641 aataattaat tacaataaaa aatcaggaga aatcaatcag aaacaaattc agaatggatg
    56701 gaaatgatgg gattcataaa caaagacctt aaaatgagta ttatcaatct tattagtaaa
    56761 cttaaagatg taaaggaaag cttgaaccca atgaggaaag aaatagatat ctaaaacaga
    56821 ccaaaatgga acttctggaa ataaaaaaaa attggatggt gttaacaaca gattagatac
    56881 tgcaaaaaaa aaaggtcaat caacttgaag acatagcaat agaaactatc caaaatgaag
    56941 ctcaaagaga aagacagatg gcggggtgaa agtgaacaga gcctaacacg gtgaaaaccc
    57001 atctctacta aaaatacaaa aaattagttg ggcatggtgg cacgtgcctg tagtcccagt
    57061 tactcaggag gctgaggcaa gaaaatcact tgaacctggg aggcagaggt tgcagtgagc
    57121 tgagatcatg ccactgtact ccagcctggg caacagagcg agactctgtc tcaaaaaaga
    57181 aaaaaagaaa aaaaagaaag tgaacagagc ttcagtgagc caccggacaa tatcaagcaa
    57241 tctaattaga atccgagaag aaaaagggag agaaaaaaat atgtaaagaa atagtgaaat
    57301 ttttagtaaa tttaatgaaa aacataaaca cacagaaagc aatagcgaaa attgctgggc
    57361 gcagtgactc aacgcctgta atcctagcac tttgggaggc tgaggtgggt ggatcacctg
    57421 aggtcaggag ttcgaaacca gcctggccaa cgtggcaaaa ccccatctct cctaaaaata
    57481 caaagattag ttgggcatgg tggcaggcgc ctgtaatccc agctacttgg gaggccaaga
    57541 caggagaatt gcttaaacca cagaagcgga cattgcagtg agccaagatc gcgccactgc
    57601 actccagcct gggcaacaga gtgagactcc atctcaaaaa aaaaaaaatt gactctttac
    57661 agcaaaaata atgacagcat tttatgaggc tataacatgt ggaagtaaaa tgtatgacaa
    57721 cagtagtaca aaggatgggg tggaaggatg gaagaatact gttgtaaggt ccttatatta
    57781 tccatgaaat tataatttga aggtagactg tggtaagtta aagatatatg ctgcaaattc
    57841 tagagcaaac actgaaaaaa ataaaagaga tagatacagc taacaagctc tatctccgaa
    57901 tggcaatact gataagaaca aaattctgac atatgctaca acatggaaaa tggtaaatgc
    57961 ggatggtaat aatatcaacg ttggcatcag aacaagaaat agaaccagag atagagggac
    58021 tttttatgat gataaagcga tctacttaca aagaagacat aatcctaaat gtttatactt
    58081 gtaatagtag agcttgaaaa taagtaaaac tgagagaatt ggaaggaaaa attgacgtat
    58141 ttacaatcat agttggaggt ttcaacaaga aactttaatg taatcatttc aaaatactca
    58201 gttaatccaa aagtgagcag gaaaggaggg gaaaatgagc aaagggtaga tggggcaaat
    58261 agaacacaaa taatgaagtg gtagatttaa actcaaccag actgatgatt gtattactat
    58321 aaatgggctg agtgtgccaa taaaaggtgg agatggacaa attggataga aaagcaagaa
    58381 ccaatcatat gctgtctgca ataaaccact ttaaataaaa agatccaggt aggttaaaaa
    58441 tattaataca aggatgaaat tgaaagcaga gtcttgaaga gatatttgta catccatgtt
    58501 catagcagta ttattcacaa gagccaaaat acagaagcaa cccaagagtc catcagtata
    58561 caagtggata aatagaatgt ggtatatata tacacaatgg aatattattc tgtctttaaa
    58621 aggaaagaaa ttctgacaca tgctacaaca tggatgaatc ttgaagatat gccaagtgaa
    58681 ataagccagc cacagaaaga catactatgt gattctacta atatcccata ccctacagtg
    58741 gtccagttca tagagacaga aagtagagtg gtagttgttg gggaaggaag aatagggagt
    58801 tgtttaattg gtacagtttc agtttttgca ggatgaaaat atcgtagaga ttggttgcac
    58861 aaggatgtaa atgcacttaa cactactaag ctgtacactt taaaatggta aagatgctaa
    58921 tttttatgtt atatatattt taccacattt tttaaacagt aaaaggatgg aaatgatatg
    58981 ctacattaac actaatcaag agaaatctgg gtggtaataa tatcagaata ggcttcagaa
    59041 caagaaatag aaccagggat aaagacagac tttttatgat gacaaagtga tctactcatg
    59101 aagaagacat aatcctaaat atttatactt ctaataatag agcttgaaag taagtgaagt
    59161 aaaactaaga gaattgaaag gagaaattga catattcaca atcatagttg gaggtttcaa
    59221 cactcctttc tcagcagttg gtagaacagg tttacagaaa atcaaaaaag atgcggaaga
    59281 cttaacagtg aaaccagttt gagctaatag acatttataa aacactcctt ccatcaagcg
    59341 cagaattctt actcttttta agtacacatg aaaattaacc aaatatagac catattctgg
    59401 ttcataaaac aattctcatt aaatttaaaa gggttggaat catatagagt acgttctctg
    59461 gccacaatgg aattaaacag aaatcaacag aaagatacct ggaaagtctc aaatatttca
    59521 aaattgaaca acccatgagt aaaacaagaa gtcacaagaa aaattagaaa atattttgaa
    59581 ctgagtgaaa ataacatatc aaaatttgtg agatatagct aaagaagtgc tttgaagatt
    59641 tgtagcatta actgtttata ttagaaaaaa ataaagctct aaaattgatg atctaggctt
    59701 ctgtctgaag aaactagaaa aagaagagca aattaaaccc aacataaaca gatagaatta
    59761 ataaagagaa gagctgtgga aaaatcagct gacattctca ttgtttccct gtaggtaatc
    59821 tgtcgcttct ctctggctgc ttttcggatc ttctttatgc ctttggtgtt tggcatttta
    59881 tatactattt aattatagat tatcccttgt tgcatctgct tgtaatttca ttggacctcc
    59941 tgagtcttaa ggttgatgtc tttaataaat tctaaaaaat ttctagtcac aatctctttg
    60001 aatttttcct ttctgcattt tatctattta tctttttatg gaactctgat tatatgtgta
    60061 ttatactttc tctatgctct aagtctctta acctctcttg cagatctttc attgtattgt
    60121 ctttctgcca ttttctgcat aatttcttca tctgccttca ttcactaatt ccttagctgt
    60181 gactagtcta ctgtttagcc ccttttaaaa gtttttaaac ttcaatttca tattacaggt
    60241 ttattttcta gaaattttat ttggttcttt tttaaatata cctggttaat tttgatagtt
    60301 ccttataact tcatattttc aactatctta tttaagcatg ttaaatattc ttattttata
    60361 cctcaaaact gataattcca gtgtctgtag tctttattga tctgactacg gtttttgttt
    60421 ctatatttct tgctaatggt ggctattttc tcatctcatg ggtgttttat aatttgaaga
    60481 ctgtacttac gttcttggca ctttgtacaa attgattgag tcttcattta aaatatattt
    60541 actcatgaga agatttgtat ttcttctgcc tgtgtcttgg atactaccaa cccagtgaga
    60601 agaaatgcac aggaggtaaa aaaattttga gaacttgaat ggtagactat aatggcccca
    60661 caaagaggtc cacattctaa tctctggatt ctttaggata tgttacctta cgtatcaaaa
    60721 aggacttggc agatgtgatt aaattgcctt gagataggga gattgtcttg ggttatctgg
    60781 gtggctccat tgtaaccata aaggtcctta gaagagggag gcagaagggt aagcatcggg
    60841 gagagactgg aagatgctat actgctgact ttaaagatga agaactcata gccaagaaat
    60901 acaggcagct tccagaagct ggaaaaagca aggagacaga ttctctccta gaacctgtgg
    60961 aaggcacgca gtcctattga caccttgatc ttagcacagt gaaacacatt tcagacttct
    61021 gacctgtaaa actgtgagat aattaatatg tttttaacac ctttaaaatt gtctttattc
    61081 tcctccctca aacttgattg cgaatctggt ggggtaggat tcccagttgg aaatcatttt
    61141 ccttcagcat tttgagtcat tgctgattgt tctggcttcc agcattgtgg cttagaagct
    61201 gatgccattc tgattcactc ttagggcaga ggaaggtagg gtcatctacc tgagcaaagg
    61261 gagagtaaag accagaacca aactggggct cttccagcca agtggagtgg gaggctgggt
    61321 tgggaaggtg ttagataggc actacctaga gtttagagtg ttaaggcact gtggaaaaaa
    61381 ataagaaaat tttttttctt tgtgaagctt agttttgaat gagattggta taaagtaatt
    61441 tttgtatatg tatttgagga gtagttggtt ttctagatcc ttttctggat atcgttgatg
    61501 ctctgtatgc aaaaggtagg tttttgggtt atgttgttaa acagtgattg aatggaatat
    61561 ttatgtattt gtcaactata gtgcatagca tagacagggt aatgtttcaa gaagtagtta
    61621 tgtgcgtttt tcctttagtc ctcacaacag tcctccaggg taagttcttc tgttgtctct
    61681 attttacaca tgaagaaact gaggcttagt taggcaagtc acttgctcaa ggtcagtagt
    61741 tagtggctga gccagatctg tctggttcta aggcacatgt atattttatc ctgtccaatt
    61801 tttttcacct ctgctttgat aatcagtatt tgtctcattt atctcaaaga aagtcataat
    61861 acatagctgt gtttcatatt tatattttac ttaaaaaaca gtggaataaa tactaaaaaa
    61921 aaaggtgttc tgtcagtagt caatgagcac atggtaaaaa tagatgttct ttcttagtga
    61981 ttcgtgctag gcttttgggg atgactcctc taacacctga aggactagaa tcaaattaaa
    62041 tagggctaca ggctacagag actgtgaaag gtgtactaca ggacacaaca taatgactcc
    62101 tgagcagtta atttgtagtt agaagcaggt ctctttgctt ttctagaatc ctttcttcct
    62161 ggaccttctc ccccaacctt caccagttat ggttttttta ttggaataaa taattaattt
    62221 tggtacaagt aaacttcaga ggtaatttta tctctagttg taactaaaat aataggccta
    62281 tattaagcaa tgtgtttctt gaaacatttt caatagctaa ggcctattca tgcagaaagt
    62341 agctgaaaac atactcagac caatttttca ctttattgtt gtaattcttt gtgtaaaagc
    62401 aaagataaat aaataaatga aatggagggt ggggagggtg agtaccaaga gatagagtaa
    62461 aacagctagg ttaatgtagg ttttgttgtt gttttccttc tttattatac ccaaaagtga
    62521 atgtcttaac aatggtaggt tcatttcaaa gttgatcgtg gttctgtgga tcctcttgaa
    62581 gtcctgagca gcctcatttg ccctcaaaat cgaggtgctg aggcatgttc catagagact
    62641 cagggctcct tccacctcta aatagcactc agaatcaaac ttcatagagg tgttctagat
    62701 tgagctagat ctgtcagcag accccaatct caacctacat ctgcagtttc tctgcatcct
    62761 ttctttcatc catcccttca tccagcacct gtgttctgcc aagttctagg aagttaacaa
    62821 agtccctgac ttaagacctt attatattct aagggggaag aggaatgagg ataacatcag
    62881 gcagtggtaa acagtttgaa gaataccaag tccatcagca ggaagggatt tcttcagtgt
    62941 tttcccattt actttcatga gatagttgta ttcttttgac atgaaagaca gtactgtctc
    63001 acatgaaaga cctcattgat attttaacat ttacagacta aaagataatt ctgtgttctt
    63061 tttcctcttt actttctctg ttctcattct tttctactca cataatatat caattatcta
    63121 ctgctacgta acaaaccccc caaaatatag tggcttaaaa cacgcactat ttatttggct
    63181 ccccattctg tggattggtc gagcagattc tggtctggat gagctcagct gatctctgct
    63241 ggctcacttg tgcatctgca gttggctaga aggttgactg gtagctggac agtctacagt
    63301 ggtctcactt acagtctaac cattggcagg ctgttggcca ggcagacaga ggacagctgg
    63361 gccatgcatc tctcatcagc catcaggctg actttggctt cttcacatgg tagtggtggc
    63421 tgtgtgggtc ccaagatcag tgagagtgga agtggcaagg tctgttgagg tctgggtgtg
    63481 gaaactgcac agcatcactg ctgcctcatt ctgttagtca gagctgatca caagatcagc
    63541 ccagattcaa ggggtagaga aacagatttc tactcttgat tggaaggacc tacagcatta
    63601 tgttgcaaag agtaagatgc agagaaggaa agagtttgta gccatttgtg cagtcagtca
    63661 cacattgtaa accccttctc ccatgaacat accctaaaac tcttagtgag tttttaggaa
    63721 ttatgatatg gggttttatt atctaagaat ttatataatt taatgttggg agttccgtcc
    63781 tattcttgga aatagctgtt accagggaac agttagttta attctgttcc tagtagaaaa
    63841 cagtcttttt tttgtttttt tgagacggag tctcgctttg tcacccgggc tgaagtgcag
    63901 tggcgctatc ttggctcact gtaagctccg cctcctgggt tcacaccatt ctcctgcctc
    63961 agcctcctga gtagctggga ctccaggcgc ccaccaccat gcccggcgaa tttttttgta
    64021 tttttagtag agacggggtt tcaccgtgtt agcaaggatg gtctcgatct cctgacctca
    64081 tgatccgccc gcctcggcct cccaaagtgc tgggattaca ggcgtgagcc accacacccg
    64141 gccgaaaaca gtctttttaa cttccttttg ttttttggtg gggttagcat ttaacttgta
    64201 gctttctgag atgaatatag agggtctgta tgattattaa ccatgtgatc tgttaatatt
    64261 tcctatgaca gccattatag actaaagata aacacacaga gtttgactat ttaatttact
    64321 tgaccagtta cctcagtgca ttttaaagta tgtttgtgta acaagacgtt cataataata
    64381 actaacatgt attaagtact gtctgtgaga cactgcctaa gttataggta tcatcttatt
    64441 taattttcat aacaacaaaa aacaaaaatg tagatattat tagtagtacc attttagaga
    64501 tgaagaaact tgtgcttaga aatttacaaa tgtgcccagg gccacgtgac cagtgctctt
    64561 ctctaaggtt caacaaagac gatatcataa ttcagactgc agatctgcca acattcaaat
    64621 ggctctagtc ctcgagtgtt attttctaac tccgctttta gatgcaccat tgtatagccc
    64681 ttacaactgg gcctgtccct tctgtagatg tgggagtagc tgaactccac agaaccccag
    64741 gttacacact aaggacacag gttgttaggg ctcctggatg agggtaagtg tgtttatttt
    64801 aaaccacgtg cttttggcta ttgagcttat gatttcaaag gtgaaagctt aagcacgtta
    64861 ttagacttct caaggagagt tcccctagat tgggagaaaa gttgacattg ggtaatatta
    64921 aatctttctt ttaaaaccag ggctattttg ttgttgttta caattttaag agtctagact
    64981 gaaagagtca tgaaatgcag ccacctatct gacctcttcc cccaacagtt agggaattcg
    65041 ctctgccccc aggccaccca accttccctt gctctcctga atgggaccct gacaattccc
    65101 tggaattgta acctcttcct tactgctgag gctgagaaga ggatcttttc tactttactc
    65161 catttagggt ttttctttat atctgtgtag attgtggctt tttgtttttt ctttttaatt
    65221 ttattttaaa acaggaagaa cagttatctg atattaaaaa tcaaggaagc aatatttgta
    65281 ttggtcacaa tacgctcaga ctaaaagaat tatgctgtaa gtagttgtat tgaagaatat
    65341 ttgaagtgct tttaaactat ttgtttaaaa ctatacctat ttgtataacg tgaccagatc
    65401 aaattgattg tatctttggg tggcaccaaa tatgttggtt tcttgcatgg attgattatt
    65461 ctgaagctca tgatttctgt gggtctcagg tgcgtggaag ttcccatctt agtccttaag
    65521 actcttaccc caattgtaag agctgaggaa ttctgtgata gctattaaga taagagatat
    65581 tcctaagaag gaatatatta ttacagaaat tttcaaacat caaaaaggtt tgaaagaata
    65641 atgtaacaaa gccccatgta cttgctttaa ctattgtcaa cgtatgtcca atcttgtttc
    65701 aaagtcagtc ctggatgtat catccataag aagtcttcct gaagacattc aagagggaag
    65761 tctttgcttt ggaaccctga tgtgatcacg ttaatcattg cttctatgcc tgtagctgaa
    65821 ggaaccgcca gcgttttcag tcctctaatc cttctgcttc ccttttccag ggcccagtca
    65881 tatatgcaca gttagaccac tccggcggac atcacagtga caagattaac aagtcagagt
    65941 ctgtggtgta tgcggatatc cgaaagaatt aagagaatac ctagaacata tcctcagcaa
    66001 gaaacaaaac caaactggac tctcgtgcag aaaatgtagc ccattaccac atgtagcctt
    66061 ggagacccag gcaaggacaa gtacacgtgt actcacagag ggagagaaag atgtgtacaa
    66121 aggatatgta taaatattct atttagtcat cctgatatga ggagccagtg ttgcatgatg
    66181 aaaagatggt atgattctac atatgtaccc attgtcttgc tgtttttgta ctttcttttc
    66241 aggtcattta caattgggag atttcagaaa cattcctttc accatcattt agaaatggtt
    66301 tgccttaatg gagacaatag cagatcctgt agtatttcca gtagacatgg ccttttaatc
    66361 taagggctta agactgatta gtcttagcat ttactgtagt tggaggatgg agatgctatg
    66421 atggaagcat acccagggtg gcctttagca cagtatcagt accatttatt tgtctgccgc
    66481 ttttaaaaaa tacccattgg ctatgccact tgaaaacaat ttgagaagtt tttttgaagt
    66541 ttttctcact aaaatatggg gcaattgtta gccttacatg ttgtgtagac ttactttaag
    66601 tttgcaccct tgaaatgtgt catatcaatt tctggattca taatagcaag attagcaaag
    66661 gataaatgcc gaaggtcact tcattctgga cacagttgga tcaatactga ttaagtagaa
    66721 aatccaagct ttgcttgaga acttttgtaa cgtggagagt aaaaagtatc ggttttattc
    66781 tttgctgatg tcctttctgc ttgaaataac agtcaccata cagctaaagg agaggagttt
    66841 ctttccttct aagtaggcag aaatggtatc attatgttgc cgctctccaa tctcccagag
    66901 ctcgctctct agagaatcac cttctttcgc tttttttttt ttttttgagg tagagtctca
    66961 ctatgttgcc cagactagcc ttgaactctt gggctcaagt gattctccct cctcagcctc
    67021 ccgagtagct ggaacgaact atagttgcac cactgcagct ggcaagaatc accttcttta
    67081 taaagcgtca gtcatgcttc cagcaagagg cagcatcagt catggcttta taacagcttc
    67141 atggtgcctc aaagactgtt gaggttaatg agagcctaga ttagacagtt tggctgtcct
    67201 tccctaaaac ttgttttctc ctattcacta ctccccaccg cacttaaaat ctatgagttt
    67261 ttacttttta ctgggaatgg aaagtgtggt gaagatcatt caacacttat gttgtcattt
    67321 ctcccatttt ctgaattttt ttttaaattt cccccctttt aaaattgttc gaaagcccac
    67381 agttatggaa agaattactg tctagatggt ctgcagaacg tgtttggggt gagtgggagt
    67441 gaggggcaat gttacttttt ctccctgtag tttggagtcc attatgagct gctgcttttt
    67501 cttctcatct tgtcatcttc tggggatgtt tgaaggctga gttccaacag aattcacaaa
    67561 gggaataaaa caggattgag attttgaggt gtgcacaagg tggtaagata aagggcatat
    67621 gagcttcaaa actaatgctg ttgcatacat gaagcctttt gttttttgag gagctatttt
    67681 tgttattctt gtaacgctcc accttacatg ccacatctgt gtgagtcaac agggatcagg
    67741 tttggtcacc acacatgtct gaagctgggc agcgtctgct ctgtgttctg tgtggaatgg
    67801 agaaaaaaac gcctgccctg ctgccttcca tgttcatagg cccagcccaa gagagtgaca
    67861 cacagtgctg gccctgagac atttccacaa agtggtcaac tctgccttgc atcctaaaac
    67921 tttttgggca tctattttga aaactatagg agcctttgga aggcctctta tgtttggagg
    67981 ggaagggtgt tgagattgtc accatccttc aagctgagac tcctggtgag cctttgccac
    68041 catgaaaacc acatagctga ccagggctgt gcttgaggta cagaggacac acattgtaga
    68101 caggcctgtg tcatgtttcc ttacagtcgt tttttacaga gaaaaggggc attgtttttt
    68161 cactgctttc tcaacagttc ctgtgaataa atgaaacatt tcggagctcc ctgagagcaa
    68221 gagccttcac ttcttcttgc ggtgccggga ccatgtgttg gtgaagctgg tgctgtgggg
    68281 gccactcact cgaatgacac ctggaggcct gttcctccct taccactccc ttccccagcc
    68341 cgacttcttg gcctcctgcc caaccagaca cctcaaactc tgtcagtgcc ctggcattct
    68401 ggcagagaat cctcaccagt tctcaccaac cttcccccca ggcaagggca gctgccagca
    68461 tggtgctctg ccaggacagg tttccctgaa ggaagctgct cacactgaga tgagcctctc
    68521 agggcaggac ctcttcccaa gccctgcaca cccacccctg cagccctttt ggctcccctt
    68581 ttccctgtgc ctcagcactc ctttcctggt tgcagataac gaactaaggt tgcctaaagg
    68641 gcagatctgc cctctccatg tcttcgtcct ggcaaacagg gtcgtcttaa aattatgcgc
    68701 taattctgta tgggagcact caaaaggcat tacttagaga ttgaaatttc aaactatctc
    68761 tagtttttca atggaaatat atcagctagg gaaaaaccat caagctcatt attatttttt
    68821 gatcttcagt tgtatttttg tgaatatttt aatacatctt tttcaatttc tgaattgtgt
    68881 tgtgtgctca ttttgaccag aatagaaaaa gagatatgcc tttcactcat atcattccag
    68941 ctacacctgc cttcttttct tcaaaaatgc cgtccgtgtg cctgcttctg ggcctttgca
    69001 catgctgttc cctgggcctg aagcatgcct tctgccaata ttcctgtggt ttgctctctg
    69061 acttccttta agcctctgct caaatgttac ctcctcaggg agaccttctg tgatatataa
    69121 aagagcaagc cccccacccc accgcctcag ccttcctggc cccctcagtt ctgctctagt
    69181 tactctattt ctctccctct ttcccagtac acacttgtct gttctcccgc attagaacat
    69241 agttaacaag agaccagaac cttgctgttt tgttcactgc tccgtctgca gtaaagggaa
    69301 cagcacctgg cacttagctg ctcaatacat gttacgtgga tggatgagta ggtggaagca
    69361 ttcatccatt cagcaaccta cactgagaac aatcctgtgc caagcactgt gctaagcata
    69421 aggaaacaaa acaagacaaa gctcctcaag gagcttgcca cagggtggag gtgacaggtg
    69481 acatgaatgg aagtaactag tagttaccaa atacttggtg tgagccaggc actttgcatt
    69541 tctttctcta ttatttctgt gagttaacag taattgtact aatcttaatc ccattgtttg
    69601 aaagattata tggcttaccc agggccactt agctaataaa ggaacagaga agaggggctg
    69661 ggcctggggc cgctgtttga tccacagcct tgttcctaac cactatgccc tgtggcctct
    69721 cacaccaaaa ggaagtacca aactgcttcc ttactcaaat aaatgtgctg aaatgcagtt
    69781 gcagttttct cccagtccct taggagctgg ttagagagtc ccttaggaac ttgagagggt
    69841 agtgtagtct aggtggtagg cacagatgtc tgagagcttt aacctcagtc tggaagacaa
    69901 tgtggtgact taatttgttg agaactatgt tacaaataat gtgttactaa taaaacattg
    69961 aggcttcgca
//
