# Supplementary material for: Beta-subunit-eliminated eHAP expression (BeHAPe) cells reveal subunit regulation of the cardiac voltage-gated sodium channel
Source: J Biol Chem. 2023 Aug 6;299(9):105132. doi: 10.1016/j.jbc.2023.105132 (PMC10506104; doi:10.1016/j.jbc.2023.105132)
Supplement: NC_000001.11_MPZL1_Clone25.gbk [file mmc33.zip › jbc_105132_NC_000001.11_MPZL1_Clone25_mmc33.gbk]

LOCUS       NC_018912              69976 bp    DNA     linear   CON 06-JUN-2016
DEFINITION  Homo sapiens chromosome 1, alternate assembly CHM1_1.1, whole
            genome shotgun sequence.
ACCESSION   NC_018912 REGION: 169113411..169183386
VERSION     NC_018912.2
DBLINK      BioProject: PRJNA178030
            BioSample: SAMN02205338
            Assembly: GCF_000306695.2
KEYWORDS    WGS; RefSeq.
SOURCE      Homo sapiens (human)
  ORGANISM  Homo sapiens
            Eukaryota; Metazoa; Chordata; Craniata; Vertebrata; Euteleostomi;
            Mammalia; Eutheria; Euarchontoglires; Primates; Haplorrhini;
            Catarrhini; Hominidae; Homo.
REFERENCE   1  (sites)
  AUTHORS   Lowe,T.M. and Eddy,S.R.
  TITLE     tRNAscan-SE: a program for improved detection of transfer RNA genes
            in genomic sequence
  JOURNAL   Nucleic Acids Res. 25 (5), 955-964 (1997)
   PUBMED   9023104
  REMARK    This is the methods paper for tRNAscan-SE.
COMMENT     REFSEQ INFORMATION: The reference sequence is identical to
            CM001609.2.
            On Aug 13, 2013 this sequence version replaced NC_018912.1.
            Assembly name: CHM1_1.1
            The genomic sequence for this RefSeq record is from the
            whole-genome assembly released by the Washington University School
            of Medicine and the National Center for Biotechnology Information
            on 2013/06/14. The original whole-genome shotgun project has the
            accession AMYH00000000.2.
            
            ##Genome-Assembly-Data-START##
            Assembly Provider         :: Washington University School of
                                         Medicine
            Assembly Date             :: JUN-2013
            Assembly Method           :: SRPRISM v. 2.4.28-alpha; ARGO v. 0.1
            Assembly Name             :: CHM1_1.1
            Reference-guided Assembly :: GRCh37
            Genome Coverage           :: 38x
            Sequencing Technology     :: Illumina HiSeq2000
            ##Genome-Assembly-Data-END##
            
            ##Genome-Annotation-Data-START##
            Annotation Provider         :: NCBI
            Annotation Status           :: Full annotation
            Annotation Version          :: Homo sapiens Annotation Release 108
            Annotation Pipeline         :: NCBI eukaryotic genome annotation
                                           pipeline
            Annotation Software Version :: 7.0
            Annotation Method           :: Best-placed RefSeq; Gnomon
            Features Annotated          :: Gene; mRNA; CDS; ncRNA
            ##Genome-Annotation-Data-END##
FEATURES             Location/Qualifiers
     source          1..26932
                     /dnas_title="NC_000001.11_MPZL1_Clone25 new"
                     /organism="Homo sapiens"
                     /mol_type="genomic DNA"
                     /db_xref="taxon:9606"
                     /chromosome="1"
                     /cell_line="CHM1htert"
                     /tissue_type="hydatidiform mole"
                     /note="haploid cell line"
     gene            1..26932
                     /gene="MPZL1"
                     /gene_synonym="MPZL1b; PZR; PZR1b; PZRa; PZRb"
                     /note="myelin protein zero like 1; Derived by automated
                     computational analysis using gene prediction method:
                     BestRefSeq."
                     /db_xref="GeneID:9019"
                     /db_xref="HGNC:HGNC:7226"
                     /db_xref="HPRD:05086"
                     /db_xref="MIM:604376"
     mRNA            join(1..260,497..752,7288..7501,8249..8381,11077..11179,
                     22834..26932)
                     /gene="MPZL1"
                     /gene_synonym="MPZL1b; PZR; PZR1b; PZRa; PZRb"
                     /product="myelin protein zero like 1, transcript variant
                     1"
                     /inference="similar to RNA sequence, mRNA (same
                     species):RefSeq:NM_003953.5"
                     /exception="annotated by transcript or proteomic data"
                     /note="The RefSeq transcript has 6 substitutions, 1
                     non-frameshifting indel compared to this genomic
                     sequence; Derived by automated computational analysis
                     using gene prediction method: BestRefSeq."
                     /transcript_id="NM_003953.5"
                     /db_xref="GeneID:9019"
                     /db_xref="HGNC:HGNC:7226"
                     /db_xref="HPRD:05086"
                     /db_xref="MIM:604376"
                     /dnas_title="MPZL1"
     mRNA            join(1..260,497..752,7288..7501,8249..8381,22834..26932)
                     /gene="MPZL1"
                     /gene_synonym="MPZL1b; PZR; PZR1b; PZRa; PZRb"
                     /product="myelin protein zero like 1, transcript variant
                     2"
                     /inference="similar to RNA sequence, mRNA (same
                     species):RefSeq:NM_024569.4"
                     /exception="annotated by transcript or proteomic data"
                     /note="The RefSeq transcript has 6 substitutions, 1
                     non-frameshifting indel compared to this genomic
                     sequence; Derived by automated computational analysis
                     using gene prediction method: BestRefSeq."
                     /transcript_id="NM_024569.4"
                     /db_xref="GeneID:9019"
                     /db_xref="HGNC:HGNC:7226"
                     /db_xref="HPRD:05086"
                     /db_xref="MIM:604376"
                     /dnas_title="MPZL1"
     mRNA            join(1..260,497..752,22834..26932)
                     /gene="MPZL1"
                     /gene_synonym="MPZL1b; PZR; PZR1b; PZRa; PZRb"
                     /product="myelin protein zero like 1, transcript variant
                     3"
                     /inference="similar to RNA sequence, mRNA (same
                     species):RefSeq:NM_001146191.1"
                     /exception="annotated by transcript or proteomic data"
                     /note="The RefSeq transcript has 6 substitutions, 1
                     non-frameshifting indel compared to this genomic
                     sequence; Derived by automated computational analysis
                     using gene prediction method: BestRefSeq."
                     /transcript_id="NM_001146191.1"
                     /db_xref="GeneID:9019"
                     /db_xref="HGNC:HGNC:7226"
                     /db_xref="HPRD:05086"
                     /db_xref="MIM:604376"
                     /dnas_title="MPZL1"
     CDS             join(203..260,497..752,7288..7501,8249..8381,11077..11179,
                     22834..22935)
                     /gene="MPZL1"
                     /gene_synonym="MPZL1b; PZR; PZR1b; PZRa; PZRb"
                     /note="isoform a precursor is encoded by transcript
                     variant 1; Derived by automated computational analysis
                     using gene prediction method: BestRefSeq."
                     /codon_start=1
                     /product="myelin protein zero-like protein 1 isoform a
                     precursor"
                     /protein_id="NP_003944.1"
                     /db_xref="GeneID:9019"
                     /db_xref="HGNC:HGNC:7226"
                     /db_xref="HPRD:05086"
                     /db_xref="MIM:604376"
                     /translation="MAASAGAGAVIAAPDSRRWLWSVLAAALGLLTAGVSALEVYTPK
                     EIFVANGTQGKLTCKFKSTSTTGGLTSVSWSFQPEGADTTVSFFHYSQGQVYLGNYPP
                     FKDRISWAGDLDKKDASINIENMQFIHNGTYICDVKNPPDIVVQPGHIRLYVVEKENL
                     PVFPVWVVVGIVTAVVLGLTLLISMILAVLYRRKNSKRDYTGCSTSESLSPVKQAPRK
                     SPSDTEGLVKSLPSGSHQGPVIYAQLDHSGGHHSDKINKSESVVYADIRKN"
                     /dnas_title="MPZL1"
     CDS             join(203..260,497..752,22834..22935)
                     /gene="MPZL1"
                     /gene_synonym="MPZL1b; PZR; PZR1b; PZRa; PZRb"
                     /note="isoform c precursor is encoded by transcript
                     variant 3; Derived by automated computational analysis
                     using gene prediction method: BestRefSeq."
                     /codon_start=1
                     /product="myelin protein zero-like protein 1 isoform c
                     precursor"
                     /protein_id="NP_001139663.1"
                     /db_xref="GeneID:9019"
                     /db_xref="HGNC:HGNC:7226"
                     /db_xref="HPRD:05086"
                     /db_xref="MIM:604376"
                     /translation="MAASAGAGAVIAAPDSRRWLWSVLAAALGLLTAGVSALEVYTPK
                     EIFVANGTQGKLTCKFKSTSTTGGLTSVSWSFQPEGADTTVSGPVIYAQLDHSGGHHS
                     DKINKSESVVYADIRKN"
                     /dnas_title="MPZL1"
     CDS             join(203..260,497..752,7288..7501,8249..8381,22834..22858)
                     /gene="MPZL1"
                     /gene_synonym="MPZL1b; PZR; PZR1b; PZRa; PZRb"
                     /note="isoform b precursor is encoded by transcript
                     variant 2; Derived by automated computational analysis
                     using gene prediction method: BestRefSeq."
                     /codon_start=1
                     /product="myelin protein zero-like protein 1 isoform b
                     precursor"
                     /protein_id="NP_078845.3"
                     /db_xref="GeneID:9019"
                     /db_xref="HGNC:HGNC:7226"
                     /db_xref="HPRD:05086"
                     /db_xref="MIM:604376"
                     /translation="MAASAGAGAVIAAPDSRRWLWSVLAAALGLLTAGVSALEVYTPK
                     EIFVANGTQGKLTCKFKSTSTTGGLTSVSWSFQPEGADTTVSFFHYSQGQVYLGNYPP
                     FKDRISWAGDLDKKDASINIENMQFIHNGTYICDVKNPPDIVVQPGHIRLYVVEKENL
                     PVFPVWVVVGIVTAVVLGLTLLISMILAVLYRRKNSKRDYTGAQSYMHS"
                     /dnas_title="MPZL1"
     PCR_primer      complement(3175..3194)
                     /pair=""
                     /primer="TCCTGATAACCTGCAGTGGC"
                     /current=0
                     /dnas_title="7250"
     PCR_primer      complement(769..788)
                     /pair=""
                     /primer="AGGCAGGACTAGCCAAGAGA"
                     /current=0
                     /dnas_title="7251"
     PCR_primer      99..118
                     /pair=""
                     /primer="GGTGGCGGAGAGATCAGAAG"
                     /current=0
                     /dnas_title="7252"
     PCR_primer      115..133
                     /pair=""
                     /primer="GAAGCCTCTTCCCCAAGCC"
                     /current=0
                     /dnas_title="7254"
     PCR_primer      complement(1782..1801)
                     /pair=""
                     /primer="GTGGTATGGCCACAGGTGAA"
                     /current=0
                     /dnas_title="7290"
     PCR_primer      complement(705..724)
                     /pair=""
                     /primer="TGGAAGCTCCAGGAGACTGA"
                     /current=0
                     /dnas_title="7293"
     PCR_primer      complement(772..791)
                     /pair=""
                     /primer="GTGAGGCAGGACTAGCCAAG"
                     /dnas_title="7291"
                     /current=0
     misc_feature    545..687
                     /note="Inserted sequence"
     misc_feature    707..707
                     /note=""
     misc_feature    261..496
                     /note="Inserted sequence"
     PCR_primer      178..196
                     /dnas_title="7466"
                     /pair=""
                     /primer="CGGCGGCGACTGCAGTGGC"
                     /current=0
     PCR_primer      228..249
                     /dnas_title="7467"
                     /pair=""
                     /primer="CGGTGATTGCAGCCCCAGACAG"
                     /current=0
     PCR_primer      291..309
                     /dnas_title="7468"
                     /pair=""
                     /primer="TCTGGCCAACATGGTGAAA"
                     /current=0
     PCR_primer      complement(3046..3065)
                     /dnas_title="7469"
                     /pair=""
                     /primer="AGGCACACAGTTAACATTGC"
                     /current=0
     PCR_primer      complement(2970..2989)
                     /dnas_title="7470"
                     /pair=""
                     /primer="GTAGGAAGAACCAGCAAAGG"
                     /current=1
ORIGIN      
        1 agcgagggcc ggagtggggc tgaggcttcg gtgcagagct ggagagccgc ggctgggacc
       61 ggagtgggga gcgcggcgtg gaggtgccac ccggcgcggg tggcggagag atcagaagcc
      121 tcttccccaa gccgagccaa cctcagcggg gacccgggct cagggacgcg gcggcggcgg
      181 cggcgactgc agtggctgga cgatggcagc gtccgccgga gccggggcgg tgattgcagc
      241 cccagacagc cggcgctggc CGAATCACGA GGTCAAGAGA TCGAGACCAT TCTGGCCAAC
      301 ATGGTGAAAC CCCGTCTCTA CTAAAAGTAC AAAAATTAGC TGGGCGTGGT GATGCTCGCC
      361 TGCAGTCCCA GCTACTCAGG AGGCTGAGGC AGGAGAATTG CTTGAACCCG GGAGGCGGAG
      421 GTTGCAGTGA GCCGAGATCG CACCACTGCA CTCCAGCCTA GCCACAGAGC GAGACTCTGT
      481 CTCAAAAGAA AAAAAAaaat ggtacacaag ggaagctgac ctgcaagttc aagtctacta
      541 gtacATCTCA TCCTTTGTTG ATATGACTGG TGATAGAAGC AAGGTCCGAT GCTATAAAGA
      601 GCAATATTGT ATAGGGACCT GGAATGTTAG CTCCATGAAT CAAGGCAAAT TGAAAGTAGT
      661 CAAACAGGAA ATGGCAAGAG TGAACGTcga ctggcgggtt gacctcagtc tcctggagct
      721 tccagccaga gggggccgac actactgtgt cggtaagaat gcttgacttc tcttggctag
      781 tcctgcctca caggtttctt tactgctgta taattggtga tccatttttc tgatggttca
      841 tttccaaaat gagtgtattt tttatctgtt atagacttca aggcccttct tttgcttcag
      901 gataaaataa gttcagcatc tcttaaatgc gtctggtttc cttgtctttg atcagttcct
      961 ctccaccatc aaatcccatt ctgaaattga tcttaattga ccacactgac tctaatcagg
     1021 atttatcctg catcttttca tcttttattg ccccatattt attgatattt gttttatgta
     1081 ttatcaaatt ttatatatat atgtatgcat cttctgattt gattatcttt ttttaattta
     1141 gcgtatagtc catctgattt agcaatattg atttgggagc ttactatgta gtgggttatg
     1201 tagggccttc aaaaatgtct aaaacagaat ccttgctctc acctagagat gattaggagg
     1261 aaggctgata tatagatgac tttggagtaa gataaaggat gtaacagaaa tacagcacca
     1321 gagcattgaa aaaaggttat ttagtaacta gtggagtgct ggttattaaa catgaactga
     1381 ctatcttggt tctggtctgt aaaatggaga cgataaaacc tcccacacaa gggtgttagg
     1441 aggataaagt aagattattc aagataagtg ctcaggagag tgtctagctc ttgagttact
     1501 aaaatacacc atttgttgtt actgttgctc tcccagcatg tggaatgccc ttcatatatt
     1561 ggcacatatt ttagtactgt tgcatgtttc aggttgtcag tgtttagcaa ggacagtctg
     1621 tcatctatct ttaagaatgc ccaattcttc ttctgaatgg tgagttacat tgttgatcac
     1681 cacctagatg ttgggcccat catatgccta tgccatttaa tcttcacagc tctatgagga
     1741 agacagggtg gggaggatgg gagacactga ctcaagagtt attcacctgt ggccatacca
     1801 cacaggttag aattgtttaa acttcaatac ggtatgattt cccttatgta ttatttctct
     1861 ctcaggtaga aaaatctgct aataatattt acggcctcat aggttttagg gattacctaa
     1921 ggcagtgctt ctcagtattt tttaaaattt atttttaaaa ggagcctttt cacatttttc
     1981 ttaatctctg cccccttcca tgaaatttta atattgtaga tatcctctgc aactgtttta
     2041 catataaaag agaaagattt tctcaaagct tcccacccaa gagccagtgt ttgctccctt
     2101 gggggagaat ctcccctatg gagaatgcat agtctagagg tctttataag agaggccttc
     2161 ccttacagta gccataaggg tgagcacagg aatccataca gataccatgg aaagacataa
     2221 agaggcattc tctgcttcac gtaaatatgg catcagcata gaacatacac taatgttccc
     2281 atagaggcaa gattaaacac ataagtttac tcaagagagt ccaaagaact atttaaacat
     2341 ttaaagattt cccactgaag tcttctgcaa gagtgggtgt gagagccacc cagaggtaat
     2401 aactttcttt taaagagcgg ttccatttat gctggaaaca gtcttgtcgt gtaggtccat
     2461 gaaggtttac ataactcaaa acttaatatt aagaacatgc tgtaattctg attaatattt
     2521 ttagctaatc aatttatact tacacacgag tctgattgca gttaatccca gcatgttcag
     2581 ttattgacat aggatccttt aattccaaaa tgtcgggaca catttaataa gatgagtggg
     2641 ttgctttttt gtttttatag gttttacagg aaaagtatat tcaaacccag tatattcaaa
     2701 agccatactg tggatggctt ttttggccca tggccttggg atccacatgt ctgaaactga
     2761 actcgaaact gaactctttt tttctccctt ctttttccct tttttgtttt tttttttttt
     2821 ttttttttag gttaattgtg ttcatctgca gatgagtttt gtaatcattt tgttttgttt
     2881 tgttttgttt tgttttgttt tgttttgtgt tttctgtcct ttccttccct gtcccttacc
     2941 acttcccttc tgcccccaag aaataagaac ctttgctggt tcttcctact ttgtttctgg
     3001 tgtctagctt tttgtcagcc ttcctgtgtc tctgctgtct attgagcaat gttaactgtg
     3061 tgcctggtct tgtgcagtag ccccttgtta ttcttctgct tctgtttttc tcatctttca
     3121 atccaaccct catatgccag caggtgcata gtcttagaac agctctttca ccttgccact
     3181 gcaggttatc aggaacctag attcccattg tggacaacat ttgtctagaa ttaaaagctc
     3241 attacaattt ggcccagcct accactttag cctcacttct gttctcttat ggcatcactt
     3301 ccagtttagt aaaaatgctt tgtgctttgt tttcctactt ctgaacactt gtcatttaag
     3361 ctgtacccca tttttaccct ctgtctcctc cataatgcct cttttttttt ttttaacctt
     3421 ttagccctta aaactcacta cccttatctg ggccattcct ataatacaga tcccttaata
     3481 tgacagtttt cctcttcttc ctgaatatgg gtgttttaag aggacttgcc tgtcttacat
     3541 ctttagtata cctcatagct ttagcaccat ggcttgtact ttaaaaatat tgattgataa
     3601 tgattctagt cttttctgtg aatttttcac tgttttattt ccatctctca ctggtttgac
     3661 caagacgtta ttcctcagtt tgattcagca aactatgtag ttcctgctgt gtccaaagtg
     3721 ctaaggagta cagagataaa tacatcttat cctctgcctt caaatggccc ccattcaatg
     3781 agggagcctg actgagggag ctgtctcaga cccagtgctg agaaacagca tcatgtagct
     3841 catccccgct ggttcagaaa tgcaaggcag ggaatatgtg gagatgttgt gggaagggaa
     3901 ggcagagagc aggtgatgga aggattcatt tgcaaagctg agagtttatg gttcattttc
     3961 tagtgaagaa gagagagtga agaactttga acagataaga catgatctca cctgagaggc
     4021 cttaaacatt ggaaatagca taagctttga aatcagagct gagtttgaat tccatctcta
     4081 aaacctgtga ctttgggaaa gtcaccaagg tttcctgagc ctcacattcc ctatttatga
     4141 aatatcaggt aggcgaatct caccttgcag ggtggttgtg agggctagag agttgttggg
     4201 agacagtttt ctatgggtct ttcacgtttt tgcacacctt gctagcaaag gcactggctg
     4261 cctttgttct ggactttttt tatacagtaa ctagctttgg aaggcagaga tgatgttacc
     4321 ctctggagca aaggacaaat ttgtgtattc ttgagtatag taaaggtagt gtctcctttc
     4381 agggctgaag tcagacatgt cttctgcccc ttgtaagaga atagtgttcc ctgagcttgg
     4441 ggttcctcgg ctgtgatgca acgcctctgc ctgcacaaca tccatgtgag cccctccatg
     4501 tcatggctat gggacttgcg gggcaagaga aacaaacaca tgctttctgc tcataaggtt
     4561 ctttgtttct gagtcttctt catgggagtg aagatttcac aggagtccgt gtcttctgtc
     4621 agcacctatg aacctgtggc caactaactt tgttagcttg taagtagggt aaaatctcag
     4681 acccttcacg gttcttaaca agcatttagg tcatatgaaa tgcagggtaa atatttgata
     4741 aatgttataa taataaccat tattctttat cagtgatcat ttaggcattg tggaagatga
     4801 tgagttagac ataccagtta agaggccata gtccaagatg atgaaaacat aaaaacagat
     4861 attgtcagtg ggaaccgaat agagagaaga gagaactgag agaaactaat gagacattga
     4921 caatattggg ggattaactg gataggaaga aagagaatca aggatgactt caagatttat
     4981 ggttttggaa agaaacagta gccatcagtg aagacacgat acatgaagag gggaagatga
     5041 agtttgtaag agagggtgac aagcttgggg gagaggggca gccaggtggt aaagtgagta
     5101 ggcaaggagt ctagagctta ggggacgcta ctgatggaga gagaggtttg ggagttaaga
     5161 aaatctagat gatcattaaa tcataggaat ggatgagtct gcactggggt tttcaccgtg
     5221 ctcaaagggt tctgaaaatg ttctgtttga attgctaata gagctggttt ctatccccag
     5281 ctccaccatc accccgtcca ttaaccagaa caaagacatc aggcctccag catagctgct
     5341 tggattagag ccaagtgtga ggatagatcc cctcccactg ggccttaacc ctgcttccag
     5401 gtgctgagtt tgacaaggtt tactttgaga agacagttcc tttgctgaaa gcaggactga
     5461 ggagagactg aggagtggaa agagaaaggg gctaaaggct gaactttcaa aagccggcaa
     5521 gagtatcttg tgttatctgg gctttgttcc tttcacacac ccatgacttt tccataggaa
     5581 accagaagga agagggcgaa actcagatta gctgatctga gatatttagg attcttctcc
     5641 tttgtgcttc tgtgtatctt agtggtaagc taactcaaca ctaagctttc tgaagccttg
     5701 ggaatcactg ggctcaatca tggtgttact ggaagaacat tggctttgaa gactcagatg
     5761 ggcctaaatt ttactctggg tccccaattt actatcattg gtaccttggg aaaatggctt
     5821 ctcttaagtc tccattttgt cttttataaa attatgggtg gtaataatta tatcaatgaa
     5881 atattgagag gattagaggt gatatatgag tctgattctt ccattgaaac ctggcagggt
     5941 tgagtgccgt gatctctaaa cttctgtctg gcttagattc cataacttgt gatttgtaat
     6001 atgatgttgc atttcttttt tttttttttt ttaattgatc attcttgggt gtttctcgga
     6061 gagggggatg tggcagggtc ataggataat agtggagaga aggtcaacac gtgaacaaag
     6121 gtctctggtt ttcctaggca gaggtccctg cggccttccg cagtgtttgt gtccctgggt
     6181 acttgagatt agggagtggt gatgactctt aacgagtatg ctgccttcaa gcatctgttt
     6241 aacaaagcac atcttgcacc gcccttaatc catttcaccc tgagttgaca cagcacatgt
     6301 ttcagagagc atggggttgg gggtaaggtt tatagattaa cagcatccca aggcagaaga
     6361 atttttctta gtacagaaca aaatggagtc tcctatgtct acttctttct acacagacac
     6421 agtaacaatc tgatctctct ttcttttccc cacatttccc ccttttcttt ttgacaaaac
     6481 cgccatcgtc atcatggccc gttctcaatg gtcgctgtct cttcggagct gttgggtaca
     6541 cgtgcagaaa ggctgtcact tcacacttgg aagattgcac agcggccagg cagaggcgct
     6601 cctcacttcc cagacggggt ggtggccggg cagaggcgct cctcacttcc cagacagggt
     6661 ggccgggcag aggggctcct cacatcccag aggatgggcg gccaggcaga gacgctcctc
     6721 acttcctaga tggggtggca gctgggcaga ggctgtaatc ttagtacttt gggagaccaa
     6781 ggcaggtggc tgggaggtgg aggttgcagc gagccgagat cacaccactg cactccagcc
     6841 tgggcagcat tgagcattga gtgagcaaga ctccatctgc aaacccagca ccttgggagg
     6901 ctgaggcagg cagaacactc caggtcagga gctggaggcc agcccggtca acacggcaaa
     6961 acccctctcc accaaaaata caaaaaccag tcaggcgtgg ccgcacgtgc ctgcaatccc
     7021 aggcagtcgg cagcccgagg caggagaatc acaggagccc gaggcaggga ggttgcagcg
     7081 agccaagatc acggcagtac agtccagcct cagcaacaga gggagaccga aaaaaggagg
     7141 agagagaggg ggagagggag agggagagag atgttgcatt tctttccgta tgaagtcttt
     7201 aaaagaacct ttcatagcat gcacattaca gagtttagga attctgcctt tgagaatagt
     7261 tcatgtgttc cttttttcta attgcagttt ttccactact cccaagggca agtgtacctt
     7321 gggaattatc caccatttaa agacagaatc agctgggctg gagaccttga caagaaagat
     7381 gcatcaatca acatagaaaa tatgcagttt atacacaatg gcacctatat ctgtgatgtc
     7441 aaaaaccctc ctgacatcgt tgtccagcct ggacacatta ggctctatgt cgtagaaaaa
     7501 ggtacttcct tgagtatttt ggcagtaata atgcagtctc ctttatctca tgtttggttg
     7561 gaaaacatga gttgcatttc atggtgggtt tggagggagg atttttgcca tacagttgtg
     7621 ctccctgttg ccacgaacct gtggctctac caaacacact tggagctggg aaacttgttg
     7681 ctcattctga cccagagtgg ctgatttctc catttttatt cctaccgtct ggtgcctatt
     7741 ggtctaattt caggagtatg aatttttcag tgttaattag aagaaagacc aaattcatta
     7801 tgtttggatg tgatgggcag tgggaaagaa ggagattcat actgttttat attctccagg
     7861 agaaagcttt caacaacagc acagttattt cttccttttg attttgagaa caaacaggaa
     7921 atgcaggttc tggtgtctca tttttgagac aaagtctgtt ttgttggaga gtagatccag
     7981 gtaaattcac acctccggtt tttctttaga gcactgagag ggattgtagg tgtagaaatg
     8041 cttagttcca tagttcattc tttctcatct aatattcaca tgtcatgaat tacatagtaa
     8101 taggatagat agtaggatct catagtttgg ataataaaag agggtacggt aactgctaaa
     8161 tgaagatact tgctcgttaa tttaataaaa ttccatgttt tctctctgta gcaatgtacc
     8221 ttaaaactat tttgttcttt ctctctagag aatttgcctg tgtttccagt ttgggtagtg
     8281 gtgggcatag ttactgctgt ggtcctaggt ctcactctgc tcatcagcat gattctggct
     8341 gtcctctata gaaggaaaaa ctctaaacgg gattacactg ggtaagaaac actgtttttt
     8401 tagggcaggg gtggagggag ggaatcaggg tttatagaaa cttctgtatt taatgaaaaa
     8461 aggattttaa agaattaact actattttct ttcatgtcag aatcaggcag tctccttagg
     8521 aggtgttcta acatgggcaa gtggaaatca gtgggcctgc tattaaatgt ggaatatgat
     8581 tctaatctct gttccagttt ccttcttagg tttggtgaga tgagctgctc agcagtctgt
     8641 gctctgtgtt tcaataccat ccactatgca attagtattc ttaagacatc acttacccaa
     8701 tttaagagtt taatttcaat ttcttgctaa taaactcaca aggtggttct ttccagttag
     8761 gaaatataaa accctaatta agaagttgtg agctggaatt agtggcatgt gcctgtaagt
     8821 cccagctact taggctgtgg caggaggatt gcttgagccg aggcgtttga atctagccta
     8881 ggcaacatag caagatcctg tctctttaaa aaaaaaaaaa aagaaagaaa gaaagaagaa
     8941 gaaaaagcag tggttttaat aaactacctc ccccagccca gtgtgatgat ggtgcagggc
     9001 ttttcctttt tgtagttccc ctaccccact ccaagcttaa gtagctttat tgctttgatc
     9061 attcttagct agattcaccc aaaatgggat aataagaatt gatgacaaaa tatatcagca
     9121 ataaagaaaa atagactttc tttttgttta tggcttctca gatggaacac gtttaagcat
     9181 agggtgtgta tctaattaaa ggaccttctc ttttccccac tccagctgga aagctaaccc
     9241 atataagcta tgtagaactc atgtggtaag actgggagca gaggctggat tcaagttgat
     9301 atagcatgag cagtgttgca gatgcacaga tctaacttta gccatcctga agggactctg
     9361 atgtgaaagg attgcatgtc ctgaactctc ttgctggtgg atggtgggaa cctctatcta
     9421 tgggctctgc tgatctagag tttttaggag tgctgtgttt taacaagttt gagtgttcaa
     9481 attcagatat tacttgcttg gaatgcttct attctgctga ctgtatctgc cccccttgca
     9541 tggtgagtgt tttatgatta aatatagttg gactattggt ttcaacatga gactaatcca
     9601 gggtggtgac atgccggtct ttgtagttct tgcttcgggg ttaatgaggg gcaggaaaga
     9661 gttccttaga ctcctgcatg gcatcatgaa tgctgctgtt cttcttacct tggttttttt
     9721 cctcctcctc taccttttct accttggtgt gctgggatca gatcctgctt atcttccact
     9781 tcttaagaaa agctgacata gaagacacat tgggactata acagggctgg gtctcctctt
     9841 ccactcccac tagacacatg gtaactaatc acattgccca ttactgttaa tattcctgtg
     9901 tatgtattca gcccctctcc cttgttgatg actaaccagc tagctctgag ctaacccaac
     9961 agctattatg atttgtccat gaatatgtca catgtttgta ttggaaacat gttgagcata
    10021 ctatctggat gaaattggat tgtgaagtta catagagttt ttatgcacat ctgaatattt
    10081 gtgctcttca tgtaaaatgc cattgtgtat gtgtgtgtgt gcattagttt tcttttttca
    10141 tatatgtatt atgttatcaa taattaagat cctgactgat tatgtattag aataattaaa
    10201 ccattttggt tcagagcatg tagcctccca tttcacagaa ggaacagttt gcagaatgca
    10261 tggtatgctt tggtcttagt aatgacactt taaatgtgat tctccccaaa ctcctaagtt
    10321 ttaaaagtat atatcaaaag gctttaagct gtactgatga cacatctcat tggaaaatcc
    10381 ctacgctgta ccccagcttt cttacttcct ggcattcact ttccctgatt catttatgag
    10441 atagtgcttg ttgttaaaga ctactgtcac cgtgaaaagg ttcagcctgt gtgacctggc
    10501 attccctaat ttctcattca tgacttcctg agtttttggg gggatttgat tgtggtattg
    10561 gtagggaata aaaatatgga gagaacaaga taagccaaga cttgcctgga tatatatctg
    10621 taatttaaaa catacattca gaagaggttt gcctttgatt ataacaaaag tgaattgcca
    10681 ttaagctaat aaaaggtacc atagagcttg ttcccttaaa cctttatccc aaaggagggt
    10741 tgatggcagg gggaaaagac aaacagcaaa aggataaatg tgtattgtaa ctagaattcc
    10801 aatatgattt ttgtaaactg ggttgaagag gttgtaccat atttgtttct gtgcctcccc
    10861 cagtgatgag ttcattgact tagaagaatg agtgagtgtc aggtatagaa aatagtttaa
    10921 aaacatgtga tcgttttgac acccattgtt atgttgtctt ttgtttttat atatctgttg
    10981 cttcatcttg ccgtcagttg catttctata tttttgtttc tatttattta ttattattat
    11041 tttttacatt tgttcttcaa attgccaatt catcagctgc agtacatcag agagtttgtc
    11101 accagttaag caggctcctc ggaagtcccc ctccgacact gagggtcttg taaagagtct
    11161 gccttctgga tctcaccagg taatggctga ttgcgattct gcccactgca ctgttcccta
    11221 cagcttggtg ctctgtcact tccttgggtg tggaaaagaa tactgagcta tgagagacag
    11281 agacagagac agacagacag agacaaagag agagtgggag tgaggaatta aagggctggc
    11341 ctaggaagac cacaggaaaa tatgtggtga agaatctgct tgagtaaaga tttccatgaa
    11401 accaccaata acataaattg tttactaacc atgtagcttc cttgcctcaa gcagaattag
    11461 gaaatggctt tgtcagtaaa agattcttta attgcccaag gaaatgaatc taatgaagga
    11521 gattctttct gtattgaggt actctaagat aagaaattag caaggaaaag ttggtattct
    11581 tagtattgat aataaaacca aaattatttt ctatggattc tttagaaaaa atggaaagta
    11641 agcatttatc tgaataatta ataggcttga tgaacaagga atggttttgg tttctacttg
    11701 tagaaagtac agaagagaaa caggttttat ttggaagtta gcatataatc tagctttgtg
    11761 tgttttggct gtagtatttt aattataact gtggcttggc aaaaattcca tagcttagtt
    11821 cagtttgatt tttctggggt agaaagcatg ctaaagaatt tggccagtta tagctttgtc
    11881 ctaaaaaggt gttagctggt gggaatggat ttaagaggaa ataaagagag taacagtgtt
    11941 ttgtgggaaa agtacccata gtcttattcc atagttgtta tatgtggtga ggaaactaag
    12001 gcattgtgat gttaaattac taaaagcaca cacccagtta gtgacagaac tggggctaga
    12061 acccaggtgt ctagatagca tgttctctac cacagcatca ggctcattac ttgttcctgt
    12121 tctatctgtc tgtctctctc tcacattaca taatatatgt cagatacctc agtctactaa
    12181 tttgggttgt gaacaggaat atggttgtaa atgaagacat gaaagttaca tacacatagg
    12241 catagcatct aaaaaagcat tggaacattt ttattccgcc cttgaagcac tatggaagtt
    12301 gcttttttgc tgaaaacaaa ccagaaaaaa gaaaaagaaa ctgtggtttt caagacagtg
    12361 gaacacaaat tatgcagcac tgtcatcccc aaaagaaagg aaacagacaa tgtgagccgt
    12421 gttattgccc cagtgtactg ccttgaagca gtttccacac tgcagtgtag gtggggaaaa
    12481 tggaaactgg gcccagctgt ctcactcaat tgagaaggcg gaaatcagaa tttggggagg
    12541 tcaaggaggc taagatttat gaggctgagt accaaagaag gaaccataga gagagcgtgc
    12601 taggatgagc acgagcactt cagagatttg gagcggggtc cccttgagtc tttgtctgat
    12661 tacagagttg tatacacata ggagaacact ctctgaaacc aggggaagaa ctacctgaaa
    12721 tgcagtaggt tgcacaatgc ctggtgctca cacaggtgag ggactagttt gtgttcctaa
    12781 gagccagagt agagagactt ataatacaca gggtattggt tggggttctc aaaatggtca
    12841 tacctaaatg ggttaaatta gtaccagaat aaaggatgct atggacccac cataacaaag
    12901 cttaaaagga agcctttaaa gaatcaaact aatccaaaag taatttagtt gcattttaca
    12961 acaaaatcca acacgcttta tgctacaaca aaattcagca cccaacaatg tacaatttac
    13021 aatgtctggc accaatcaaa aactaccagg catggcctgg tgcggtggct cacgcctgta
    13081 atcccagcac ttagggaggc caaggcgggt ggatcacgag gtcaggagtt cgagaccaac
    13141 ttgaccaaca tggtgaaacc ctatctctac taaaaataca aaaattagcc aggtgtggtg
    13201 gtgcacacct gtaatcccag ctactcagga ggctgaggca ggagaatcac ttgaacctgg
    13261 gaggcagagg ttgcagtaag ccgagatcac accactggca ctccagcctg ggtgacagag
    13321 tgagactcca tctcaaaaaa aaaaaaacaa ctatcaggca taaaaagaaa ccaaaaaata
    13381 aaacacataa gccagatata gtggtgtgta cctgtagtcc cagctacttg aaaggctaaa
    13441 gtgggaggat tgcttgagcc caagagtgta agaccagcct gggcaatata gtgagaccct
    13501 atctcaaata aatagatggg tggaaagaag gaaggaagga tggatggatg gatggatgga
    13561 tggatggatg gatggatgga tagatttaaa aaaataataa tttaataatt aattacaata
    13621 aaaaatcagg agaaatcaat cagaaacaaa ttcagaatgg atggaaatga tgggattcat
    13681 aaacaaagac cttaaaatga gtattatcaa tcttattagt aaacttaaag atgtaaagga
    13741 aagcttgaac ccaatgagga aagaaataga tatctaaaac agaccaaaat ggaacttctg
    13801 gaaataaaaa aaaattggat ggtgttaaca acagattaga cactgcaaaa aaaaaaggtc
    13861 aatcaacttg aagacatagc aatagaaact atccaaaatg aagctcaaag agaaagacag
    13921 atggcagggt gaaagtgaac agagcctaac acggtgaaaa cccatctcta ctaaaaatac
    13981 aaaaaattag ttgggcatgg tggcacgtgc ctgtagtccc agttactcgg gaggctgagg
    14041 caagaaaatc acttgaacct gggaggcaga ggttgcagtg agctgagatc atgccactgt
    14101 actccagcct gggcaacaga gcgagactct gtctcaaaaa agaaaaaaag aaaaaaaaga
    14161 aagtgaacag agcttcagtg agccaccgga caatatcaag caatctaatt agaatccgag
    14221 aagaaaaagg gagagaaaaa aatatgtaaa gaaatagtga aatttttagt aaatttaatg
    14281 aaaaacataa acacacagaa agcaatagcg aaaattgctg ggcgcagtga ctcaacgcct
    14341 gtaatcctag cactttggga ggctgaggtg ggtggatcac ctgaggtcag gagttcgaaa
    14401 ccagcctggc caacgtggca aaaccccatc tctcctaaaa atacaaagat tagttgggca
    14461 tggtggcagg cgcctgtaat cccagctact tgggaggcca agacaggaga attgcttaaa
    14521 ccacagaagc ggacattgca gtgagccaag atcgcgccac tgcactccag cctgggcaac
    14581 agagtgagac tccatctcaa aaaaaaaaaa attgactctt tacagcaaaa ataatgacag
    14641 cattttatga ggctataaca tgtggaagta aaatgtatga caacagtagt acaaaggatg
    14701 gggtggaagg atggaagaat actgttgtaa ggtccttata ttatccatga aattataatt
    14761 tgaaggtaga ctgtggtaag ttaaagatat atgctgcaaa ttctagagca aacactgaaa
    14821 aaaataaaag agatagatac agctaacaag ctctatctcc gaatggcaat actgataaga
    14881 acaaaattct gacatatgct acaacatgga aaatggtaaa tgcggatggt aataatatca
    14941 acgttggcat cagaacaaga aatagaacca gagatagagg gactttttat gatgataaag
    15001 cgatctactt acaaagaaga catagtccta aatgtttata cttgtaatag tagagcttga
    15061 aaataagtaa aactgagaga attggaagga aaaattgacg tatttacaat catagttgga
    15121 ggtttcaaca agaaacttta atgtaatcat ttcaaaatac tcagttaatc caaaagtgag
    15181 caggaaagga ggggaaaatg agcaaagggt agatggggca aatagaacac aaataatgaa
    15241 gtggtagatt taaactcaac cagactgatg attgtattac tataaatggg ctgagtgtgc
    15301 caataaaagg tggagatgga caaattggat agaaaagcaa gaaccaatca tatgctgtct
    15361 gcaataaacc actttaaatg aaaagatcca ggtaggttaa aaatattaat acaaggatga
    15421 aattgaaagc agagtcttga agagatattt gtacatccat gttcatagca gtattattca
    15481 caagagccaa aatacagaag caacccaaga gtccatcagt atacaagtgg ataaatagaa
    15541 tgtggtatat atatacacaa tggaatatta ttctgtcttt aaaaggaaag aaattctgac
    15601 acatgctaca acatggatga atcttgaaga tatgccaagt gaaataagcc agccacagaa
    15661 agacatacta tgtgattcta ctaatatccc ataccctaca gtggtccagt tcatagagac
    15721 agaaagtaga gtggtagttg ttggggaagg aagaataggg agttgtttaa ttggtacagt
    15781 ttcagttttt gcaggatgaa aatatcgtag agattggttg cacaaggatg taaatgcact
    15841 taacactact aagctgtaca ctttaaaatg gtaaagatgc taatttttat gttatatata
    15901 ttttaccaca ttttttaaac agtaaaagga tggaaatgat atgctacatt aacactaatc
    15961 aagagaaatc tgggtggtaa taatatcaga ataggcttca gaacaagaaa tagaaccagg
    16021 gataaagaca gactttttat gatgacaaag tgatctactc atgaagaaga cataatccta
    16081 aatatttata cttctaataa tagagcttga aagtaagtga agtaaaacta agagaattga
    16141 aaggagaaat tgacatattc acaatcatag ttggaggttt caacactcct ttctcagcag
    16201 ttggtagaac aggtttacag aaaatcaaaa aagatgcgga agacttaaca gtgaaaccag
    16261 tttgagctaa tagacattta taaaacactc cttccatcaa gagcagaatt cttactcttt
    16321 ttaagtacac atgaaaatta accaaatata gaccatattc tggttcataa aacaattctc
    16381 attaaattta aaagggttgg aatcatatag agtacgttct ctggccacaa tggaattaaa
    16441 cagaaatcaa cagaaagata cctggaaagt ctcaaatatt tcaaaattga acaacccatg
    16501 agtaaaacaa gaagtcacaa gaaaaattag aaaatatttt gaactgagtg aaaataacat
    16561 atcaaaattt gtgagatata gctaaagaag tgctttgaag atttgtagca ttaactgttt
    16621 atattagaaa aaaataaagc tctaaaattg atgatctagg cttctgtctg aagaaactag
    16681 aaaaagaaga gcaaattaaa cccaacataa acagatagaa ttaataaaga gaagagctgt
    16741 ggaaaaatca gctgacattc tcattgtttc cctgtaggta atctgtcgct tctctctggc
    16801 tgcttttcgg atcttcttta tgcctttggt gtttggcatt ttatatacta tttaattata
    16861 gattatccct tgttgcatct gcttgtaatt tcattggacc tcctgagtct taaggttgat
    16921 gtctttaata aattctaaaa aatttctagt cacaatctct ttgaattttt cctttctgca
    16981 ttttatctat ttatcttttt atggaactct gattatatgt gtattatact ttctctatgc
    17041 tctaaatctc ttaacctctc ttgcagatct ttcattgtat tgtctttctg ccattttctg
    17101 cataatttct tcatctgcct tcattcacta attccttagc tgtgactagt ctactgttta
    17161 gcccctttta aaagttttta aacttcaatt tcatattaca ggtttatttt ctagaaattt
    17221 tatttggttc ttttttaaat atacctggct aattttgata gttccttata acttcatatt
    17281 ttcaactatc ttatttaagc atgttaaata ttcttatttt atacctcaaa actgataatt
    17341 ccagtgtctg tagtctttat tgatctgact acggtttttg tttctatatt tcttgctaat
    17401 ggtggctatt ttctcatctc atgggtgttt tataatttga agactgtact tacgttcttg
    17461 gcactttgta caaattgatt gagtcttcat ttaaaatata tttactcatg agaagatttg
    17521 tatttcttct gcctgtgtct tggatactac caacccagtg agaagaaatg cacaggaggt
    17581 aaaaaaattt tgagaacttg aatggtagac tataatggcc ccacaaagag gtccacattc
    17641 taatctctgg attctttagg atatgttacc ttacgtatca aaaaggactt ggcagatgtg
    17701 attaaattgc cttgagatag ggagattgtc ttgggttatc tgggtggctc cattgtaacc
    17761 ataaaggtcc ttagaagagg gaggcagaag ggtaagcatc ggggagagac tggaagatgc
    17821 tatactgctg actttaaaga tgaagaactc atagccaaga aatacaggca gcttccagaa
    17881 gctggaaaaa gcaaggagac agattctctc ctagaacctg tggaaggcac gcagtcctat
    17941 tgacaccttg atcttagcac agtgaaacac atttcagact tctgacctgt aaaactgtga
    18001 gataattaat atgtttttaa cacctttaaa attgtcttta ttctcctccc tcaaacttga
    18061 ttgcgaatct ggtggggtag gattcccagt tggaaatcat tttccttcag cattttgagt
    18121 cattgctgat tgttctggct tccagcattg tggcttagaa gctgatgcca ttctgattca
    18181 ctcttagggc agaggaaggt agggtcatct acctgagcaa agggagagta aagaccagaa
    18241 ccaaactggg gctcttccag ccaagtggag tgggaggctg ggttgggaag gtgttagata
    18301 ggcactacct agagtttaga gtgttaaggc actgtggaaa aaaataagaa aatttttttt
    18361 ctttgtgaag cttagttttg aatgagattg gtataaagta atttttgtat atgtatttga
    18421 ggagtagttg gttttctaga tccttttctg gatatcgttg atgctctgta tgcaaaaggt
    18481 aggtttttgg gttatgttgt taaacagtga ttgaatggaa tatttatgta tttgtcaact
    18541 atagtgcata gcatagatag ggtaatgttt caagaagtag ttatgtgcgt ttttccttta
    18601 gtcctcacaa cagtcctcca gggtaagttc ttctgttgtc tctattttac acatgaagaa
    18661 actgaggctt agttaggcaa gtcacttgct caaggtcagt agttagtggc tgagccagat
    18721 ctgtctggtt ctaaggcaca tgtatatttt atcctgtcca atttttttca cctctgcttt
    18781 gataatcagt atttgtctca tttatctcag agaaagtcat aatacatagc tgtgtttcat
    18841 atttatattt tacttaaaaa acagtggaat aaatactaaa aaaaaaggtg ttctgtcagt
    18901 agtcaatgag cacatggtaa aaatagatgt tctttcttag tgattcgtgc taggcttttg
    18961 gggatgactc ctctaacacc tgaaggacta gaatcaaatt aaatagggct acaggctaca
    19021 gagactgtga aaggtgtact acaggacaca acataatgac tcctgagcag ttaatttgta
    19081 gttagaagca ggtctctttg cttttctaga atcctttctt cctggacctt ctcccccaac
    19141 cttcaccagt tatggttttt ttactggaat aaataattaa ttttggtaca agtaaacttc
    19201 agaggtaatt ttatctctag ttgtaactaa aataataggc ctatattaag caatgtgttt
    19261 cttgaaacat tttcaatagc taaggcctat tcatgcagaa agtagctgaa aacatactca
    19321 gaccaatttt tcactttatt gttgtaattc tttgtgtaaa agcaaagata aataaataaa
    19381 tgaaatggag ggtggggagg gtgagtacca agagatagag taaaacagct aggttaatgt
    19441 aggttttgtt gttgttttcc ttctttatta tacccaaaag tgaatgtctt aacaatggta
    19501 ggttcatttc aaagttgatc gtggttctgt ggatcctctt gaagtcctga gcagcctcat
    19561 ttgccctcaa aatcgaggtg ctgaggcatg ttccatagag actcagggct ccttccacct
    19621 ctaaatagca ctcagaatca aacttcatag aggtgttcta gattgagcta gatctgtcag
    19681 cagaccccaa tctcaaccta catctgcagt ttctctgcat cctttctttc atccatccct
    19741 tcatccagca cctgtgttct gccaagttct aggaagttaa caaagtccct gacttaagac
    19801 cttattatat tctaaggggg aagaggaatg aggataacat caggcagtgg taaacagttt
    19861 gaagaatacc aagtccatca gcaggaaggg atttcttcag tgttttccca tttactttca
    19921 tgagatagtt gtattctttt gacatgaaag acagtactgt ctcacatgaa agacctcatt
    19981 gatattttaa catttacaga ctaaaagata attctgtgtt ctttttcctc tttactttct
    20041 ctgttctcat tcttttctac tcacataata tatcaattat ctactgctac gtaacaaacc
    20101 ccccaaaata tagtggctta aaacacgcac tatttatttg gctccccatt ctgtggattg
    20161 gtcgagcaga ttctggtctg gatgagctca gctgatctct gctggctcac ttgtgcatct
    20221 gcagttggct agaaggttga ctggtagctg gacagtctac agtggtctca cttacagtct
    20281 aaccattggc aggctgttgg ccaggcagac agaggacagc tgggccatgc atctctcatc
    20341 agccatcagg ctgactttgg cttcttcaca tggtcgtggt ggctgtgtgg gtcccaagat
    20401 cagtgagagt ggaagtggca aggtctgttg aggtctgggt gtggaaactg cacagcatca
    20461 ctgctgcctc attctgttag tcagagctga tcacaagatc agcccagatt caaggggtag
    20521 agaaacagat ttctactctt gattggaagg acctacagca ttatgttgca aagagtaaga
    20581 tgcagagaag gaaagagttt gtagccattt gtgcagtcag tcacacattg taaacccctt
    20641 ctcccatgaa cataccctaa aactcttagt gagtttttag gaattatgat atggggtttt
    20701 attatctaag aatttatata atttaatgtt gggagttccg tcctattctt ggaaatagct
    20761 gttaccaggg aacagttagt ttaattctgt tcctagtaga aaacagtctt ttttttgttt
    20821 ttttgagacg gagtctcgct ttgtcacccg ggctgaagtg cagtggcgct atcttggctc
    20881 actgtaagct ccgcctcctg ggttcacacc attctcctgc ctcagcctcc tgagtagctg
    20941 ggactccagg cgcccaccac catgcccggc gaattttttt gtatttttag tagagacggg
    21001 gtttcaccgt gttagcaagg atggtctcga tctcctgacc tcatgatccg cccgcctcgg
    21061 cctcccaaag tgctgggatt acaggcgtga gccaccacac ccggccgaaa acagtctttt
    21121 taacttcctt ttgttttttg gtggggttag catttaacct gcagctttct gagatgaata
    21181 tagagggtct gtatgattat taaccatgtg atctgttaat atttcctatg acagccatta
    21241 tagactaaag ataaacacac agagtttgac tatttaattt acttgaccag ttacctcagt
    21301 gcattttaaa gtatgtttgt gtaacaagac gttcataata ataactaaca tgtattaagt
    21361 actatctgtg agacactgcc taagttatag gtatcatctt atttaatttt cataacaaca
    21421 aaaaacaaaa atgtagatat tattagtagt accattttag agatgaagaa acttgtgctt
    21481 agaaatttac aaatgtgccc agggccacgt gaccagtgct cttctctaag gttcaacaaa
    21541 gacgatatca taattcagac tgcagatctg ccaacattca aatggctcta gtcctcgagt
    21601 gttattttct aactccgctt ttagatgcac cattgtatag cccttacaac tgggcctgtc
    21661 ccttctgtag acgtgggagt agctgaactc cacagaaccc caggttacac actaaggaca
    21721 caggttgtta gggctcctgg atgagggtaa gtgtgtttat tttaaaccac ctgcttttgg
    21781 ctattgagct tatgatttca aaggtgaaag cttaagcacg ttattagact tctcaaggag
    21841 agttccccta gattgggaga aaagttgaca ttgggtaata ttaaatcttt cttttaaaac
    21901 cagggctatt ttgttgttgt ttacaatttt aagagtctag actgaaagag tcatgaaatg
    21961 cagccaccta tctgacctct tcccccaaca gttagggaat tcgctctgcc cccaggccac
    22021 ccaaccttcc cttgctctcc tgaatgggac cctgacaatt ccctggaatt gtaacctctt
    22081 ccttactgct gaggctgaga agaggatctt ttctacttta ctccatttag ggtttttctt
    22141 tatatctgtg tagattgtgg ctttttgttt tttcttttta attttatttt aaaacaggaa
    22201 gaacagttat ctgatattaa aaatcaagga agcaatattt gtattggtca caatacgctc
    22261 agactaaaag aattatgctg taagtagttg tattgaagaa tatttgaagt gcttttaaac
    22321 tatttgttta aaactatacc tatttgtata acgtgaccag atcaaattga ttgtatcttt
    22381 gggtggcacc aaatatgttg gtttcttgca tggattgatt attctgaagc tcatgatttc
    22441 tgtgggtctc aggtgcgtgg aagttcccat cttagtcctt aagactctta ccccaattgt
    22501 aagagctgag gaattctgtg atagctatta agataagaga tattcctaag aaggaatata
    22561 ttattacaga aattttcaaa catcaaaaag gtttgaaaga ataatgtaac aaagccccat
    22621 gtacttgctt taactattgt caacgtatgt ccaatcttgt ttcaaagtca gtcctggatg
    22681 tatcatccat aagaagtctt cctgaagaca ttcaagaggg aagtctttgc tttggaaccc
    22741 tgatgtgatc acgttaatca ttgcttctat gcctgtagct gaaggaaccg ccagcgtttt
    22801 cagtcctcta atccttctgc ttcccttttc cagggcccag tcatatatgc acagttagac
    22861 cactccggcg gacatcacag tgacaagatt aacaagtcag agtctgtggt gtatgcggat
    22921 atccgaaaga attaagagaa tacctagaac atatcctcag caagaaacaa aaccaaactg
    22981 gactctcgtg cagaaaatgt agcccattac cacatgtagc cttggagacc caggcaagga
    23041 caagtacacg tgtactcaca gagggagaga aagatgtgta caaaggatat gtataaatat
    23101 tctatttagt catcctgata tgaggagcca gtgttgcatg atgaaaagat ggtatgattc
    23161 tacatatgta cccattgtct tgctgttttt gtactttctt ttcaggtcat ttacaattgg
    23221 gagatttcag aaacattcct ttcaccatca tttagaaatg gtttgcctta atggagacaa
    23281 tagcagatcc tgtagtattt ccagtagaca tggcctttta atctaagggc ttaagactga
    23341 ttagtcttag catttactgt agttggagga tggagatgct atgatggaag catacccagg
    23401 gtggccttta gcacagtatc agtaccattt atttgtctgc cgcttttaaa aaatacccat
    23461 tggctatgcc acttgaaaac aatttgagaa gtttttttga agtttttctc actaaaatat
    23521 ggggcaattg ttagccttac atgttgtgta gacttacttt aagtttgcac ccttgaaatg
    23581 tgtcatatca atttctggat tcataatagc aagattagca aaggataaat gccgaaggtc
    23641 acttcattct ggacacagtt ggatcaatac tgattaagta gaaaatccaa gctttgcttg
    23701 agaacttttg taacgtggag agtaaaaagt atcggtttta ttctttgctg atgtcctttc
    23761 tgcttgaaat aacagtcacc atacagctaa aggagaggag tttctttcct tctaagtagg
    23821 cagaaatggt atcattatgt tgccgctctc caatctccca gagctcgctc tctagagaat
    23881 caccttcttt cgcttttttt ttttttttga ggtagagtct cactatgttg cccagactag
    23941 ccttgaactc ttgggctcaa gtgattctcc ctcctcagcc tcccgagtag ctggaacgaa
    24001 ctatagttgc accactgcag ctggcaagaa tcaccttctt tataaagcgt cagtcatgct
    24061 tccagcaaga ggcagcatca gtcatggctt tataacagct tcatggtgcc tcaaagactg
    24121 ttgaggttaa tgagagccta gattagacag tttggctgtc cttccctaaa acttgttttc
    24181 tcctattcac tactccccac cgcacttaaa atctatgagt ttttactttt tactgggaat
    24241 ggaaagtgtg gtgaagatca ttcaacactt atgttgtcat ttctcccatt ttctgaattt
    24301 ttttttaaat ttcccccctt ttaaaattgt tcgaaagccc acagttatgg aaagaattac
    24361 tgtctagatg gtctgcagaa cgtgtttggg gtgagtggga gtgaggggca atgttacttt
    24421 ttctccctgt agtttggagt ccattatgag ctgctgcttt ttcttctcat cttgtcatct
    24481 tctggggatg tttgaaggct gagttccaac agaattcaca aagggaataa aacaggattg
    24541 agattttgag gtgtgcacaa ggtggtaaga taaagggcat atgagcttca aaactaatgc
    24601 tgttgcatac atgaagcctt ttgttttttg aggagctatt tttgttattc ttgtaacgct
    24661 ccaccttaca tgccacgtct gtgtgagtca acagggatca ggtttggtca ccacacatgt
    24721 ctgaagctgg gcagcgtctg ctctgtgttc tgtgtggaat ggagaaaaaa acgcctgccc
    24781 tgctgccttc catgttcata ggcccagccc aagagagtga cacacagtgc tggccctgag
    24841 acatttccac aaagtggtca actctgcctt gcatcctaaa actttttggg catctatttt
    24901 gaaaactata ggagcctttg gaaggcctct tatgtttgga ggggaagggt gttgagattg
    24961 tcaccatcct tcaagctgag actcctggtg agcctttgcc accatgaaaa ccacatagct
    25021 gaccagggct gtgcttgagg tacagaggac acacatcgta gacaggcctg tgtcatgttt
    25081 ccttacagtc gttttttaca gagaaaaggg gcattgtttt ttcactgctt tctcaacagt
    25141 tcctgtgaat aaatgaaaca tttcggagct ccctgagagc aagagccttc acttcttctt
    25201 gcggtgccgg gaccatgtgt tggtgaagct ggtgctgtgg gggccactca ctcgaatgac
    25261 acctggaggc ctgttcctcc cttaccactc ccttccccag cccgacttct tggcctcctg
    25321 cccaaccaga cacctcaaac tctgtcagtg ccctggcatt ctggcagaga atcctcacca
    25381 gttctcacca accttccccc caggcaaggg cagctgccag catggtgctc tgccaggaca
    25441 ggtttccctg aaggaagctg ctcacactga gatgagcctc tcagggcagg acctcttccc
    25501 aagccctgca cacccacccc tgcagccctt ttggctcccc ttttccctgt gcctcagcac
    25561 tcctttcctg gttgcagata acgaactaag gttgcctaaa gggcagatct gccctctcca
    25621 tgtcttcgtc ctggcaaaca gggtcgtctt aaaattatgc gctaattctg tatgggagca
    25681 ctcaaaaggc attacttaga gattgaaatt tcaaactatc tctagttttt caatggaaat
    25741 atatcagcta gggaaaaacc atcaagctca ttattatttt ttgatcttca gttgtatttt
    25801 tgtgaatatt ttaatacatc tttttcaatt tctgaattgt gttgtgtgct cattttgacc
    25861 agaatagaaa aagagatatg cctttcactc atatcattcc agctacacct gccttctttt
    25921 cttcaaaaat gccgtccgtg ggcctgcttc tgggcctttg cacatgctgt tccctgggcc
    25981 tgaagcatgc cttctgccaa tattcctgtg gtttgctctc tgacttcctt taagcctctg
    26041 ctcaaatgtt acctcctcag ggagaccttc tgtgatatat aaaagagcaa gccccccacc
    26101 ccaccgcctc agccttcctg gccccctcag ttctgctcta gttactctat ttctctccct
    26161 ctttcccagt acacacttgt ctgttctccc gcattagaac atagttaaca agagaccaga
    26221 accttgctgt tttgttcact gctccgtctg cagtaaaggg aacagcacct ggcacttagc
    26281 tgctcaatac atgttacctg gatggatgag taggtggaag cattcatcca ttcagcaacc
    26341 tacactgaga acaatcctgt gccaagcact gtgctaagca taaggaaaca aaacaagaca
    26401 aagctcctca aggagcttgc cacagggtgg aggtgacagg tgacatgaat ggaagtaact
    26461 agtagttacc aaatacttgg tgtgagccag gcactttgca tttcttcctc tattatttct
    26521 gtgagttaac agtaattgta ctaatcttaa tcccattgtt tgaaagatta tatggcttac
    26581 ccggggccac ttagctaata aaggaacaga gaagaggggc tgggcctggg gccgctgttt
    26641 gatccacagc cttgttccta accactatgc cctgtggcct ctcacaccaa aaggaagtac
    26701 caaactgctt ccttactcaa ataaatgtgc tgaaatgcag ttgcagtttt ctcccagtcc
    26761 cttaggagct ggttagagag tcccttagga acttgagagg gtagtgtagt ctaggtggta
    26821 ggcacagatg tctgagagct ttaacctcag tctggaagac aatgtggtga cttaatttgt
    26881 tgagaactat gttacaaata atgtgttact aataaaacat tgaggcttcg ca
//
