# Supplementary material for: Beta-subunit-eliminated eHAP expression (BeHAPe) cells reveal subunit regulation of the cardiac voltage-gated sodium channel
Source: J Biol Chem. 2023 Aug 6;299(9):105132. doi: 10.1016/j.jbc.2023.105132 (PMC10506104; doi:10.1016/j.jbc.2023.105132)
Supplement: NC_000011.10_JAML.gbk [file mmc34.zip › jbc_105132_NC_000011.10_JAML_mmc34.gbk]

LOCUS       NC_000011              31368 bp    DNA     linear   CON 26-MAR-2018
DEFINITION  Homo sapiens chromosome 11, GRCh38.p12 Primary Assembly.
ACCESSION   NC_000011 REGION: complement(118193727..118225094)
VERSION     NC_000011.10
DBLINK      BioProject: PRJNA168
            Assembly: GCF_000001405.38
KEYWORDS    RefSeq.
SOURCE      Homo sapiens (human)
  ORGANISM  Homo sapiens
            Eukaryota; Metazoa; Chordata; Craniata; Vertebrata; Euteleostomi;
            Mammalia; Eutheria; Euarchontoglires; Primates; Haplorrhini;
            Catarrhini; Hominidae; Homo.
REFERENCE   1  (bases 1 to 31368)
  AUTHORS   Taylor,T.D., Noguchi,H., Totoki,Y., Toyoda,A., Kuroki,Y., Dewar,K.,
            Lloyd,C., Itoh,T., Takeda,T., Kim,D.W., She,X., Barlow,K.F.,
            Bloom,T., Bruford,E., Chang,J.L., Cuomo,C.A., Eichler,E.,
            FitzGerald,M.G., Jaffe,D.B., LaButti,K., Nicol,R., Park,H.S.,
            Seaman,C., Sougnez,C., Yang,X., Zimmer,A.R., Zody,M.C.,
            Birren,B.W., Nusbaum,C., Fujiyama,A., Hattori,M., Rogers,J.,
            Lander,E.S. and Sakaki,Y.
  TITLE     Human chromosome 11 DNA sequence and analysis including novel gene
            identification
  JOURNAL   Nature 440 (7083), 497-500 (2006)
   PUBMED   16554811
REFERENCE   2  (bases 1 to 31368)
  CONSRTM   International Human Genome Sequencing Consortium
  TITLE     Finishing the euchromatic sequence of the human genome
  JOURNAL   Nature 431 (7011), 931-945 (2004)
   PUBMED   15496913
REFERENCE   3  (bases 1 to 31368)
  AUTHORS   Lander,E.S., Linton,L.M., Birren,B., Nusbaum,C., Zody,M.C.,
            Baldwin,J., Devon,K., Dewar,K., Doyle,M., FitzHugh,W., Funke,R.,
            Gage,D., Harris,K., Heaford,A., Howland,J., Kann,L., Lehoczky,J.,
            LeVine,R., McEwan,P., McKernan,K., Meldrim,J., Mesirov,J.P.,
            Miranda,C., Morris,W., Naylor,J., Raymond,C., Rosetti,M.,
            Santos,R., Sheridan,A., Sougnez,C., Stange-Thomann,N.,
            Stojanovic,N., Subramanian,A., Wyman,D., Rogers,J., Sulston,J.,
            Ainscough,R., Beck,S., Bentley,D., Burton,J., Clee,C., Carter,N.,
            Coulson,A., Deadman,R., Deloukas,P., Dunham,A., Dunham,I.,
            Durbin,R., French,L., Grafham,D., Gregory,S., Hubbard,T.,
            Humphray,S., Hunt,A., Jones,M., Lloyd,C., McMurray,A., Matthews,L.,
            Mercer,S., Milne,S., Mullikin,J.C., Mungall,A., Plumb,R., Ross,M.,
            Shownkeen,R., Sims,S., Waterston,R.H., Wilson,R.K., Hillier,L.W.,
            McPherson,J.D., Marra,M.A., Mardis,E.R., Fulton,L.A.,
            Chinwalla,A.T., Pepin,K.H., Gish,W.R., Chissoe,S.L., Wendl,M.C.,
            Delehaunty,K.D., Miner,T.L., Delehaunty,A., Kramer,J.B., Cook,L.L.,
            Fulton,R.S., Johnson,D.L., Minx,P.J., Clifton,S.W., Hawkins,T.,
            Branscomb,E., Predki,P., Richardson,P., Wenning,S., Slezak,T.,
            Doggett,N., Cheng,J.F., Olsen,A., Lucas,S., Elkin,C.,
            Uberbacher,E., Frazier,M., Gibbs,R.A., Muzny,D.M., Scherer,S.E.,
            Bouck,J.B., Sodergren,E.J., Worley,K.C., Rives,C.M., Gorrell,J.H.,
            Metzker,M.L., Naylor,S.L., Kucherlapati,R.S., Nelson,D.L.,
            Weinstock,G.M., Sakaki,Y., Fujiyama,A., Hattori,M., Yada,T.,
            Toyoda,A., Itoh,T., Kawagoe,C., Watanabe,H., Totoki,Y., Taylor,T.,
            Weissenbach,J., Heilig,R., Saurin,W., Artiguenave,F., Brottier,P.,
            Bruls,T., Pelletier,E., Robert,C., Wincker,P., Smith,D.R.,
            Doucette-Stamm,L., Rubenfield,M., Weinstock,K., Lee,H.M.,
            Dubois,J., Rosenthal,A., Platzer,M., Nyakatura,G., Taudien,S.,
            Rump,A., Yang,H., Yu,J., Wang,J., Huang,G., Gu,J., Hood,L.,
            Rowen,L., Madan,A., Qin,S., Davis,R.W., Federspiel,N.A.,
            Abola,A.P., Proctor,M.J., Myers,R.M., Schmutz,J., Dickson,M.,
            Grimwood,J., Cox,D.R., Olson,M.V., Kaul,R., Raymond,C., Shimizu,N.,
            Kawasaki,K., Minoshima,S., Evans,G.A., Athanasiou,M., Schultz,R.,
            Roe,B.A., Chen,F., Pan,H., Ramser,J., Lehrach,H., Reinhardt,R.,
            McCombie,W.R., de la Bastide,M., Dedhia,N., Blocker,H.,
            Hornischer,K., Nordsiek,G., Agarwala,R., Aravind,L., Bailey,J.A.,
            Bateman,A., Batzoglou,S., Birney,E., Bork,P., Brown,D.G.,
            Burge,C.B., Cerutti,L., Chen,H.C., Church,D., Clamp,M.,
            Copley,R.R., Doerks,T., Eddy,S.R., Eichler,E.E., Furey,T.S.,
            Galagan,J., Gilbert,J.G., Harmon,C., Hayashizaki,Y., Haussler,D.,
            Hermjakob,H., Hokamp,K., Jang,W., Johnson,L.S., Jones,T.A.,
            Kasif,S., Kaspryzk,A., Kennedy,S., Kent,W.J., Kitts,P.,
            Koonin,E.V., Korf,I., Kulp,D., Lancet,D., Lowe,T.M., McLysaght,A.,
            Mikkelsen,T., Moran,J.V., Mulder,N., Pollara,V.J., Ponting,C.P.,
            Schuler,G., Schultz,J., Slater,G., Smit,A.F., Stupka,E.,
            Szustakowski,J., Thierry-Mieg,D., Thierry-Mieg,J., Wagner,L.,
            Wallis,J., Wheeler,R., Williams,A., Wolf,Y.I., Wolfe,K.H.,
            Yang,S.P., Yeh,R.F., Collins,F., Guyer,M.S., Peterson,J.,
            Felsenfeld,A., Wetterstrand,K.A., Patrinos,A., Morgan,M.J., de
            Jong,P., Catanese,J.J., Osoegawa,K., Shizuya,H., Choi,S. and
            Chen,Y.J.
  CONSRTM   International Human Genome Sequencing Consortium
  TITLE     Initial sequencing and analysis of the human genome
  JOURNAL   Nature 409 (6822), 860-921 (2001)
   PUBMED   11237011
  REMARK    Erratum:[Nature 2001 Aug 2;412(6846):565]
COMMENT     REFSEQ INFORMATION: The reference sequence is identical to
            CM000673.2.
            On Feb 3, 2014 this sequence version replaced NC_000011.9.
            Assembly Name: GRCh38.p12 Primary Assembly
            The DNA sequence is composed of genomic sequence, primarily
            finished clones that were sequenced as part of the Human Genome
            Project. PCR products and WGS shotgun sequence have been added
            where necessary to fill gaps or correct errors. All such additions
            are manually curated by GRC staff. For more information see:
            https://genomereference.org.
            
            ##Genome-Annotation-Data-START##
            Annotation Provider         :: NCBI
            Annotation Status           :: Full annotation
            Annotation Name             :: Homo sapiens Annotation Release 109
            Annotation Version          :: 109
            Annotation Pipeline         :: NCBI eukaryotic genome annotation
                                           pipeline
            Annotation Software Version :: 8.0
            Annotation Method           :: Best-placed RefSeq; Gnomon
            Features Annotated          :: Gene; mRNA; CDS; ncRNA
            ##Genome-Annotation-Data-END##
FEATURES             Location/Qualifiers
     source          1..31368
                     /dnas_title="NC_000011.10_JAML"
                     /organism="Homo sapiens"
                     /mol_type="genomic DNA"
                     /db_xref="taxon:9606"
                     /chromosome="11"
     gene            1..31368
                     /gene="JAML"
                     /gene_synonym="AMICA; AMICA1; CREA7-1; CREA7-4; Gm638"
                     /note="junction adhesion molecule like; Derived by
                     automated computational analysis using gene prediction
                     method: BestRefSeq,Gnomon."
                     /db_xref="GeneID:120425"
                     /db_xref="HGNC:HGNC:19084"
                     /db_xref="MIM:609770"
     mRNA            join(1..154,12534..12688,14383..14608,19104..19213,
                     21430..21667,24483..24621,27004..27097,28274..28360,
                     30678..31368)
                     /gene="JAML"
                     /gene_synonym="AMICA; AMICA1; CREA7-1; CREA7-4; Gm638"
                     /product="junction adhesion molecule like, transcript
                     variant 3"
                     /note="Derived by automated computational analysis using
                     gene prediction method: BestRefSeq."
                     /transcript_id="NM_001286570.1"
                     /db_xref="GeneID:120425"
                     /db_xref="HGNC:HGNC:19084"
                     /db_xref="MIM:609770"
     mRNA            join(1..154,10209..10271,12534..12688,14383..14608,
                     19104..19213,21430..21667,24483..24621,27004..27097,
                     28274..28360,30678..31368)
                     /gene="JAML"
                     /gene_synonym="AMICA; AMICA1; CREA7-1; CREA7-4; Gm638"
                     /product="junction adhesion molecule like, transcript
                     variant 1"
                     /note="Derived by automated computational analysis using
                     gene prediction method: BestRefSeq."
                     /transcript_id="NM_001098526.1"
                     /db_xref="GeneID:120425"
                     /db_xref="HGNC:HGNC:19084"
                     /db_xref="MIM:609770"
     mRNA            join(6..154,10209..10271,12534..12688,14383..14608,
                     21430..21667,24483..24621,27004..27097,28274..28360,
                     30678..31132)
                     /gene="JAML"
                     /gene_synonym="AMICA; AMICA1; CREA7-1; CREA7-4; Gm638"
                     /product="junction adhesion molecule like, transcript
                     variant X4"
                     /note="Derived by automated computational analysis using
                     gene prediction method: Gnomon. Supporting evidence
                     includes similarity to: 1 mRNA, 54 ESTs, 13 long SRA
                     reads, 1 Protein, and 100% coverage of the annotated
                     genomic feature by RNAseq alignments, including 32
                     samples with support for all annotated introns"
                     /transcript_id="XM_017017214.1"
                     /db_xref="GeneID:120425"
                     /db_xref="HGNC:HGNC:19084"
                     /db_xref="MIM:609770"
     mRNA            join(15..154,12534..12688,14383..14608,21430..21667,
                     24483..24621,27004..27097,28274..28360,30678..31132)
                     /gene="JAML"
                     /gene_synonym="AMICA; AMICA1; CREA7-1; CREA7-4; Gm638"
                     /product="junction adhesion molecule like, transcript
                     variant X5"
                     /note="Derived by automated computational analysis using
                     gene prediction method: Gnomon. Supporting evidence
                     includes similarity to: 1 mRNA, 47 ESTs, 13 long SRA
                     reads, 1 Protein, and 98% coverage of the annotated
                     genomic feature by RNAseq alignments, including 31
                     samples with support for all annotated introns"
                     /transcript_id="XM_017017215.1"
                     /db_xref="GeneID:120425"
                     /db_xref="HGNC:HGNC:19084"
                     /db_xref="MIM:609770"
     misc_RNA        join(7990..8181,10209..10271,12534..12688,14383..14608,
                     19104..19213,21430..21667,24483..24621,27004..27127,
                     28274..28360,30678..31132)
                     /gene="JAML"
                     /gene_synonym="AMICA; AMICA1; CREA7-1; CREA7-4; Gm638"
                     /product="junction adhesion molecule like, transcript
                     variant X3"
                     /note="Derived by automated computational analysis using
                     gene prediction method: Gnomon. Supporting evidence
                     includes similarity to: 1 mRNA, 33 ESTs, 11 long SRA
                     reads, 4 Proteins, and 100% coverage of the annotated
                     genomic feature by RNAseq alignments, including 25
                     samples with support for all annotated introns"
                     /transcript_id="XR_001747770.1"
                     /db_xref="GeneID:120425"
                     /db_xref="HGNC:HGNC:19084"
                     /db_xref="MIM:609770"
     mRNA            join(8103..8181,10209..10271,12534..12688,14383..14608,
                     19104..19213,21430..21667,24483..24621,27004..27097,
                     28274..28360,30678..31132)
                     /gene="JAML"
                     /gene_synonym="AMICA; AMICA1; CREA7-1; CREA7-4; Gm638"
                     /product="junction adhesion molecule like, transcript
                     variant X1"
                     /note="Derived by automated computational analysis using
                     gene prediction method: Gnomon. Supporting evidence
                     includes similarity to: 1 mRNA, 50 ESTs, 36 long SRA
                     reads, 9 Proteins, and 100% coverage of the annotated
                     genomic feature by RNAseq alignments, including 30
                     samples with support for all annotated introns"
                     /transcript_id="XM_017017213.1"
                     /db_xref="GeneID:120425"
                     /db_xref="HGNC:HGNC:19084"
                     /db_xref="MIM:609770"
     CDS             join(8136..8181,10209..10271,12534..12688,14383..14608,
                     19104..19213,21430..21667,24483..24621,27004..27097,
                     28274..28360,30678..30770)
                     /gene="JAML"
                     /gene_synonym="AMICA; AMICA1; CREA7-1; CREA7-4; Gm638"
                     /note="Derived by automated computational analysis using
                     gene prediction method: Gnomon."
                     /codon_start=1
                     /product="junctional adhesion molecule-like isoform X1"
                     /protein_id="XP_016872702.1"
                     /db_xref="GeneID:120425"
                     /db_xref="HGNC:HGNC:19084"
                     /db_xref="MIM:609770"
                     /translation="MLGHTIKEAPYDLHPYLKVESSMFCPLKLILLPVLLDYSLGLND
                     LNVSPPELTVHVGDSALMGCVFQSTEDKCIFKIDWTLSPGEHAKDEYVLYYYSNLSVP
                     IGRFQNRVHLMGDILCNDGSLLLQDVQEADQGTYICEIRLKGESQVFKKAVVLHVLPE
                     EPKELMVHVGGLIQMGCVFQSTEVKHVTKVEWIFSGRRAKEEIVFRYYHKLRMSVEYS
                     QSWGHFQNRVNLVGDIFRNDGSIMLQGVRESDGGNYTCSIHLGNLVFKKTIVLHVSPE
                     EPRTLVTPAALRPLVLGGNQLVIIVGIVCATILLLPVLILIVKKTCGNKSSVNSTVLV
                     KNTKKTNPEIKEKPCHFERCEGEKHIYSPIIVREVIEEEEPSEKSEATYMTMHPVWPS
                     LRSDRNNSLEKKSGGGMPKTQQAF"
     CDS             join(10229..10271,12534..12688,14383..14608,19104..19213,
                     21430..21667,24483..24621,27004..27097,28274..28360,
                     30678..30770)
                     /gene="JAML"
                     /gene_synonym="AMICA; AMICA1; CREA7-1; CREA7-4; Gm638"
                     /note="isoform 1 precursor is encoded by transcript
                     variant 1; Derived by automated computational analysis
                     using gene prediction method: BestRefSeq."
                     /codon_start=1
                     /product="junctional adhesion molecule-like isoform 1
                     precursor"
                     /protein_id="NP_001091996.1"
                     /db_xref="CCDS:CCDS41723.1"
                     /db_xref="GeneID:120425"
                     /db_xref="HGNC:HGNC:19084"
                     /db_xref="MIM:609770"
                     /translation="MFCPLKLILLPVLLDYSLGLNDLNVSPPELTVHVGDSALMGCVF
                     QSTEDKCIFKIDWTLSPGEHAKDEYVLYYYSNLSVPIGRFQNRVHLMGDILCNDGSLL
                     LQDVQEADQGTYICEIRLKGESQVFKKAVVLHVLPEEPKELMVHVGGLIQMGCVFQST
                     EVKHVTKVEWIFSGRRAKEEIVFRYYHKLRMSVEYSQSWGHFQNRVNLVGDIFRNDGS
                     IMLQGVRESDGGNYTCSIHLGNLVFKKTIVLHVSPEEPRTLVTPAALRPLVLGGNQLV
                     IIVGIVCATILLLPVLILIVKKTCGNKSSVNSTVLVKNTKKTNPEIKEKPCHFERCEG
                     EKHIYSPIIVREVIEEEEPSEKSEATYMTMHPVWPSLRSDRNNSLEKKSGGGMPKTQQ
                     AF"
     mRNA            join(11736..12180,12534..12688,14383..14608,19104..19213,
                     21430..21667,24483..24621,27004..27097,28274..28360,
                     30678..31368)
                     /gene="JAML"
                     /gene_synonym="AMICA; AMICA1; CREA7-1; CREA7-4; Gm638"
                     /product="junction adhesion molecule like, transcript
                     variant 4"
                     /note="Derived by automated computational analysis using
                     gene prediction method: BestRefSeq."
                     /transcript_id="NM_001286571.1"
                     /db_xref="GeneID:120425"
                     /db_xref="HGNC:HGNC:19084"
                     /db_xref="MIM:609770"
     misc_RNA        join(11736..12180,12534..12688,14383..14608,19104..19213,
                     21430..21667,24483..24621,27004..27127,28274..28360,
                     30678..31368)
                     /gene="JAML"
                     /gene_synonym="AMICA; AMICA1; CREA7-1; CREA7-4; Gm638"
                     /product="junction adhesion molecule like, transcript
                     variant 5"
                     /note="Derived by automated computational analysis using
                     gene prediction method: BestRefSeq."
                     /transcript_id="NR_104479.1"
                     /db_xref="GeneID:120425"
                     /db_xref="HGNC:HGNC:19084"
                     /db_xref="MIM:609770"
     mRNA            join(11736..12190,12534..12688,14383..14608,19104..19213,
                     21430..21667,24483..24621,27004..27097,28274..28360,
                     30678..31368)
                     /gene="JAML"
                     /gene_synonym="AMICA; AMICA1; CREA7-1; CREA7-4; Gm638"
                     /product="junction adhesion molecule like, transcript
                     variant 2"
                     /note="Derived by automated computational analysis using
                     gene prediction method: BestRefSeq."
                     /transcript_id="NM_153206.2"
                     /db_xref="GeneID:120425"
                     /db_xref="HGNC:HGNC:19084"
                     /db_xref="MIM:609770"
     mRNA            join(12095..12180,12534..12688,14383..14608,21430..21667,
                     24483..24621,27004..27097,28274..28360,30678..31132)
                     /gene="JAML"
                     /gene_synonym="AMICA; AMICA1; CREA7-1; CREA7-4; Gm638"
                     /product="junction adhesion molecule like, transcript
                     variant X6"
                     /note="Derived by automated computational analysis using
                     gene prediction method: Gnomon. Supporting evidence
                     includes similarity to: 1 mRNA, 45 ESTs, 14 long SRA
                     reads, 1 Protein, and 100% coverage of the annotated
                     genomic feature by RNAseq alignments, including 17
                     samples with support for all annotated introns"
                     /transcript_id="XM_024448351.1"
                     /db_xref="GeneID:120425"
                     /db_xref="HGNC:HGNC:19084"
                     /db_xref="MIM:609770"
     CDS             join(12178..12190,12534..12688,14383..14608,19104..19213,
                     21430..21667,24483..24621,27004..27097,28274..28360,
                     30678..30770)
                     /gene="JAML"
                     /gene_synonym="AMICA; AMICA1; CREA7-1; CREA7-4; Gm638"
                     /note="isoform 2 is encoded by transcript variant 2;
                     Derived by automated computational analysis using gene
                     prediction method: BestRefSeq."
                     /codon_start=1
                     /product="junctional adhesion molecule-like isoform 2"
                     /protein_id="NP_694938.2"
                     /db_xref="CCDS:CCDS8391.1"
                     /db_xref="GeneID:120425"
                     /db_xref="HGNC:HGNC:19084"
                     /db_xref="MIM:609770"
                     /translation="MVSGDYSLGLNDLNVSPPELTVHVGDSALMGCVFQSTEDKCIFK
                     IDWTLSPGEHAKDEYVLYYYSNLSVPIGRFQNRVHLMGDILCNDGSLLLQDVQEADQG
                     TYICEIRLKGESQVFKKAVVLHVLPEEPKELMVHVGGLIQMGCVFQSTEVKHVTKVEW
                     IFSGRRAKEEIVFRYYHKLRMSVEYSQSWGHFQNRVNLVGDIFRNDGSIMLQGVRESD
                     GGNYTCSIHLGNLVFKKTIVLHVSPEEPRTLVTPAALRPLVLGGNQLVIIVGIVCATI
                     LLLPVLILIVKKTCGNKSSVNSTVLVKNTKKTNPEIKEKPCHFERCEGEKHIYSPIIV
                     REVIEEEEPSEKSEATYMTMHPVWPSLRSDRNNSLEKKSGGGMPKTQQAF"
     mRNA            join(12210..12364,12534..12688,14383..14608,19104..19213,
                     21430..21667,24483..24621,27004..27097,28274..28360,
                     30678..31132)
                     /gene="JAML"
                     /gene_synonym="AMICA; AMICA1; CREA7-1; CREA7-4; Gm638"
                     /product="junction adhesion molecule like, transcript
                     variant X2"
                     /note="Derived by automated computational analysis using
                     gene prediction method: Gnomon. Supporting evidence
                     includes similarity to: 2 mRNAs, 50 ESTs, 36 long SRA
                     reads, 5 Proteins, and 100% coverage of the annotated
                     genomic feature by RNAseq alignments, including 19
                     samples with support for all annotated introns"
                     /transcript_id="XM_005271407.3"
                     /db_xref="GeneID:120425"
                     /db_xref="HGNC:HGNC:19084"
                     /db_xref="MIM:609770"
     CDS             join(12352..12364,12534..12688,14383..14608,19104..19213,
                     21430..21667,24483..24621,27004..27097,28274..28360,
                     30678..30770)
                     /gene="JAML"
                     /gene_synonym="AMICA; AMICA1; CREA7-1; CREA7-4; Gm638"
                     /note="Derived by automated computational analysis using
                     gene prediction method: Gnomon."
                     /codon_start=1
                     /product="junctional adhesion molecule-like isoform X2"
                     /protein_id="XP_005271464.1"
                     /db_xref="GeneID:120425"
                     /db_xref="HGNC:HGNC:19084"
                     /db_xref="MIM:609770"
                     /translation="MSHIDYSLGLNDLNVSPPELTVHVGDSALMGCVFQSTEDKCIFK
                     IDWTLSPGEHAKDEYVLYYYSNLSVPIGRFQNRVHLMGDILCNDGSLLLQDVQEADQG
                     TYICEIRLKGESQVFKKAVVLHVLPEEPKELMVHVGGLIQMGCVFQSTEVKHVTKVEW
                     IFSGRRAKEEIVFRYYHKLRMSVEYSQSWGHFQNRVNLVGDIFRNDGSIMLQGVRESD
                     GGNYTCSIHLGNLVFKKTIVLHVSPEEPRTLVTPAALRPLVLGGNQLVIIVGIVCATI
                     LLLPVLILIVKKTCGNKSSVNSTVLVKNTKKTNPEIKEKPCHFERCEGEKHIYSPIIV
                     REVIEEEEPSEKSEATYMTMHPVWPSLRSDRNNSLEKKSGGGMPKTQQAF"
     CDS             join(12608..12688,14383..14608,19104..19213,21430..21667,
                     24483..24621,27004..27097,28274..28360,30678..30770)
                     /gene="JAML"
                     /gene_synonym="AMICA; AMICA1; CREA7-1; CREA7-4; Gm638"
                     /note="isoform 3 is encoded by transcript variant 3;
                     Derived by automated computational analysis using gene
                     prediction method: BestRefSeq."
                     /codon_start=1
                     /product="junctional adhesion molecule-like isoform 3"
                     /protein_id="NP_001273499.1"
                     /db_xref="CCDS:CCDS66240.1"
                     /db_xref="GeneID:120425"
                     /db_xref="HGNC:HGNC:19084"
                     /db_xref="MIM:609770"
                     /translation="MGCVFQSTEDKCIFKIDWTLSPGEHAKDEYVLYYYSNLSVPIGR
                     FQNRVHLMGDILCNDGSLLLQDVQEADQGTYICEIRLKGESQVFKKAVVLHVLPEEPK
                     ELMVHVGGLIQMGCVFQSTEVKHVTKVEWIFSGRRAKEEIVFRYYHKLRMSVEYSQSW
                     GHFQNRVNLVGDIFRNDGSIMLQGVRESDGGNYTCSIHLGNLVFKKTIVLHVSPEEPR
                     TLVTPAALRPLVLGGNQLVIIVGIVCATILLLPVLILIVKKTCGNKSSVNSTVLVKNT
                     KKTNPEIKEKPCHFERCEGEKHIYSPIIVREVIEEEEPSEKSEATYMTMHPVWPSLRS
                     DRNNSLEKKSGGGMPKTQQAF"
     CDS             join(12608..12688,14383..14608,19104..19213,21430..21667,
                     24483..24621,27004..27097,28274..28360,30678..30770)
                     /gene="JAML"
                     /gene_synonym="AMICA; AMICA1; CREA7-1; CREA7-4; Gm638"
                     /note="isoform 3 is encoded by transcript variant 4;
                     Derived by automated computational analysis using gene
                     prediction method: BestRefSeq."
                     /codon_start=1
                     /product="junctional adhesion molecule-like isoform 3"
                     /protein_id="NP_001273500.1"
                     /db_xref="CCDS:CCDS66240.1"
                     /db_xref="GeneID:120425"
                     /db_xref="HGNC:HGNC:19084"
                     /db_xref="MIM:609770"
                     /translation="MGCVFQSTEDKCIFKIDWTLSPGEHAKDEYVLYYYSNLSVPIGR
                     FQNRVHLMGDILCNDGSLLLQDVQEADQGTYICEIRLKGESQVFKKAVVLHVLPEEPK
                     ELMVHVGGLIQMGCVFQSTEVKHVTKVEWIFSGRRAKEEIVFRYYHKLRMSVEYSQSW
                     GHFQNRVNLVGDIFRNDGSIMLQGVRESDGGNYTCSIHLGNLVFKKTIVLHVSPEEPR
                     TLVTPAALRPLVLGGNQLVIIVGIVCATILLLPVLILIVKKTCGNKSSVNSTVLVKNT
                     KKTNPEIKEKPCHFERCEGEKHIYSPIIVREVIEEEEPSEKSEATYMTMHPVWPSLRS
                     DRNNSLEKKSGGGMPKTQQAF"
     CDS             join(14474..14608,21430..21667,24483..24621,27004..27097,
                     28274..28360,30678..30770)
                     /gene="JAML"
                     /gene_synonym="AMICA; AMICA1; CREA7-1; CREA7-4; Gm638"
                     /note="Derived by automated computational analysis using
                     gene prediction method: Gnomon."
                     /codon_start=1
                     /product="junctional adhesion molecule-like isoform X3"
                     /protein_id="XP_016872703.1"
                     /db_xref="GeneID:120425"
                     /db_xref="HGNC:HGNC:19084"
                     /db_xref="MIM:609770"
                     /translation="MMALSCSKMCKRLTREPISVKSASKGRARCSRRRWYCMCFQRSP
                     KEEIVFRYYHKLRMSVEYSQSWGHFQNRVNLVGDIFRNDGSIMLQGVRESDGGNYTCS
                     IHLGNLVFKKTIVLHVSPEEPRTLVTPAALRPLVLGGNQLVIIVGIVCATILLLPVLI
                     LIVKKTCGNKSSVNSTVLVKNTKKTNPEIKEKPCHFERCEGEKHIYSPIIVREVIEEE
                     EPSEKSEATYMTMHPVWPSLRSDRNNSLEKKSGGGMPKTQQAF"
     CDS             join(14474..14608,21430..21667,24483..24621,27004..27097,
                     28274..28360,30678..30770)
                     /gene="JAML"
                     /gene_synonym="AMICA; AMICA1; CREA7-1; CREA7-4; Gm638"
                     /note="Derived by automated computational analysis using
                     gene prediction method: Gnomon."
                     /codon_start=1
                     /product="junctional adhesion molecule-like isoform X3"
                     /protein_id="XP_016872704.1"
                     /db_xref="GeneID:120425"
                     /db_xref="HGNC:HGNC:19084"
                     /db_xref="MIM:609770"
                     /translation="MMALSCSKMCKRLTREPISVKSASKGRARCSRRRWYCMCFQRSP
                     KEEIVFRYYHKLRMSVEYSQSWGHFQNRVNLVGDIFRNDGSIMLQGVRESDGGNYTCS
                     IHLGNLVFKKTIVLHVSPEEPRTLVTPAALRPLVLGGNQLVIIVGIVCATILLLPVLI
                     LIVKKTCGNKSSVNSTVLVKNTKKTNPEIKEKPCHFERCEGEKHIYSPIIVREVIEEE
                     EPSEKSEATYMTMHPVWPSLRSDRNNSLEKKSGGGMPKTQQAF"
     CDS             join(14474..14608,21430..21667,24483..24621,27004..27097,
                     28274..28360,30678..30770)
                     /gene="JAML"
                     /gene_synonym="AMICA; AMICA1; CREA7-1; CREA7-4; Gm638"
                     /note="Derived by automated computational analysis using
                     gene prediction method: Gnomon."
                     /codon_start=1
                     /product="junctional adhesion molecule-like isoform X3"
                     /protein_id="XP_024304119.1"
                     /db_xref="GeneID:120425"
                     /db_xref="HGNC:HGNC:19084"
                     /db_xref="MIM:609770"
                     /translation="MMALSCSKMCKRLTREPISVKSASKGRARCSRRRWYCMCFQRSP
                     KEEIVFRYYHKLRMSVEYSQSWGHFQNRVNLVGDIFRNDGSIMLQGVRESDGGNYTCS
                     IHLGNLVFKKTIVLHVSPEEPRTLVTPAALRPLVLGGNQLVIIVGIVCATILLLPVLI
                     LIVKKTCGNKSSVNSTVLVKNTKKTNPEIKEKPCHFERCEGEKHIYSPIIVREVIEEE
                     EPSEKSEATYMTMHPVWPSLRSDRNNSLEKKSGGGMPKTQQAF"
     gene            15884..16163
                     /gene="HSPE1P18"
                     /note="heat shock protein family E (Hsp10) member 1
                     pseudogene 18; Derived by automated computational
                     analysis using gene prediction method: Curated Genomic."
                     /pseudo
                     /db_xref="GeneID:106480257"
                     /db_xref="HGNC:HGNC:49337"
     misc_feature    12653..12672
                     /dnas_title="gRNA target"
                     /note="ATAGACTGGACTCTGTCACC"
                     /note=""
     misc_feature    12674..12693
                     /dnas_title="gRNA target"
                     /note="ggagagcacgccaaggtaac"
     misc_feature    10250..10269
                     /dnas_title="gRNA target"
                     /note="atcctgctgccagtgttact"
     misc_feature    10255..10274
                     /dnas_title="gRNA target"
                     /note="gctgccagtgttactgggta"
     misc_feature    21473..21473
                     /note="T>C"
     misc_feature    14465..14465
                     /note="T>A"
     misc_feature    10261..12676
                     /note="replaced in BeHAPe with the ~2887 bp"
ORIGIN      
        1 ctgtttgcat ctctgcaacc acttcagaag gcacgtgttt ggtttgctct gagcctaacc
       61 tagagtgctc gcagcagtct ttcagttgag cttggggact gcagctgtgg ggagatttca
      121 gtgcattgcc tcccctgggt gctcttcatc ttgggtaagc agttgctttg aatttcttaa
      181 gccatttttt gaacttttct cacacagaag tgtgccagtc ctgaaggctg gttgaattgg
      241 tagtctctca ggattgtgaa gctgcgattg cagaactctt gatctctgca gggggatgtc
      301 ataaagtagt ctaatgggtg ctgtttcagt tactgtcgtg tagagtaact taggtgaatc
      361 tcctcagcaa aaagaggagc aaagtttcat cataataaga gtacgtgaca atgattatga
      421 caaggcttca gcttttaagt cacccgtggg tttaggtgga gctgtgactg gctgttcttg
      481 agctcacagc agagctcttt cttcactgtt tttcttttta gaagacagtt tttaatttta
      541 tttttaaaca aattttattg tgtgtattta aggtatacaa catgatgttg tgggatgcat
      601 gtagatagta aaaagtttac tatggtgaag cagattaata tatccatcat tttacatagt
      661 tataccactg tttttcttct ccccattata gacaaaccaa tatttaacct ttagaagccc
      721 gagacttaaa tctcccaaga aagctaggct actgtccatg cttgttacac cctcagcaca
      781 gccctgacct tgggaaaggc tgatgcagga tggtttaggt ataacctact ctggagaaga
      841 gagcaggagt aaggacctcc agggtcccat tcgcgtagag cattaaccga tgtgacctag
      901 actgtgttac agaagccacg tgacctacca gtctgtattc aatggcttaa caatggaaaa
      961 tgagggcata ttttaagacg catggcttag agtggttata tggacttgta gacctaaaaa
     1021 catctgagag cctagaagtg cacagcagtg tgcagataga ttgagaggac ttggctctgc
     1081 aggtggacaa cactctgtga gtaaaagaag gctgtgcagt tgtccgtttg ctcagtggtt
     1141 agttgtcctt actagggaca aacactgaga gacagcagct ctcccttatt ttgtctcatg
     1201 atattgtaat ttggggggta actttcacat cttgtatggt agtctcattg tagcatgtct
     1261 cttttctgaa gatttctttt ctgtaatata aaggggtatg gattttttgg agggaggggg
     1321 tgccacttgt tctcattacc caacaggata tggaggagag ttgctcagag aagattagta
     1381 tagagtcact acaagtcatt taggtagcca aaatgataac tccaaaattt ctaaaaggca
     1441 aaaatcttta cttgctgata gaggggagag tcaactttcc aagcaggtcg caataaagac
     1501 agcatgatgc caaccgaatc tatttcctct ctcctccttt ttctgttgtt tattaaaagg
     1561 taaacaaaaa tctcattatt ttaaaatatt atgcaaaaat cttgtttatg agagaaagca
     1621 aaatttcacc tttgcattag tatattatta atgttagatc caattcttaa taaaacctta
     1681 taaacaaatc tatacaatca tagtttgacc ataaggtaaa acgtccacaa acctctcata
     1741 attctttaca attttctgtt aaacaaataa attctctaga aaaccattat tcagacacat
     1801 gggcccggat tctggcccta catcagtgtg cttttatttc agtgttcgac ctatggaaaa
     1861 actaagtaat cccctttaaa tcttagccaa cctgcttata cccacagaac ttttcatgag
     1921 attaaccctt cacaaaccct tttcaacttg cttaaaccat cagttttgtc acattactct
     1981 tttttttttt tttttttttt gagacagagt ctcactctgt cacctaggct ggcatgcagt
     2041 ggcacaatct cgactctctg caacctccgc ctcccgagtt caagtgattc tcctgcctca
     2101 gcctcccaag tagctgggat tacaggcgct caccaccaca cctgattaat ttttgtattt
     2161 ttagtagaga cggggttttg ccatgttggc caggctggtc tggaactcct aacctcaagt
     2221 gatctcccca cctcagcctc ccaaagttct gggatgacag gcgtgagcca ccatgcccag
     2281 ctgtcccatt actcttttag gtgaggccaa tagttaaaac cctctgagct agacaaaatt
     2341 acgttctctt taacagaaac catattcaca cgccttctta taacctccca ccaaaacaca
     2401 ttctttactt acactgtctt tattttttat gttatttaca ctgtctttat gtttaaaaat
     2461 cattagagtc acgtgaccta aaagagatta aagtttcaat tttttctgat aaaatgtttg
     2521 attttagttt ctttaagcca attaattaga gctcttttat ataaatacta tacatacaac
     2581 acatataaat acacagacag acagaaatgg aaaatcaaga caaaattcca ttgactgaga
     2641 agttcttaga gggaaagcag gggctttttg tttgtttaga tggagtctcg ctctgtcgcc
     2701 aggttggaat gcagtggtgc gatcacaact cgctgcagcc tcagcctcct gggctcaagt
     2761 gatcctccca cttcagcctc ctgagtagct aggactacag gtgcctgcca ctacatccag
     2821 ctaatttttg tatttttttt ttgttcagat ggtgtttcac caagttgctc aggctggtct
     2881 caaactcctg ggctcaagcg atctgtccac cttggcctct caaagtgcta ggattatagg
     2941 cataagccac tgtgcctggc cagcaggggc ttttaaaaca atatctgtat acatacagcc
     3001 caaatatcgt ctttaattaa gttgatttct gactatggag ttctcaaaat aaaaatccta
     3061 taaaaatctt ttattaccag attttagcca ggacaaatgg ccaatatttc tggcttttga
     3121 atctttacct aaaggtaacc tcctatgtga aattaataaa ccttaagtaa ggggataact
     3181 taaacaggga cacacaaggt gtctccaaag agatggtaag caatttacaa gatctagaat
     3241 tgccccaaag gtaactcaga gaaaagaaaa tttcaagaca ggaaattagg agctctccat
     3301 ggaggggaaa agaatcaata aatgattaaa ccacaaaaga ctcacttttg gagccaggaa
     3361 ttgaacccag ggcaccactg tgagagggca aagctttagc agttgagcta cagcaggggt
     3421 ccccaacccc tgggcagtag actggcactg gtccatggcc tgttgggaac cgaaccgctc
     3481 agcaggaggt aagtcggggg cagacaagca agcattactg cctgagctct gcctcctttc
     3541 agatcagcga gggtattaga ttctcacggg agcatgaacc ctatggtgaa ctgcacatgc
     3601 aagggatcta ggtttcatgc ttcttaggag aatctaattc ctggtgatct gaggtggaac
     3661 agtttcatcc ccaaatcatc acccaccctc cctggtctgt ggaaaaattg tcttccatga
     3721 aaaaattgtt ttccatgggg aaaaattgtc cccggtgcca aaaagattgg ggaccagtga
     3781 actatagtgc aagataactg ctgttgtttt tttccgggag gagtttagag catttcaagc
     3841 ttgcaaagga ttttaactgc tcaagagaac tttctaggac tagccatgta attattacgc
     3901 atgcttcttt taattttgcc ttttcctttt aatggtgtac tcagttccaa tggtgactga
     3961 atctaaaagc ctgttaaact ccagatagtg attttccaga tttttaccat ataagcaaaa
     4021 ggtatttcca gaaaggggta gaggaggcat ctctatgaca gggagctctt gaactcaagg
     4081 ggaaattgat aattttactt gccacctcca gagtcaccct tggctttgtt ttgctgtgat
     4141 ttggaattca gcgggggcag agagcccact tcattttaag gccatcaggg gctagaattc
     4201 tgtcctcagg gtctttcagc cctcaggaca gtcccatttt cagcagctga gcttgtggca
     4261 gagggtacaa gctgtgcggg gctttttccc atgtatccca ttggggcagt ttgccttcca
     4321 gtggcctggc catctgcact gagggcactt acctggagga gtgtccttag ggcaacctgg
     4381 agggagctga gggcttctaa atcagccaac aattgagcct gcctttcttc cctgcatttt
     4441 tctttctcct tagccctggc ctccttattc tgctcttggt tataaaagat cgaggaggcc
     4501 aagttgagga ttctttgcat agggaccacg ctgtattaca caagaaaagt agatgtttct
     4561 ttttgagagt ctgagggtta aatttgtctc aatgttttag gatgcaatgc agaggtgagt
     4621 ctgaaggaac agatgggatt tgtcccatgg tgggactgga aaatgatgag ccaacctctg
     4681 ggggctaatg tccgctgggg acacaaactg ctttctcttg aggcttctcg ctgaggaaaa
     4741 gcgttccact ctcatccact gatggacttg ggtgcacttt ctaaagggca tcccagctat
     4801 cagaaagact tctctgcact ggggccttgc accggataat cggttcaggt atgaggagag
     4861 gggaggtgaa tggggagact cactgctctg aggttgcttg agctcaccta gtttgggaac
     4921 atccagagca ggaggtttgc ctgtcttcat ggggagaatt tagagtgaga aagaggtggg
     4981 tctgagttcc ccaaaccatg tgtgccaatt gtgacacata gagggacttt tgaccagaaa
     5041 aggtaggaga gggttttcct ctctcccggg caaggcagac aaaactcttc agcccctggc
     5101 cttcaggcca caccaggaag tggccctggt cagttgtcat aagtcaccag agggatacta
     5161 gagtttgttt cagttgaaaa ctgaaaagga aagcaaactc tgattgggtg gtgacttctc
     5221 accaggacct tctggtccac agggagcagc cctggccagg accttcagct gtctccaaac
     5281 ttggatgctg ttcactgaga tagtggagtt ggagaggcaa gggacagagt aggggagagg
     5341 tccccaagca atcccctttt ggatcaccaa aatgttgcgg gtagtgacta gctagggccg
     5401 atgtcaccgg cagcaaatgt atttaccaag acagtcatag gaaagaaagg cagatttatt
     5461 agagaaggta tgaaaacatg ttgcaaggtt gtaatgggca gcacagcaga gaaggcactg
     5521 tctgcaaaga ggcaggggct gaagggaagt tttatagggt ggtgctggag ggggctacct
     5581 gtgaaagaag tcattgtgcc catagaagtc attgtgccct caggttgttt gattagctat
     5641 gtctcagaac agttgttcat tgttcttcct cacctgggtc ctccccagct gggacccctc
     5701 ctcattgttg cttacttaac aggactacac acatactgtt ctccatagtg gctgtactag
     5761 tttgcattcc taccaataat gtataagagt ccccttttct ctgcatcctc accagcattt
     5821 gttgtttttt tgtctttttg ataataacca ccctaactgg tatgagatga taactcattg
     5881 tgggtttgat ttgcatttcc atgattactg atattgaaca tttttttcca tatatgtgtt
     5941 ggccatttgt atgtcttctc ttgagaaatg tctgttcaga ccatttgccc atttttaacc
     6001 ccccatacac tattagtaat agaaaagaag atcctgatag ttataacccc ctagaaggac
     6061 agaaggtatt tgccagaatt tatactgtga aagaaccatg agctcaggtc aaaatatttg
     6121 gccaacagat gagataactt actatggaga attatctcca aacatctgct gaggagataa
     6181 atcagtatct ggaaagagaa ggaagcagtg tagaagttgt gaatgtcaat ggtgtctatt
     6241 atcaaggtgc ttaaggtgct tctgaatgct tttgctggat tttttttaaa actgaaattc
     6301 attttattca tctacatatg caaccagaat tttgttattc agctaaatat gtatatataa
     6361 aattcagaat ttgtgggtgt tggtgaatat atagatagga atttgcaaat atctgtcaac
     6421 tcactaggaa attcaaactt gaatagtgtt cttggtaaat gtccaaggtg ttatgaactc
     6481 atttgacaag tagttactga ggatgtcccc gtacctcaca ccatgctggc actggaagtg
     6541 tggtggctca tgggcatggc tcttggcttc atggagctta tagtcttggg ggtggaggta
     6601 gagagcaggg tcttaattaa atgagcacac aaataaatag ataattagac atagtggccc
     6661 atgccctaaa ggaaaggtag aggtactatt aagacatgtg gctgccgggc atagcagctc
     6721 acgcctgtag tcccagccct ttggtaggct gaagtgggtg gatcacctga ggtggggagt
     6781 ttgagaccag cctggccaac atggtgaaac cctgtctcta ctaaaagtac aaaattagcc
     6841 aggcatggtg gctcatgcct gtaatcccag ctactcagga ggccgaggca ggagaatcac
     6901 ttgaacccga gaggcggagg ttgcggtgag ctgagatcgt gccattgcac tccagcctgg
     6961 gcaacaagac tgaaactcca tctcaaaata aaaaaaaaga catgtggctt ggggacctgt
     7021 cctgggatga gtggttgaag agaggtttcc cgaggaaatg atatttaact tgagatgtga
     7081 gcgaggagca ggtgttaact gggtgaaggc ctgagcaagg tggattggta gaccattcag
     7141 tcaggaggaa cagattaatc ttgtttagac aaataaactt cagaaaagct ttgctctaaa
     7201 atattgatta ctttctcaaa tgtggaggaa gagcatagtg tggcaaagac acaggctcgg
     7261 atccaggatg gctgggtttg aatcctcgct ctgccacttg ctctgtgttc ttaggcaagt
     7321 cacattgtca ttctctgcct catttcctca tctgtaaaac ctcatggggt tgttgtgagg
     7381 attaaatgag ttactgtgta aagcacccag ggcctggcat taaccttctc tgctttatta
     7441 cacatcaact actgatttct agtgtgctgc tatattaaga aaaaggtctg atcttttaat
     7501 attgaaaaca aggcccggtg attttcccaa agatcaaaga gttggttaaa ggaagatctg
     7561 agcccagaag agcatttaaa aaaaactttt agtaattttt ccgctaaaat cattgcttct
     7621 gtcttcacgg agttctagag gtgcatccga gtatgtagga ctgacaatga gcgttttcca
     7681 ttcatgatac tcatgtttct tagcatttgt ttgaagatgg tttggatgtg gctctgagtt
     7741 actcggcttt agtgccaaga ttcagaatct ttttagagtc gctggcttcc tcttagaata
     7801 gagtggagcg gggactgctg caagatgcct ttaagttgat ttcaacttaa tggtcacatt
     7861 gtcagctatg agcatttatc cagtatatgc caggcatttt gccggtgctg ccccacggta
     7921 acaggacaca catctaaata aggcacgtat ggtgctgcct tttagagtct gcagacttga
     7981 gttggtggca gacatataaa ttagtcatta ctcctccatg cggttggtga gctgcagggg
     8041 gaatgtccca ctgctaagtg ctgttttctg ggcagaggag ggagcacaac caactccctg
     8101 gggaaggcaa cagatgtccc agatgtgatg aacttatgtt aggacacacc ataaaggaag
     8161 ccccttatga ccttcatcca tgtatgtatg gggcaaggtg ggtggcacgg agcaggaatg
     8221 gggttttgct tatgttgaga gaggtctgtg ttttcactag aggttctttt gtttagggga
     8281 atctatgtga ctcctgatat atctggctca gtgtaattat tatccccatt gttacaacaa
     8341 ggttcaaaaa tggaaactta agtttcctgt tcattctgat tcatcatttg ccattcttag
     8401 aaaggtagaa gctcagaacc tgaaatctcc cctaaagcta caaactctgt ttctgactct
     8461 tatctatata aagaatcttc catggtaatg cttcctattt tcaaagcact gttatctacg
     8521 ttatactatt agatcctttc attatcaatc ccttttaaag gcaaggaaac aggttcagca
     8581 agatcagctg acttctctgt gtaagtggga cctgaggtag gaacctcctt gaatagcttg
     8641 actctgattt tccaggtaga ggattttgtt gattggagaa tacgattaag gaatgtctta
     8701 agtaatcaat tttttttttt ttttttgaga cagagtctcg ctctgtcgcc caggctggag
     8761 tgcagtggcg tgatctcggc tcactgcaag ctccgcctac caggttcacg ccattctcct
     8821 gtctcagcct cccgtagctg ggattacagg cggccgccac catgcccggc taattttttg
     8881 tatttttagt agagatgggg tttcaccgtg ttagccagga tggtctcgat ctcctgacct
     8941 cgttatccgc ccgccttggt ctcccaaagt gctgggatta caggtgtgag ccaccaggcc
     9001 cggccaagta atcaatgttt attaattaaa atggctaccg tatgtgccag atgtcctagc
     9061 agagctgggt ggggtacctt gctgttaatg caaaaaacat atctttcctc ttagcagatt
     9121 ctgaggtgga atctccccag cggcagggtg gccaggggta aagaccacgg ctgaggccag
     9181 gagcagtagc aggtgggaac tcaagactgg ttgcactgta actcctgaga gtcagggttc
     9241 ttctgtttag ctaagaaaat ttgggggtgt ttggtagaac agtgaatcct tttccagggg
     9301 ctggtaaatg caatgaaatg aatactacag agataacatg catatcaaac acatactttt
     9361 gtccaatgca cagcccaact ctcattctag ccacactgcc ctgcctttaa aaagttaaaa
     9421 agaaaaataa gataaaaagt gcaccatggg ccaggtgcag tggcccacgc ctgtaatccc
     9481 aacactttga gaggctgagg tggaggatca ctggagccca ggagtttgag accagcttgg
     9541 gcaacacagt gagacctctc tactacttaa aaaaaaaaaa tagcaagtgt ggtgtagcat
     9601 gcctgtagtc tcggctactc aggaggctga gacaggaagg ttgcttgagc cctggagatc
     9661 acgtcactgc accccagcct gggcaacaga gtgagaatct gttccctccc ccaacctctt
     9721 cctcccaaaa aagtagtaat tctaatttag gtggagagat ggggaaaaat ttcaggctgg
     9781 atatcctata attttttgtt tgtgtgaaac atacaggtag tggaaaatct agggttgtca
     9841 tctcaagggc atcctgcaat catttgcttt ttttctcttg aaaagcaact ttcatctaat
     9901 cttcccttat ggccaatcta aagcagcccc caagtgactc ttcaaacact actctgtttt
     9961 gtttcatcat agcacttatt gacatctggt attttcttat tcattcattc atttatttgc
    10021 ttcttttttc tccacctccc gctgcataca aactgcaaat gagctgggac ctcgtctgtt
    10081 tttcttgttc aatgctgcat accagtgtct caaacagagg ctgctccgta tagtccttca
    10141 ctattggttt tttaaattaa tgagcttctc ttgacatgat tttgtgattt ttgttctttt
    10201 atcttaagat ttgaaagttg agagcagcat gttttgccca ctgaaactca tcctgctgcc
    10261 agtgttactg ggtaagtaga agctaaggga ctccgtgggg tatttgattt ctcctgagtt
    10321 ctgtgcatta ttaaaagcca attttacata ttttcgattc ccttgggttt gttgaagatg
    10381 gaaaccctaa tgtggaactt cacagttttg ttgaagcagc tgttgttgaa gccaactagc
    10441 ttatggtttc ttgggaagct gaagcttcct gtttccatta gaaacagaat gcatttgggt
    10501 cctaaagggt gttctgggac cctcttacgt gacaaaggga aagtttctct gtggcattcc
    10561 tgcactttaa attgttatct ttaaaaccac agttcgcctt gaatcaggaa ctgaaattac
    10621 caaagagaga cccagagctg tttttcatac tgtggccatg tcagccttct tgtggttcct
    10681 caaatggact gagctctttc ccaatttatg gtggtttcct ttgcctggaa ccttcctccc
    10741 agcacttcaa cctagcaagc ccgcccgatg cttccttacc cttcaggttt ccccttatgc
    10801 tccacttcct tctgaggagc ctgacctggc catctcctca gaccagattg gtctcctgtt
    10861 tatgcctcca cctaagtgct gagcttctcg ttgctcatct ccactggttt ctaggttttc
    10921 atccttttcc cccatgcctt tttctttatc ccatggatgt agttctggaa ggagaagaaa
    10981 ttaatcaggt gctttgctct catagccttt tctttttctc tttattatta ttttttgaac
    11041 tttggacagt aatttaaacc ctgactcagc aaagtataca acaggattgc ctttgctcct
    11101 attccaggca atccagagtg tgtacaaaca tgcacacagg cacgcacacc aaaatggtgt
    11161 tcattagata atttttctca aagaagcagg gttataatga tctcagaagg tatttagaca
    11221 ttttcctaga ggtctgtgga gcagcctgca ggtttttgcc ctccgatcca gagagctacc
    11281 agtccaaccc ctgtatgtgg tgacttggtg gcactggggg ttttgtagtt ttttgtggag
    11341 aggttttcct ttcttgcaga aaatctcatc ttcttcagct gtttctctac caagattgcc
    11401 cttcaaacat cagtttctct ttgctttggt tgctgttgtt gcttcctagc agtccttcat
    11461 ttaattctac acacagtgtt cttaatatta aattcgctta ttacactttc aatcacacat
    11521 ggagctgctc aattcttcct tacaggaaaa ttccaaatat ttgttggagc taattttgat
    11581 ttctttcaaa ataattccct ctgaagggtt tagagtcgat gttttctttt gtgtcctccc
    11641 tgctgtgtga gcctactgtt ggggcaggaa gttaactgtc ttctctcagg gaaacagctt
    11701 ggatgaaaag actggcacat tttctgttca ttcccatcac ttggctcttc tctgatatga
    11761 actgggcagc atctaaatgt atctttcttg attttgttgt ctctttgcat agagcatatc
    11821 ttgtgaaaac agaaatatcc atgtaatggt tttttcttgt agtgaccgct cgaaattgct
    11881 tgagcaacat agagataatg ggcaggggtc cctgtgtgaa gcacctagag gctggaaagc
    11941 tgatggcaaa gctggagggg tgaggcaggg agaggataaa cacagtggaa atgcaggagg
    12001 aaagctgtgc tctgtggtgg cctaattaca aggacctgcc ctacagccag aatcagccag
    12061 caaatgcttt tgtaaaggaa ctaaaagaaa gggaaaagag gaagtaaaca aaaggtccct
    12121 tttcagagag ggaaccagtg ggagatttaa gagcaaggaa caacccattt cgtcgttatg
    12181 gtaagtggag gtgagtttct aaattgatga tcagaaagga gagacttctg gggtttccct
    12241 tatttcttta gaaaggttgg gaggaagaat tccagaaaag tgtaaggggc tggataggag
    12301 gagggagcca gatagcattt attgtagtat gaagattgca gaatccttct gatgagccat
    12361 ataggtaact agaggacagg gatgccatgc tgcctttgaa catgcctccg aggactttgt
    12421 ctatgttgga tcatccaggg agaggggtgt ttagtactcc atgattggaa ttgatttttg
    12481 ttgttgagag tatttgtcta aatgatgtgt cctcttgcct ttgacttcta tagattattc
    12541 cttgggcctg aatgacttga atgtttcccc gcctgagcta acagtccatg tgggtgattc
    12601 agctctgatg ggatgtgttt tccagagcac agaagacaaa tgtatattca agatagactg
    12661 gactctgtca ccaggagagc acgccaaggt aacgcggggg aaacatcact atgtaataga
    12721 agcccctgac tgctggtgtc aggacagagt ggtgtaagag tcaggcatca ggtgccacca
    12781 ggaggtgttg caagagccgg ggctttggag attatcagaa ctgggcctcg tcctagctca
    12841 ggaatttggt tatgttatca gctgggtaag taagttactc aaccttgctg atcttagctt
    12901 cctgagctgt gaagaggaag gcaattacaa taatggtaat gcttaccttt caagtagtta
    12961 aggggctgat gggagacaca aacttgaaat gagaggttcc ttgttcttgc acatgaaatt
    13021 ctttgagttt ccttccttta tctctaccct ttgttaagta gcagaagcag gtgagagggg
    13081 taaattccga ggttctagaa aggagagctc tgacctaggc ataagaacta taccacaatg
    13141 atcttttttg gggtggggag gaggacagat tctttcagtg tttcactgct ccatgtatgt
    13201 gctggggaat catcattttc tcctttgtgg ctgcttaaag tgttgggatt agcagatgca
    13261 gcatggtggg cgaggttctt tcatggagct ctttggagtg aggaacagtg tattaagcct
    13321 catcagacag tctgtataga tactcgtata tcaggatcat ttgtgaaaaa catcccaagt
    13381 agtttgttac taacaataaa gtcctaatgt ttgcaaacaa aatattgttt ttgtagctca
    13441 gagcacattc cctgttgtcc ctataatgct actctcattc aaatttttat tggcctttat
    13501 ttttatacga gggataaacc catagtgtaa gtagaaataa gaatttctgc tgggtgtggt
    13561 aactcatgcc tgtaatccca gcactttggg aggctgaggc ggggtgatca cttgagctca
    13621 agagtttgag accagcatgg gcaacatggc aaaaccccat ctctataaaa aaacaaacac
    13681 aaaaattagc tggctgcagt ggcatgtacc tgtagtccca gctacttggg agactgaggt
    13741 gggaggatca cctgagccta ggaggttaag gctgcagtga gctgtgattg tgccactgca
    13801 ctccagcccg ggtgacagaa gaaaacaata caaaaccaaa accaaaaaca aaagaattcc
    13861 ccagggccca gcctggaacc attccctgtg gatgactcct tttgtgttac gatactgctg
    13921 ccgggaggag ggtagaaatg agaaaagtgg cagccagccg gccatgcctg gaattcttac
    13981 gccaacacca cccacagcac tagtgaaaat agatcatgca tttgaatgcc atctaatccg
    14041 gggctgtggc agaaaatagg gtgaaaatga gagatggttt tcaaaagttg taagttaaaa
    14101 accgtagagt gatcttcaga gtgggtgcta tattttacct taaactgtaa gaaataaaat
    14161 gtggactgca tttctccatt tgtctttgta gaaagggagt tgcagagctt gtgcaagtta
    14221 gactgttgcc tggcacatta tttttattaa ctgggtacca aatgcttttg gatcatgatc
    14281 atgatgatag ctctgctgcc cccacataac agagtctttg ggatccaggc tcctcggtct
    14341 ggcacctctt ttgattgtct ccaacactgt tttgcccttc aggacgaata tgtgctatac
    14401 tattactcca atctcagtgt gcctattggg cgcttccaga accgcgtaca cttgatgggg
    14461 gacatcttat gcaatgatgg ctctctcctg ctccaagatg tgcaagaggc tgaccaggga
    14521 acctatatct gtgaaatccg cctcaaaggg gagagccagg tgttcaagaa ggcggtggta
    14581 ctgcatgtgc ttccagagga gcccaaaggt acgcaaatgc ttacttaaag aggggccaag
    14641 gggcaagagc tttcatgtgc aagaggcaag gaaactgatt atcttgagta aatgccagcc
    14701 tttgggctaa gtacttacca cagagtgaat cttcaaaaaa tgatcataat tatttcagtc
    14761 aataaaaata gagttatttt attaaataaa atattgataa ttattgtatt attactttaa
    14821 acacacttcc ccctcacaaa agccctgtga aggatgtttt gttcacatat atgtccaaat
    14881 atgttttgga cacatattta ttaaatggaa taaatagtac ttgaaccctg gcacctctga
    14941 caacaaagtc catgttcttt ttactatgcc ctaatacctt tcatcagtta tccacattga
    15001 tgctacatct gtattttata ggtaccctat gttaggtgat ctgggggata gaaaagaaat
    15061 aagcaggcca ggctcagtgg ctcatgcctg taatcctagc attttgggag gctgaggcag
    15121 cagaactgcc tgagccccag ggttcaagac tgcagtgagc tatgatggca ccactgcatt
    15181 ctagcctggg tgacagagca agactctgtc taaaataaaa aaagagaaaa gaaaagaaaa
    15241 gaaaaaaaaa gaaaaagtct gggtgtgatg gctcatgcct gtaatcctag cactttggga
    15301 gcccgaggtg ggaggatcac ttgaagccag tttgagacta gcttgggcaa catggtgaga
    15361 ccctatgtct aaaaaaaata aaaaataaaa aaaaaataat aataatagct gggcatgatg
    15421 gcacatgact gtggtggtct caggtactgg ggagactgag gtgagaggat cacttgagcc
    15481 caggaggtgg aggttgcagt gagctgtgat cacaccactg ccctccagcc tgggtgacag
    15541 agctgagacc ctgtctctta aaatagaaaa aagaagaaag gagcagatct ttctaactct
    15601 tctttgcact ttatttttcc atttataagt ggaaggagtg ggtggtttta aaatttgtgc
    15661 tctgtagaac cttaagctcc aaagaacatg aagggtaaga gcggggcagg ggtaggaccc
    15721 taggctccca cctgcattgc aaccaaagtc cttttccttt ttcctgttgt attcattggg
    15781 ctgccaggta agatttggtc tgaataagga ttctgctgct tgcaagcagt ttgaaaggga
    15841 gagtataagc tgtggtggcc cgagtcattt agaaagtttt tttcgcctct ttgactgggt
    15901 attagttgaa aggaatgcag ctgagactgt aaccaaagga ggcattatgc ttccagaaaa
    15961 atctcaaaag tattgcaagc aactgtagaa gctgttgtat tgggctctaa aggaaagggt
    16021 ggagagattc aaccagttag cccaaaagct ggagataaaa ttcttccccc agaatctaga
    16081 atatggaggc accaaagtag ttctggacga cagggataat ttcttattta gaaatggtgg
    16141 cattcttgga aagtatatat accgaaataa atcactattg aaaaagcctc atgtgaagac
    16201 actgattcca ctggagttct gaaatctttc attgtgtaaa taatttccat gtctctcttt
    16261 tataataaac taatgatatc caaactaacg ttagccagtg tctctaaaat ttagttttgc
    16321 ttattgatat aaaacttaca aataaaaata cataaatgaa agtaaaagtt tgcaagccac
    16381 agaactagat gcattcttta agagtgtgga atagaaggaa cagtctgtga ccccaggaga
    16441 gcttgcaatg tagttaggga actagaatct ggggccattt cccgcctgca gctagcttag
    16501 gtccttagcc tcccagcttt attaatgagc tcctctggtg caccctgcct tcctctctta
    16561 tgacactcat cacacctatt cacttgtgtc ttccctgctt gcctgggcgt agcccctggc
    16621 acagagtaag caattaataa gcatttgtgg aatgaatgaa attattgagt tagcatccct
    16681 tgcttgaatc tgatttctaa aaaatggagt tgtagtaggt ggcctctggc ccctctccta
    16741 attatcctac ttttttttca ttgtcatttt tctcttaatt ccaaagctct tgttctccag
    16801 gaagaagaag caaatcagat gcctgtgccc aaggattctc tctctctctc tctttttttt
    16861 ttaggtgggg tcttgctctg tcacccaggc tctggagttg cagtggtatg atcacggctc
    16921 actgtagcct tgaactcctg ggctcaagtg atccttctgc ctcaacttcc cgagtagcta
    16981 ggtccatagg tgtgcatcac catgcctggc tttgtttgtt tgtttaagta gagatggggt
    17041 ttccctacgt tgcccaggct ggtctcaaac ccctgggctc aagtgatcct cctgtctcag
    17101 cctctccaaa ttgctggtat tacaaaggat tctctttttg cttccttttt ctgcctttgg
    17161 tctctaatgc catgcctgaa cacttgtcca tgcaagcata gccttttcct gcttagaaga
    17221 gacacagagg gaaccacaag gagtcaattt caagagctga ggaatccatg gaaacaggct
    17281 agggcaatgt tagagatagt cagatattcc cccagtggct agtggagcaa gctgtatttt
    17341 ttttttcttc cagctagaat gggaatagat ccaaccccta acaattttgc ctagtggacc
    17401 gtgctccaac ttgctttatg taagttgcct ccaccaacat ggcaactcca ttttttgtag
    17461 tcatctataa ttttctctac aaagtttacc cttcagttga tagtctctct atgattctac
    17521 cacttcaatt ctttttttca tagttcttaa tttaaatact atagatgaaa ataataatta
    17581 gattaatgtc ctctactttt gctctagaat cagccatcct tctacttatg tggggtgcca
    17641 cagtagagtg agtgagaaaa ctcgggcttt cctttcactc agacctgggc ttaaatgttg
    17701 gctttacctt tcctggccat gtggcattgg gttcctttac tttccttctc tgtaaaatgg
    17761 gagagtagtc atacaaacct caaaatattg taatgactaa ctaatctact gtgtataggg
    17821 tgtctagcac atggtggtgc attgaaagga ctcagaatgt tcagttgtta ttattgcatt
    17881 ttaaaaatag agtttaattc ttaatgtgct gatagattta aagggagttt gcttccttac
    17941 tggtattctt tggagtaact tttttatcgc tttcaaaata attccttcca tagattttag
    18001 agttcataat attttctttt gctttcctcc tattgtgcat ttctcctgct gggcaggaag
    18061 ttactcttct cccagggaaa taatttggat gaaagggtgg cttatgcact ctgttccctt
    18121 gtgatctttg cttaacactc tttggaagga actctgtgca cttaagacct agacttgtgt
    18181 cttccttata caccaccctg cctttcattg cttaatcaac tttgtggttg atttgtacag
    18241 agcattactg aaaaatcaga aatgtctttc tacttctttt ctttttcatg ggccacttaa
    18301 aatgacttat gtaataaaca tatggtgggt cagctgcttg tacaatagtc agaaggaaga
    18361 gcctaggagg tggaaagcca gaagcagggg aagtcgggag ggtgggggca ggagagagca
    18421 ggattaaaac agaaagaaaa gtcaaggaga aagctgtctt ttgtcttggc ctaattagca
    18481 aggagtcctg tgacttgtac caaggccaga actaggtcct agaataaaag aaaaacaata
    18541 aaagaagttg aagaaagtta cccctggttc atttttttag ttgggagagt cagtgggtta
    18601 aatataagaa tgagagttct ataactttcc acttcctgtt tatgctaagc agatgttggt
    18661 gtctaagatg atgaacataa agtagggact ttgagatttt ccatacttcc tttagtacaa
    18721 acttgatgtg aaattagagt tcatgggagg aattctggaa aaggggaaag agaaaggaat
    18781 taaagaggac cagaaagtgt ttatggtgat atggagacag cagaaaccct caggcttggt
    18841 acatgtgggc agctagaggg tattctcatc ttggggatga tgctgtgctg gtctgaggga
    18901 ggaggctctg agtactttgc ccacgtggaa tcatctggat cacccacaga gggaattcgt
    18961 acagagggaa tacgtacagt gtttggtggt gacagcgatt tttgctgctg agggtctttg
    19021 gctaaacatg atctcttcta gaaattcttt gacttctata gattataact tgagtctgac
    19081 ttgatttact gttttatcct cagagctcat ggtccatgtg ggtggattga ttcagatggg
    19141 atgtgttttc cagagcacag aagtgaaaca cgtgaccaag gtagaatgga tattttcagg
    19201 acggcgcgca aaggtaacaa ggaggaaaca tcactgtgtt agagaaggct ctggctgatg
    19261 gtatcaggac aaaggtagaa tcaggcacat gaggaggtgt tgcaagagcc tgggctttgg
    19321 tgcttatcag aactggacct tctcctagca atttcagctt tctggtggga aagataactc
    19381 caatgaagaa caagaacaag aagatgatga tgatgcttaa ctttttggat gccgatatga
    19441 gattgtacat gtaaagcatt ttgtataaga cttggcccct gcattttagt ttccttcttt
    19501 ctcccttttc cttcgtatag agtccatggg agaatgaggg agatgatttt tgtggcccag
    19561 ccaagaaagc aatgggctag acattaaagt gattacactt ttattcttac tggggttagt
    19621 tctgtgagtt ttcatctgtg ccccattgcc ccatttatgt gatggaggga attttcatgg
    19681 gtacttcacg tgttgggatt gattgatcct gggggccagg gtgaagggta ttttacggga
    19741 actctataaa gcaggaagaa gcaagtttat tctttagacc agtagctctc aaccatgatg
    19801 tggtcgtata tttatgggtc aacatgtgtt gtggggatat cccaagtaac ttgttattaa
    19861 taaaagttaa gttgcaaaat ttagtaaaga ctaactttta taaattaaaa catattccag
    19921 gtcatctctc taacaaagtc atttgcactt gattcctcta tgctatctga gtgggtcaca
    19981 gtgggtgaca tcatgatgga gtatggggaa ttacatctgg tcccaggttc acctctgaga
    20041 gcttgccata catttaaatg tcatccattg agtgattcac aggagaaaat aggatgagaa
    20101 ttgacatttt gaggttgtga atttgaatca cgagagacaa aatgttaggg gccaggtcac
    20161 ttcattcatg tttgtgtcta cacacccatt aacttttctt aaaagcttta aaaaagcaat
    20221 ctacatggct ttttttaatg ccaatattca tttaacaagt tatttttaaa gaatctgcta
    20281 tatgaagaat acttaaagcc ccagtcctga tgggaaactt acaaccaaga tggaggagat
    20341 acatgtaaaa taataaagac gtatataata catcaggcaa tagtaagagc ctacggggaa
    20401 caataaagca ggactttgtg gtttttgtta tgtgggtgct tggggagccc tcactgagat
    20461 gacatttgag gagagggagt gaaccctgca tatgtgtagg gggaagagtg ttcttgcagt
    20521 catagacagt agcaagtgca aaggccttgc agccagtatg caaggagcag ccaagaggtc
    20581 catgtggctg gagcgcagtg acccaagtag gtgagggaag agcaagtaga agttgaagtc
    20641 agaggtaaag ggagatgggc tgggtcatgc agggccttgc attttagtag aaatgggagt
    20701 gggggccatg aagggttttg agcacaggag taacatgatt taacttacat ttttaaaggc
    20761 tcatctgctg aaaatagatt gtcatagaga ataagcaggg agacaagtaa gaaagctgtt
    20821 gcaggaatct aggtgagaga tgagctggac cagaatggta tcagtggagg aggtgaggac
    20881 tggctggatt ggggatatat tttgaaggta gaggtgatag gatttgctga gggattcaat
    20941 gtgatttgtt ccagaaagac agaaattaag gatgactcca ggatttttag cctgagtatc
    21001 tggaggaaag cattgccatg taccaaaatg ggatggactg gaaagaactg gtttggggga
    21061 aagatgaaga gttcagtttt agacatgttt caggttccta ttggaaatcc aactagaaat
    21121 gtcatcaaga ataaaagtat acttttgctt tttttttatt ggaaaggtgc acaaaatgaa
    21181 agtcctcctt ttcttatccc tccattcaga tggaaaaact gttcatggtt ttgtgatgtc
    21241 cttcacaagt acacacgcat gcacatgtgt gtgtacatga ctttgtgtta tttaatgctt
    21301 tctgataata cccttactgc cttcacctag cagggccttg gagtcctgag atcttccctc
    21361 ccccattttc tctgctcccc gctccactcc agtcctcaca atatcatact ttttgtcttt
    21421 cacttctagg aggagattgt atttcgttac taccacaaac tcaggatgtc tgtggagtac
    21481 tcccagagct ggggccactt ccagaatcgt gtgaacctgg tgggggacat tttccgcaat
    21541 gacggttcca tcatgcttca aggagtgagg gagtcagatg gaggaaacta cacctgcagt
    21601 atccacctag ggaacctggt gttcaagaaa accattgtgc tgcatgtcag cccggaagag
    21661 cctcgaagta tctaacattt ggctggggag cattgaggga cctcctggct ggtgcatggc
    21721 gccaggacta gagtgaggcc ggagaggttc ctaggatgca aaattgaagg aggcatccct
    21781 ctcaggtgct gactctggcc ttgcacaacc ctgagaatga tgcctcctta gaggtggctc
    21841 ctcaggtgcc tggcttgcct caccctagtt ctggccctgc tgctaggcca aggggagggg
    21901 agctaattta gtgaatacca atcctctgcc agaccccact cattgccagg gtcatctact
    21961 gatgtaaaga tacagaagct cagggaagga tcggagttga tgtccaaagt cagcatactt
    22021 ggtttcaagg gaggtgctgt atgtgttaga gtggagcggg aaatgatcct aagctagtga
    22081 gagacagcca ggaacagaga ggaacatgca ggcaccagaa ccaaaaatgg agggttttct
    22141 gatcagaggt tctggattct ggcaaacagt gtgcatcaag gccagtgctg tgtaggagag
    22201 gaaagacttg attgtgttga cagagagagg ttgataagtg aggggttaaa gttaaaccat
    22261 aacccagtta gcaatcagga tgtggcctgt ggactttgcc tgtcgctagg gccttcagga
    22321 gttggctgtg gttggctggg ggtggggaag atggggtgag gatggaacat acctcatacc
    22381 tcaggccaga gacctaagtc tgtggaggca ccttgtctcc agctggagag gggagcacgg
    22441 caggtctgtg tgcttccttc tcagaagtcc aattcacaga gaaaatcgag ccattatggg
    22501 ggctcatgca gcttctccac ccacaaacat atctatgtct cccccattct tatctctgcc
    22561 ctgccatcct gaggcagagg aaggtccctt ctgctctggg cttatctggc cccctgtgcc
    22621 caggtggtat ccttctcagg aaccttacaa catggctctt tgagctcact ttctgttggt
    22681 ttctaccatt caatggatac gtttgctcaa ttctactact taattactcc agctccattc
    22741 tatgtctttt tttcttcagc tccattctgt gtctttcttt ttcttaagat tgttttcctg
    22801 agatacaatt cacataccat acaatttgcc catttaaagc gttcagctca atggttttag
    22861 tacattcaga gttgaacaac caccaccaca atcacgtgtt tctttctcaa catagccaaa
    22921 tagcttgcta aaggtctgtg tttggtatct tactgtctca tctcccatta actcctcagt
    22981 gcactgcatt ctggcttatt ctacctctac tccagcttag atcaccaatg gcactgcaat
    23041 tatccatcct cagccttctc tccttcagta gcatttatat gcactctatg ttggacacag
    23101 ttccacacac acccatggat atacttagtc aactctacac aagttttcca caaatccttc
    23161 atatgcaaca tgtctaacct acccctgcac acccctcctc agcccatctc cccaacctca
    23221 gttgtctaac tagatgcctg ggggtgtgct tgattctttc cctttcctag acccctaatc
    23281 taacaggtca ggtcaacaag tccttgactc ctactacaga ctcttgaagt tgtcttcctt
    23341 ccagtctgtc actgccgcct tagttctggc tgtcttcatc tctgtcttga actgtaggcc
    23401 tctaaccagt ctctgctttc tctctcagcc actgctcctc attcttcacg cggctcttgg
    23461 tgccatcttt ctaaatcaca ttaagaactt tctcttccac tgctaataat ctttcaatgt
    23521 tgttttcatt gcctgcagaa aaatgccaga ttcttggttg agatagtcaa ggtccttcct
    23581 gacttggacc ctgtcatctc tccagcgaaa ttctccagca cacccacaaa tgccactttt
    23641 gtgccagacc cgttgaactc tttctagttt ctaaaatcat catcctgtca ggcctccaga
    23701 tctcatgcag aacatcccct ctgtccttct ccatattgtc ttcccaacaa actggatgtt
    23761 tcctgtaagt cttaggttaa actttagaac ttttgctggc aaattctcac ttgctgcata
    23821 tagaattgga cacccttttt tctgtgcccc tctgttcccc atacagactt ctgttgtagc
    23881 gcctacagca gcctgtggtt ttctgttgac gtgtttgtct tcttccttgg aagcagggac
    23941 cacacatcat cattcatctc tgaatcccct gtacctagtg ctgtctggcc ctgaggaggt
    24001 gtttgcttta tgtatttaga aagaaccatg cagatgagta gaaggttcca tatgggcaga
    24061 agtacctccg gaggctttac ttggtatcgt cactgtgggg ctgagtcttg cggcatgagt
    24121 tcttttgaag acaaccactt gccctaagga agatcagcag cctctcaaat gcctgttatt
    24181 tctgggtcct tgttaagcca aattttagaa tagaattgtt gatgtgaaag gaaactttac
    24241 tagaggtgaa ctgctagcct cttctcccac ccaccttaat ctacatttta gggtaaacga
    24301 gggggttaga ctttggttct caatctcatg gagacagtgt ccctagtgtc cagatatggg
    24361 gtggagtctg gccttcccct ccgcttcgtg gcctggctgg tgctacttgg tatagggctg
    24421 tggggctctc agctctttgc taaagtattg agaccctctc cttgcttttc tactttccca
    24481 agcactggtg accccggcag ccctgaggcc tctggtcttg ggtggtaatc agttggtgat
    24541 cattgtggga attgtctgtg ccacaatcct gctgctccct gttctgatat tgatcgtgaa
    24601 gaagacctgt ggaaataaga ggtacagggc tacccccacc ccttggattg ggaggctggg
    24661 ggtgcaaggc tgcctctacc ccaaagtaga acagggtgat agggccctac ttatgccatt
    24721 ctcacagaag ggggtatttt taaatggaat catctgtggt aaccctgccc actttgctta
    24781 ctgtgcccgg gaaaagaatt taatattcct acgctctcct cattcacttt gttattatgt
    24841 aaagactaca aactccctta gaaatggggg cctcagtagg gcataattca gagcataaat
    24901 cttacacaag aactatcatg gtaccattca ctgcctaaaa gatgattttt aaattatcca
    24961 tactgtacgt tccgcataga agctaagatc ttaagggttg ccagtggttt tatctaaaag
    25021 accacattct aattatgaga tacgatcttt gaatgggtgc cctcaggttc taaatgaatt
    25081 attattaaaa gatgcttttg gccaggcgca gtgtctcatg cctgtaatcc cagcactttg
    25141 agaggccaag gcgggcggat cacgaggtca ggagatcgag accatccttg ctaacacggt
    25201 gaaaagctgt ctttactaaa aatgcaaaaa attagctgga cgtggtggca tgtgcttgta
    25261 ctcccagcta cttgggaggc tgaggcagga gaatggcgtg aacctgggag gtggagcttg
    25321 cagtgagccg agatcacgcc actgcactcc agcctgggtg acagagcgag actctgtctc
    25381 aaaaaaaaaa aaaaaaaaaa ataataataa taataatgtg cttttaaagg cctgaatttc
    25441 atcggtagtt ctcccagggt ctcagaagtg cccagatgct ccaacaggga cacttgtgtt
    25501 tcactggctg ttggcagatc catgtccctc agtttatcca actatcgatg gagtatgctt
    25561 gtagtgcaga tcgactccct tgttgaaata gtgtcagtgg gaaagggcct catgaatagt
    25621 cctgactttt gagtgttctt tcccagtggg tcttggatcc tgcagaaaac acttgtgcct
    25681 gctaagtttt cacttgcact ccctagggct tcctgatttg gttttgaact tggctggcct
    25741 ctctaaaggt ctttgctctg ggcatgctcg gagcactgag ctagacaacc tggattccac
    25801 tctcagctta cttcccctgt cgggacctca gtttcccgcc aaaggaaagg tagcacttcc
    25861 atgtctagtc gtttattcta aagaaataat taaatggata tgctgagatt tgtgcaaaac
    25921 tgccgtcttg cttataatta aaaataggga taattgccag tgtctgtcag aaaggcaacg
    25981 attcagtgaa ccagtcaatg aaacactcca gatccctcta cataatgaca tggaaagata
    26041 tccaaggagt aaaaatacag aatttatggt atgacctcat ttttataaaa gagaaaataa
    26101 tatgatgctc actccagcag catatgtact aaatacattt tatgtgagct tatgcttaca
    26161 ctgagagagg cttggaagga cagttgtaaa atgtgggtaa ttgtgtggaa tttgaagtga
    26221 aggagaaggt ggatcccatg gggtgacggg ttgcagggaa cttccacttc caactgtcta
    26281 catttctgta ttatctgaat tatttgacag tgagaagata caactttaaa agcagaaaat
    26341 acaaggaaaa tatttccact gagaccaaaa catatggttt cttttctagc ttaaaccttg
    26401 aatttttttt tttttttttt agttctgact taggccaaaa tagaaaaaaa gaaagtatgt
    26461 tcagaaggca aatggtcatg agatcaaagg ccaagggacc ccgacagggc aggcgcagag
    26521 ctcctgcttg gggcttgggt cgggtgtttg tgggggttat tctgctccgc cccccggaaa
    26581 ggccaggagc ccttcggatt ggcgtcttgc tgagctcctg ctgccccctg ctggtttcgc
    26641 ggcactccct ggtcctcaga aatgtagaca ggatggtcaa atggaatccc atctcccctc
    26701 tctctcttca ttcacttaaa attacctctc ccatacggac tgaaagtggc ttgagtgata
    26761 atagagaagt tgaagctgct tttcagccta aattatctcc agaacggctt cttgttcttc
    26821 attagaagag atgcgcttct caggtttcca ggtgagccgg gtagccctgg ctgtaggagt
    26881 ccagagagaa tagttccttc tctggtgtct ctctcttcac gaagccaaga ggggatctca
    26941 tgtagggacc cttgaataaa ccatgcccgc tggttaattc cacatgcttt tcatgtcttg
    27001 cagttcagtg aattctacag tcttggtgaa gaacacgaag aagactaatc cagagataaa
    27061 agaaaaaccc tgccattttg aaagatgtga aggggaggtg aacacacgct tcagcctaaa
    27121 acactaagta gatgcaggcc tgggccgttc tcataccccc gggaaccata tcttacccat
    27181 tgtatgtcgc agcttgcagg ccagtgcttg gcacagagca gggactcagg aagcctttgt
    27241 cactaaagta agagcctctg cggagtacag tgcatggggt cggctgggac agccccaggc
    27301 agcagatcct ggtattgggc tgaggaaaga gcactgcgct tggagtcagt aagatctgcc
    27361 acctccctga gtctcatcag caaaatgagg ataaagataa agatactata gttgcccagc
    27421 ctgcttgaca gggttgttgt aaggttcaca taagatgatg atatgcaaat gctttgtaat
    27481 ctaggaggtg ctatttgtct aaagtctaat ggagaattat aatacatcca ggagttaagg
    27541 agttctaatg cttaaaatga aatagtctaa gatcttagca agaaaggatt aagaaggact
    27601 tttctctcca tattgatttt gtaatggagt tataaataat tgcttctaga gactgagaaa
    27661 ttgattggtt ttctttaact cctattcttt cttttctttc tttaatttta aaaaaactct
    27721 ttgaatagtt acctttctct attttgggct gtttttgtcc caagagtagg attttttccc
    27781 agtagagtgc agtggtccaa gaatgggcca ctggatgata ctgctttacc aacgagtgac
    27841 aggaccatga acctcacagt tgtgaggttc aatgagggct ggccctgcca cataaatcct
    27901 ctgagggaga tgatgacaat tcactgctga ttaatgccat tctgccttta ctgtaattag
    27961 aaggaaataa ccccagaata caaggaattt agcaagataa ggaacccctg ctgctaccta
    28021 aacatccatc taaacaaaga tgtttggctt ttgaagcaaa gagtttggtt cttaagactg
    28081 tgttctttga cagttaattt tcaagaagac tgaagactga attatcattg ttgagaattc
    28141 tctaggtctc agtaaccctc tgaaccagca gtttgggtgg tcgatgccta gcaaatagga
    28201 gtgggtggcc ttttctctgg tgtataagat tcatctaatt tttaggaatt tttgtaccat
    28261 tttccccctc tagaaacaca tttactcccc aataattgta cgggaggtga tcgaggaaga
    28321 agaaccaagt gaaaaatcag aggccaccta catgaccatg gtgagaatga ttctggcctc
    28381 agctgagcca ggtgtcagag gctcaggtgg tggtggtggt gggcgtggct gggttgccca
    28441 agggaggctg ctgagggcgg tgatttttct aagtagcaga aaagtctgag aaactgaagt
    28501 tctgctggat agaagagtga tatcaaactt tcttacccaa gctcaaggat taaaggttat
    28561 caccagagat tatttatatt agtggtgaaa agaagtgaag agtggctttt actgagggca
    28621 gggaggacgt cttttgcctc atcagttcaa tctaataaag aaaacacggc cgggtgtggt
    28681 ggctcatgcc tgaaatccca gcactttggg aggccgaggt gggcggattg cttgaggcca
    28741 ggagttcaag accagcctgg ccaatgtggc aaaactccct ctctactaaa aatacaaaaa
    28801 ttggccaggt gtggagatgc gtgcctataa tcccagctac ttgggaggct gaggcacgag
    28861 aattgcttgg acctggaagg cgttggttac atgagccgag atccaccact acactccagc
    28921 ctgggagaca gagtaagact ctgtttcaaa aaaaaaaaaa aaggccgagc atggtggctc
    28981 acacctgtaa acctagcact ttgggaggct gaggcaggtg gatcacttga ggtcaggagt
    29041 ttgagaccag cctggccaac atggtgaaac actgtcttac taaaaataca aaaaaattag
    29101 ccaggcatgg tggcgggcac ctgtaatccc agctacttgg gaggctgagg caggagaatt
    29161 gcttgaacct gggaggtgga ggttgcagtg agctaagatc gcgccactgc actccagcct
    29221 gggaaacaga gcgagactcc tgtctcaaaa caacaacaac aacaaagaaa ataggataaa
    29281 taggataaga tccttgggca agtattgtgt tgctgtgagt cgttttcctt gctatcaaaa
    29341 ggtcaaagta gggttccttc caatgcttag attttgtttc ttaactttgt gacttattat
    29401 accttctcat aacctaactg ccaggcaggc tgcatgctgg atctcataca atattttgga
    29461 gtctgattcc taatttccct ttgcttagac ttctgtagcc ccttagagaa ctgcagtgcc
    29521 tggaaaaggc acctcggggc gtgcagtgag tgggggtagg gacaaaagga gtgagctggc
    29581 gatgagcacg gtgctatttg tagactaatt ataggcaccc agcctattaa ggagcagtgt
    29641 tctgtgggtt tgggaaggct ggcctcctct gcttgtggaa tgatgggctt tgtttgttcc
    29701 tatcgtacca gccctgagga cacatgactc ccagctgatt gcagcagaga gaggtctgcc
    29761 agggaagtgt gagatcagag gcctggcctg gatccaccga gtgaaacatt aactccaccc
    29821 tgaagttgca gctgaatgga atcattttcc ctctgtatct ttctcccata ctgttatgtg
    29881 atgctgcagt aacttgcgag gcctcatcct ggctcctgga gacctgctga tacagctgcc
    29941 ttgtggctac tgctgagtgg gtcaccagcc agggtggcac tgtttgcaga acgtctccga
    30001 ggtggagatg atgcaggagg aacaattgtc ttcacagcta acttccccag gtttaatgct
    30061 aggcgattat ggttttgatt ctgttgaaaa caccattcct gtcctcttga tctagatcca
    30121 atagagtaag agaagaggcc tgggctgcaa actcaaaggc tggcaggggc cagtcaagtt
    30181 attttaaaat atgatgtgcc aagttaaata aggctgttgg tgaatttggg actgcaggcc
    30241 acttgtttga gactgcattt ataaaggtgt tctctgatag ggagcagggg taacaaagag
    30301 cctttgtttt ttgttgttga attgatgaaa ttcatgtaaa tgtagtggca ccttgctgtt
    30361 ttccctttct gaggctgtac acacagaggt taagatcaca agctgtggag ttagacagac
    30421 ctgggtccaa attctaactc tgtgttgcag ccagatggtc ttgggcagta acttggcctg
    30481 tctgagcctc agtttcctta tccttagaaa ggcaataata atacctacct cctggtggta
    30541 aggatcacat gagataatgc atatgaaatt cagtactggg ccgggctcat gagaagagct
    30601 caatgaacag cagctgctat gattatggaa ctacttctta caagcatgtt ttgtttcttt
    30661 ctgcccttcc cccacagcac ccagtttggc cttctctgag gtcagatcgg aacaactcac
    30721 ttgaaaaaaa gtcaggtggg ggaatgccaa aaacacagca agccttttga gaagaatgga
    30781 gagtcccttc atctcagcag cggtggagac tctctcctgt gtgtgtcctg ggccactcta
    30841 ccagtgattt cagactcccg ctctcccagc tgtcctcctg tctcattgtt tggtcaatac
    30901 actgaagatg gagaatttgg agcctggcag agagactgga cagctctgga ggaacaggcc
    30961 tgctgagggg aggggagcat ggacttggcc tctggagtgg gacactggcc ctgggaacca
    31021 ggctgagctg agtggcctca aaccccccgt tggatcagac cctcctgtgg gcagggttct
    31081 tagtggatga gttactggga agaatcagag ataaaaacca acccaaatca ttcctctggc
    31141 acattatttc taaataagtg ttgtttgtgg aaatcgtcct atttttatgc ctcggttgag
    31201 ggggcaagta aagtcctggt gaggaattta cagttagaaa cttttggaaa aactgaagtt
    31261 cctggaggaa agccaaaccg tgctaacaca ctagaggctg gttttggtcc tgggaaaggt
    31321 ttggggtgaa tgggttggaa gtagggtatg aatacagttt tgggattt
//
