# Supplementary material for: Beta-subunit-eliminated eHAP expression (BeHAPe) cells reveal subunit regulation of the cardiac voltage-gated sodium channel
Source: J Biol Chem. 2023 Aug 6;299(9):105132. doi: 10.1016/j.jbc.2023.105132 (PMC10506104; doi:10.1016/j.jbc.2023.105132)
Supplement: NC_000011.10_JAML_BeHAPe.gbk [file mmc35.zip › jbc_105132_NC_000011.10_JAML_BeHAPe_mmc35.gbk]

LOCUS       NC_000011              31368 bp    DNA     linear   CON 26-MAR-2018
DEFINITION  Homo sapiens chromosome 11, GRCh38.p12 Primary Assembly.
ACCESSION   NC_000011 REGION: complement(118193727..118225094)
VERSION     NC_000011.10
DBLINK      BioProject: PRJNA168
            Assembly: GCF_000001405.38
KEYWORDS    RefSeq.
SOURCE      Homo sapiens (human)
  ORGANISM  Homo sapiens
            Eukaryota; Metazoa; Chordata; Craniata; Vertebrata; Euteleostomi;
            Mammalia; Eutheria; Euarchontoglires; Primates; Haplorrhini;
            Catarrhini; Hominidae; Homo.
REFERENCE   1  (bases 1 to 31368)
  AUTHORS   Taylor,T.D., Noguchi,H., Totoki,Y., Toyoda,A., Kuroki,Y., Dewar,K.,
            Lloyd,C., Itoh,T., Takeda,T., Kim,D.W., She,X., Barlow,K.F.,
            Bloom,T., Bruford,E., Chang,J.L., Cuomo,C.A., Eichler,E.,
            FitzGerald,M.G., Jaffe,D.B., LaButti,K., Nicol,R., Park,H.S.,
            Seaman,C., Sougnez,C., Yang,X., Zimmer,A.R., Zody,M.C.,
            Birren,B.W., Nusbaum,C., Fujiyama,A., Hattori,M., Rogers,J.,
            Lander,E.S. and Sakaki,Y.
  TITLE     Human chromosome 11 DNA sequence and analysis including novel gene
            identification
  JOURNAL   Nature 440 (7083), 497-500 (2006)
   PUBMED   16554811
REFERENCE   2  (bases 1 to 31368)
  CONSRTM   International Human Genome Sequencing Consortium
  TITLE     Finishing the euchromatic sequence of the human genome
  JOURNAL   Nature 431 (7011), 931-945 (2004)
   PUBMED   15496913
REFERENCE   3  (bases 1 to 31368)
  AUTHORS   Lander,E.S., Linton,L.M., Birren,B., Nusbaum,C., Zody,M.C.,
            Baldwin,J., Devon,K., Dewar,K., Doyle,M., FitzHugh,W., Funke,R.,
            Gage,D., Harris,K., Heaford,A., Howland,J., Kann,L., Lehoczky,J.,
            LeVine,R., McEwan,P., McKernan,K., Meldrim,J., Mesirov,J.P.,
            Miranda,C., Morris,W., Naylor,J., Raymond,C., Rosetti,M.,
            Santos,R., Sheridan,A., Sougnez,C., Stange-Thomann,N.,
            Stojanovic,N., Subramanian,A., Wyman,D., Rogers,J., Sulston,J.,
            Ainscough,R., Beck,S., Bentley,D., Burton,J., Clee,C., Carter,N.,
            Coulson,A., Deadman,R., Deloukas,P., Dunham,A., Dunham,I.,
            Durbin,R., French,L., Grafham,D., Gregory,S., Hubbard,T.,
            Humphray,S., Hunt,A., Jones,M., Lloyd,C., McMurray,A., Matthews,L.,
            Mercer,S., Milne,S., Mullikin,J.C., Mungall,A., Plumb,R., Ross,M.,
            Shownkeen,R., Sims,S., Waterston,R.H., Wilson,R.K., Hillier,L.W.,
            McPherson,J.D., Marra,M.A., Mardis,E.R., Fulton,L.A.,
            Chinwalla,A.T., Pepin,K.H., Gish,W.R., Chissoe,S.L., Wendl,M.C.,
            Delehaunty,K.D., Miner,T.L., Delehaunty,A., Kramer,J.B., Cook,L.L.,
            Fulton,R.S., Johnson,D.L., Minx,P.J., Clifton,S.W., Hawkins,T.,
            Branscomb,E., Predki,P., Richardson,P., Wenning,S., Slezak,T.,
            Doggett,N., Cheng,J.F., Olsen,A., Lucas,S., Elkin,C.,
            Uberbacher,E., Frazier,M., Gibbs,R.A., Muzny,D.M., Scherer,S.E.,
            Bouck,J.B., Sodergren,E.J., Worley,K.C., Rives,C.M., Gorrell,J.H.,
            Metzker,M.L., Naylor,S.L., Kucherlapati,R.S., Nelson,D.L.,
            Weinstock,G.M., Sakaki,Y., Fujiyama,A., Hattori,M., Yada,T.,
            Toyoda,A., Itoh,T., Kawagoe,C., Watanabe,H., Totoki,Y., Taylor,T.,
            Weissenbach,J., Heilig,R., Saurin,W., Artiguenave,F., Brottier,P.,
            Bruls,T., Pelletier,E., Robert,C., Wincker,P., Smith,D.R.,
            Doucette-Stamm,L., Rubenfield,M., Weinstock,K., Lee,H.M.,
            Dubois,J., Rosenthal,A., Platzer,M., Nyakatura,G., Taudien,S.,
            Rump,A., Yang,H., Yu,J., Wang,J., Huang,G., Gu,J., Hood,L.,
            Rowen,L., Madan,A., Qin,S., Davis,R.W., Federspiel,N.A.,
            Abola,A.P., Proctor,M.J., Myers,R.M., Schmutz,J., Dickson,M.,
            Grimwood,J., Cox,D.R., Olson,M.V., Kaul,R., Raymond,C., Shimizu,N.,
            Kawasaki,K., Minoshima,S., Evans,G.A., Athanasiou,M., Schultz,R.,
            Roe,B.A., Chen,F., Pan,H., Ramser,J., Lehrach,H., Reinhardt,R.,
            McCombie,W.R., de la Bastide,M., Dedhia,N., Blocker,H.,
            Hornischer,K., Nordsiek,G., Agarwala,R., Aravind,L., Bailey,J.A.,
            Bateman,A., Batzoglou,S., Birney,E., Bork,P., Brown,D.G.,
            Burge,C.B., Cerutti,L., Chen,H.C., Church,D., Clamp,M.,
            Copley,R.R., Doerks,T., Eddy,S.R., Eichler,E.E., Furey,T.S.,
            Galagan,J., Gilbert,J.G., Harmon,C., Hayashizaki,Y., Haussler,D.,
            Hermjakob,H., Hokamp,K., Jang,W., Johnson,L.S., Jones,T.A.,
            Kasif,S., Kaspryzk,A., Kennedy,S., Kent,W.J., Kitts,P.,
            Koonin,E.V., Korf,I., Kulp,D., Lancet,D., Lowe,T.M., McLysaght,A.,
            Mikkelsen,T., Moran,J.V., Mulder,N., Pollara,V.J., Ponting,C.P.,
            Schuler,G., Schultz,J., Slater,G., Smit,A.F., Stupka,E.,
            Szustakowski,J., Thierry-Mieg,D., Thierry-Mieg,J., Wagner,L.,
            Wallis,J., Wheeler,R., Williams,A., Wolf,Y.I., Wolfe,K.H.,
            Yang,S.P., Yeh,R.F., Collins,F., Guyer,M.S., Peterson,J.,
            Felsenfeld,A., Wetterstrand,K.A., Patrinos,A., Morgan,M.J., de
            Jong,P., Catanese,J.J., Osoegawa,K., Shizuya,H., Choi,S. and
            Chen,Y.J.
  CONSRTM   International Human Genome Sequencing Consortium
  TITLE     Initial sequencing and analysis of the human genome
  JOURNAL   Nature 409 (6822), 860-921 (2001)
   PUBMED   11237011
  REMARK    Erratum:[Nature 2001 Aug 2;412(6846):565]
COMMENT     REFSEQ INFORMATION: The reference sequence is identical to
            CM000673.2.
            On Feb 3, 2014 this sequence version replaced NC_000011.9.
            Assembly Name: GRCh38.p12 Primary Assembly
            The DNA sequence is composed of genomic sequence, primarily
            finished clones that were sequenced as part of the Human Genome
            Project. PCR products and WGS shotgun sequence have been added
            where necessary to fill gaps or correct errors. All such additions
            are manually curated by GRC staff. For more information see:
            https://genomereference.org.
            
            ##Genome-Annotation-Data-START##
            Annotation Provider         :: NCBI
            Annotation Status           :: Full annotation
            Annotation Name             :: Homo sapiens Annotation Release 109
            Annotation Version          :: 109
            Annotation Pipeline         :: NCBI eukaryotic genome annotation
                                           pipeline
            Annotation Software Version :: 8.0
            Annotation Method           :: Best-placed RefSeq; Gnomon
            Features Annotated          :: Gene; mRNA; CDS; ncRNA
            ##Genome-Annotation-Data-END##
FEATURES             Location/Qualifiers
     source          1..31839
                     /dnas_title="NC_000011.10_JAML_BeHAPe"
                     /organism="Homo sapiens"
                     /mol_type="genomic DNA"
                     /db_xref="taxon:9606"
                     /chromosome="11"
     gene            1..31839
                     /gene="JAML"
                     /gene_synonym="AMICA; AMICA1; CREA7-1; CREA7-4; Gm638"
                     /note="junction adhesion molecule like; Derived by
                     automated computational analysis using gene prediction
                     method: BestRefSeq,Gnomon."
                     /db_xref="GeneID:120425"
                     /db_xref="HGNC:HGNC:19084"
                     /db_xref="MIM:609770"
     mRNA            join(1..154,13148..13159,14854..15079,19575..19684,
                     21901..22138,24954..25092,27475..27568,28745..28831,
                     31149..31839)
                     /dnas_title="JAML"
                     /gene="JAML"
                     /gene_synonym="AMICA; AMICA1; CREA7-1; CREA7-4; Gm638"
                     /product="junction adhesion molecule like, transcript
                     variant 3"
                     /note="Derived by automated computational analysis using
                     gene prediction method: BestRefSeq."
                     /transcript_id="NM_001286570.1"
                     /db_xref="GeneID:120425"
                     /db_xref="HGNC:HGNC:19084"
                     /db_xref="MIM:609770"
     mRNA            join(1..154,10209..13147,13148..13159,14854..15079,
                     19575..19684,21901..22138,24954..25092,27475..27568,
                     28745..28831,31149..31839)
                     /dnas_title="JAML"
                     /gene="JAML"
                     /gene_synonym="AMICA; AMICA1; CREA7-1; CREA7-4; Gm638"
                     /product="junction adhesion molecule like, transcript
                     variant 1"
                     /note="Derived by automated computational analysis using
                     gene prediction method: BestRefSeq."
                     /transcript_id="NM_001098526.1"
                     /db_xref="GeneID:120425"
                     /db_xref="HGNC:HGNC:19084"
                     /db_xref="MIM:609770"
     mRNA            join(6..154,10209..13147,13148..13159,14854..15079,
                     21901..22138,24954..25092,27475..27568,28745..28831,
                     31149..31603)
                     /dnas_title="JAML"
                     /gene="JAML"
                     /gene_synonym="AMICA; AMICA1; CREA7-1; CREA7-4; Gm638"
                     /product="junction adhesion molecule like, transcript
                     variant X4"
                     /note="Derived by automated computational analysis using
                     gene prediction method: Gnomon. Supporting evidence
                     includes similarity to: 1 mRNA, 54 ESTs, 13 long SRA
                     reads, 1 Protein, and 100% coverage of the annotated
                     genomic feature by RNAseq alignments, including 32
                     samples with support for all annotated introns"
                     /transcript_id="XM_017017214.1"
                     /db_xref="GeneID:120425"
                     /db_xref="HGNC:HGNC:19084"
                     /db_xref="MIM:609770"
     mRNA            join(15..154,13148..13159,14854..15079,21901..22138,
                     24954..25092,27475..27568,28745..28831,31149..31603)
                     /dnas_title="JAML"
                     /gene="JAML"
                     /gene_synonym="AMICA; AMICA1; CREA7-1; CREA7-4; Gm638"
                     /product="junction adhesion molecule like, transcript
                     variant X5"
                     /note="Derived by automated computational analysis using
                     gene prediction method: Gnomon. Supporting evidence
                     includes similarity to: 1 mRNA, 47 ESTs, 13 long SRA
                     reads, 1 Protein, and 98% coverage of the annotated
                     genomic feature by RNAseq alignments, including 31
                     samples with support for all annotated introns"
                     /transcript_id="XM_017017215.1"
                     /db_xref="GeneID:120425"
                     /db_xref="HGNC:HGNC:19084"
                     /db_xref="MIM:609770"
     misc_RNA        join(7990..8181,10209..13147,13148..13159,14854..15079,
                     19575..19684,21901..22138,24954..25092,27475..27598,
                     28745..28831,31149..31603)
                     /dnas_title="JAML"
                     /gene="JAML"
                     /gene_synonym="AMICA; AMICA1; CREA7-1; CREA7-4; Gm638"
                     /product="junction adhesion molecule like, transcript
                     variant X3"
                     /note="Derived by automated computational analysis using
                     gene prediction method: Gnomon. Supporting evidence
                     includes similarity to: 1 mRNA, 33 ESTs, 11 long SRA
                     reads, 4 Proteins, and 100% coverage of the annotated
                     genomic feature by RNAseq alignments, including 25
                     samples with support for all annotated introns"
                     /transcript_id="XR_001747770.1"
                     /db_xref="GeneID:120425"
                     /db_xref="HGNC:HGNC:19084"
                     /db_xref="MIM:609770"
     mRNA            join(8103..8181,10209..13147,13148..13159,14854..15079,
                     19575..19684,21901..22138,24954..25092,27475..27568,
                     28745..28831,31149..31603)
                     /dnas_title="JAML"
                     /gene="JAML"
                     /gene_synonym="AMICA; AMICA1; CREA7-1; CREA7-4; Gm638"
                     /product="junction adhesion molecule like, transcript
                     variant X1"
                     /note="Derived by automated computational analysis using
                     gene prediction method: Gnomon. Supporting evidence
                     includes similarity to: 1 mRNA, 50 ESTs, 36 long SRA
                     reads, 9 Proteins, and 100% coverage of the annotated
                     genomic feature by RNAseq alignments, including 30
                     samples with support for all annotated introns"
                     /transcript_id="XM_017017213.1"
                     /db_xref="GeneID:120425"
                     /db_xref="HGNC:HGNC:19084"
                     /db_xref="MIM:609770"
     CDS             join(8136..8181,10209..13147,13148..13159,14854..15079,
                     19575..19684,21901..22138,24954..25092,27475..27568,
                     28745..28831,31149..31241)
                     /dnas_title="JAML"
                     /gene="JAML"
                     /gene_synonym="AMICA; AMICA1; CREA7-1; CREA7-4; Gm638"
                     /note="Derived by automated computational analysis using
                     gene prediction method: Gnomon."
                     /codon_start=1
                     /product="junctional adhesion molecule-like isoform X1"
                     /protein_id="XP_016872702.1"
                     /db_xref="GeneID:120425"
                     /db_xref="HGNC:HGNC:19084"
                     /db_xref="MIM:609770"
                     /translation="MLGHTIKEAPYDLHPYLKVESSMFCPLKLILLPVLLDYSLGLND
                     LNVSPPELTVHVGDSALMGCVFQSTEDKCIFKIDWTLSPGEHAKDEYVLYYYSNLSVP
                     IGRFQNRVHLMGDILCNDGSLLLQDVQEADQGTYICEIRLKGESQVFKKAVVLHVLPE
                     EPKELMVHVGGLIQMGCVFQSTEVKHVTKVEWIFSGRRAKEEIVFRYYHKLRMSVEYS
                     QSWGHFQNRVNLVGDIFRNDGSIMLQGVRESDGGNYTCSIHLGNLVFKKTIVLHVSPE
                     EPRTLVTPAALRPLVLGGNQLVIIVGIVCATILLLPVLILIVKKTCGNKSSVNSTVLV
                     KNTKKTNPEIKEKPCHFERCEGEKHIYSPIIVREVIEEEEPSEKSEATYMTMHPVWPS
                     LRSDRNNSLEKKSGGGMPKTQQAF"
     CDS             join(10229..13147,13148..13159,14854..15079,19575..19684,
                     21901..22138,24954..25092,27475..27568,28745..28831,
                     31149..31241)
                     /dnas_title="JAML"
                     /gene="JAML"
                     /gene_synonym="AMICA; AMICA1; CREA7-1; CREA7-4; Gm638"
                     /note="isoform 1 precursor is encoded by transcript
                     variant 1; Derived by automated computational analysis
                     using gene prediction method: BestRefSeq."
                     /codon_start=1
                     /product="junctional adhesion molecule-like isoform 1
                     precursor"
                     /protein_id="NP_001091996.1"
                     /db_xref="CCDS:CCDS41723.1"
                     /db_xref="GeneID:120425"
                     /db_xref="HGNC:HGNC:19084"
                     /db_xref="MIM:609770"
                     /translation="MFCPLKLILLPVLLDYSLGLNDLNVSPPELTVHVGDSALMGCVF
                     QSTEDKCIFKIDWTLSPGEHAKDEYVLYYYSNLSVPIGRFQNRVHLMGDILCNDGSLL
                     LQDVQEADQGTYICEIRLKGESQVFKKAVVLHVLPEEPKELMVHVGGLIQMGCVFQST
                     EVKHVTKVEWIFSGRRAKEEIVFRYYHKLRMSVEYSQSWGHFQNRVNLVGDIFRNDGS
                     IMLQGVRESDGGNYTCSIHLGNLVFKKTIVLHVSPEEPRTLVTPAALRPLVLGGNQLV
                     IIVGIVCATILLLPVLILIVKKTCGNKSSVNSTVLVKNTKKTNPEIKEKPCHFERCEG
                     EKHIYSPIIVREVIEEEEPSEKSEATYMTMHPVWPSLRSDRNNSLEKKSGGGMPKTQQ
                     AF"
     mRNA            join(13148..13159,14854..15079,19575..19684,21901..22138,
                     24954..25092,27475..27568,28745..28831,31149..31839)
                     /dnas_title="JAML"
                     /gene="JAML"
                     /gene_synonym="AMICA; AMICA1; CREA7-1; CREA7-4; Gm638"
                     /product="junction adhesion molecule like, transcript
                     variant 4"
                     /note="Derived by automated computational analysis using
                     gene prediction method: BestRefSeq."
                     /transcript_id="NM_001286571.1"
                     /db_xref="GeneID:120425"
                     /db_xref="HGNC:HGNC:19084"
                     /db_xref="MIM:609770"
     misc_RNA        join(13148..13159,14854..15079,19575..19684,21901..22138,
                     24954..25092,27475..27598,28745..28831,31149..31839)
                     /dnas_title="JAML"
                     /gene="JAML"
                     /gene_synonym="AMICA; AMICA1; CREA7-1; CREA7-4; Gm638"
                     /product="junction adhesion molecule like, transcript
                     variant 5"
                     /note="Derived by automated computational analysis using
                     gene prediction method: BestRefSeq."
                     /transcript_id="NR_104479.1"
                     /db_xref="GeneID:120425"
                     /db_xref="HGNC:HGNC:19084"
                     /db_xref="MIM:609770"
     mRNA            join(13148..13159,14854..15079,19575..19684,21901..22138,
                     24954..25092,27475..27568,28745..28831,31149..31839)
                     /dnas_title="JAML"
                     /gene="JAML"
                     /gene_synonym="AMICA; AMICA1; CREA7-1; CREA7-4; Gm638"
                     /product="junction adhesion molecule like, transcript
                     variant 2"
                     /note="Derived by automated computational analysis using
                     gene prediction method: BestRefSeq."
                     /transcript_id="NM_153206.2"
                     /db_xref="GeneID:120425"
                     /db_xref="HGNC:HGNC:19084"
                     /db_xref="MIM:609770"
     mRNA            join(13148..13159,14854..15079,21901..22138,24954..25092,
                     27475..27568,28745..28831,31149..31603)
                     /dnas_title="JAML"
                     /gene="JAML"
                     /gene_synonym="AMICA; AMICA1; CREA7-1; CREA7-4; Gm638"
                     /product="junction adhesion molecule like, transcript
                     variant X6"
                     /note="Derived by automated computational analysis using
                     gene prediction method: Gnomon. Supporting evidence
                     includes similarity to: 1 mRNA, 45 ESTs, 14 long SRA
                     reads, 1 Protein, and 100% coverage of the annotated
                     genomic feature by RNAseq alignments, including 17
                     samples with support for all annotated introns"
                     /transcript_id="XM_024448351.1"
                     /db_xref="GeneID:120425"
                     /db_xref="HGNC:HGNC:19084"
                     /db_xref="MIM:609770"
     CDS             join(13148..13159,14854..15079,19575..19684,21901..22138,
                     24954..25092,27475..27568,28745..28831,31149..31241)
                     /dnas_title="JAML"
                     /gene="JAML"
                     /gene_synonym="AMICA; AMICA1; CREA7-1; CREA7-4; Gm638"
                     /note="isoform 2 is encoded by transcript variant 2;
                     Derived by automated computational analysis using gene
                     prediction method: BestRefSeq."
                     /codon_start=1
                     /product="junctional adhesion molecule-like isoform 2"
                     /protein_id="NP_694938.2"
                     /db_xref="CCDS:CCDS8391.1"
                     /db_xref="GeneID:120425"
                     /db_xref="HGNC:HGNC:19084"
                     /db_xref="MIM:609770"
                     /translation="MVSGDYSLGLNDLNVSPPELTVHVGDSALMGCVFQSTEDKCIFK
                     IDWTLSPGEHAKDEYVLYYYSNLSVPIGRFQNRVHLMGDILCNDGSLLLQDVQEADQG
                     TYICEIRLKGESQVFKKAVVLHVLPEEPKELMVHVGGLIQMGCVFQSTEVKHVTKVEW
                     IFSGRRAKEEIVFRYYHKLRMSVEYSQSWGHFQNRVNLVGDIFRNDGSIMLQGVRESD
                     GGNYTCSIHLGNLVFKKTIVLHVSPEEPRTLVTPAALRPLVLGGNQLVIIVGIVCATI
                     LLLPVLILIVKKTCGNKSSVNSTVLVKNTKKTNPEIKEKPCHFERCEGEKHIYSPIIV
                     REVIEEEEPSEKSEATYMTMHPVWPSLRSDRNNSLEKKSGGGMPKTQQAF"
     mRNA            join(13148..13159,14854..15079,19575..19684,21901..22138,
                     24954..25092,27475..27568,28745..28831,31149..31603)
                     /dnas_title="JAML"
                     /gene="JAML"
                     /gene_synonym="AMICA; AMICA1; CREA7-1; CREA7-4; Gm638"
                     /product="junction adhesion molecule like, transcript
                     variant X2"
                     /note="Derived by automated computational analysis using
                     gene prediction method: Gnomon. Supporting evidence
                     includes similarity to: 2 mRNAs, 50 ESTs, 36 long SRA
                     reads, 5 Proteins, and 100% coverage of the annotated
                     genomic feature by RNAseq alignments, including 19
                     samples with support for all annotated introns"
                     /transcript_id="XM_005271407.3"
                     /db_xref="GeneID:120425"
                     /db_xref="HGNC:HGNC:19084"
                     /db_xref="MIM:609770"
     CDS             join(13148..13159,14854..15079,19575..19684,21901..22138,
                     24954..25092,27475..27568,28745..28831,31149..31241)
                     /dnas_title="JAML"
                     /gene="JAML"
                     /gene_synonym="AMICA; AMICA1; CREA7-1; CREA7-4; Gm638"
                     /note="Derived by automated computational analysis using
                     gene prediction method: Gnomon."
                     /codon_start=1
                     /product="junctional adhesion molecule-like isoform X2"
                     /protein_id="XP_005271464.1"
                     /db_xref="GeneID:120425"
                     /db_xref="HGNC:HGNC:19084"
                     /db_xref="MIM:609770"
                     /translation="MSHIDYSLGLNDLNVSPPELTVHVGDSALMGCVFQSTEDKCIFK
                     IDWTLSPGEHAKDEYVLYYYSNLSVPIGRFQNRVHLMGDILCNDGSLLLQDVQEADQG
                     TYICEIRLKGESQVFKKAVVLHVLPEEPKELMVHVGGLIQMGCVFQSTEVKHVTKVEW
                     IFSGRRAKEEIVFRYYHKLRMSVEYSQSWGHFQNRVNLVGDIFRNDGSIMLQGVRESD
                     GGNYTCSIHLGNLVFKKTIVLHVSPEEPRTLVTPAALRPLVLGGNQLVIIVGIVCATI
                     LLLPVLILIVKKTCGNKSSVNSTVLVKNTKKTNPEIKEKPCHFERCEGEKHIYSPIIV
                     REVIEEEEPSEKSEATYMTMHPVWPSLRSDRNNSLEKKSGGGMPKTQQAF"
     CDS             join(13148..13159,14854..15079,19575..19684,21901..22138,
                     24954..25092,27475..27568,28745..28831,31149..31241)
                     /dnas_title="JAML"
                     /gene="JAML"
                     /gene_synonym="AMICA; AMICA1; CREA7-1; CREA7-4; Gm638"
                     /note="isoform 3 is encoded by transcript variant 3;
                     Derived by automated computational analysis using gene
                     prediction method: BestRefSeq."
                     /codon_start=1
                     /product="junctional adhesion molecule-like isoform 3"
                     /protein_id="NP_001273499.1"
                     /db_xref="CCDS:CCDS66240.1"
                     /db_xref="GeneID:120425"
                     /db_xref="HGNC:HGNC:19084"
                     /db_xref="MIM:609770"
                     /translation="MGCVFQSTEDKCIFKIDWTLSPGEHAKDEYVLYYYSNLSVPIGR
                     FQNRVHLMGDILCNDGSLLLQDVQEADQGTYICEIRLKGESQVFKKAVVLHVLPEEPK
                     ELMVHVGGLIQMGCVFQSTEVKHVTKVEWIFSGRRAKEEIVFRYYHKLRMSVEYSQSW
                     GHFQNRVNLVGDIFRNDGSIMLQGVRESDGGNYTCSIHLGNLVFKKTIVLHVSPEEPR
                     TLVTPAALRPLVLGGNQLVIIVGIVCATILLLPVLILIVKKTCGNKSSVNSTVLVKNT
                     KKTNPEIKEKPCHFERCEGEKHIYSPIIVREVIEEEEPSEKSEATYMTMHPVWPSLRS
                     DRNNSLEKKSGGGMPKTQQAF"
     CDS             join(13148..13159,14854..15079,19575..19684,21901..22138,
                     24954..25092,27475..27568,28745..28831,31149..31241)
                     /dnas_title="JAML"
                     /gene="JAML"
                     /gene_synonym="AMICA; AMICA1; CREA7-1; CREA7-4; Gm638"
                     /note="isoform 3 is encoded by transcript variant 4;
                     Derived by automated computational analysis using gene
                     prediction method: BestRefSeq."
                     /codon_start=1
                     /product="junctional adhesion molecule-like isoform 3"
                     /protein_id="NP_001273500.1"
                     /db_xref="CCDS:CCDS66240.1"
                     /db_xref="GeneID:120425"
                     /db_xref="HGNC:HGNC:19084"
                     /db_xref="MIM:609770"
                     /translation="MGCVFQSTEDKCIFKIDWTLSPGEHAKDEYVLYYYSNLSVPIGR
                     FQNRVHLMGDILCNDGSLLLQDVQEADQGTYICEIRLKGESQVFKKAVVLHVLPEEPK
                     ELMVHVGGLIQMGCVFQSTEVKHVTKVEWIFSGRRAKEEIVFRYYHKLRMSVEYSQSW
                     GHFQNRVNLVGDIFRNDGSIMLQGVRESDGGNYTCSIHLGNLVFKKTIVLHVSPEEPR
                     TLVTPAALRPLVLGGNQLVIIVGIVCATILLLPVLILIVKKTCGNKSSVNSTVLVKNT
                     KKTNPEIKEKPCHFERCEGEKHIYSPIIVREVIEEEEPSEKSEATYMTMHPVWPSLRS
                     DRNNSLEKKSGGGMPKTQQAF"
     CDS             join(14945..15079,21901..22138,24954..25092,27475..27568,
                     28745..28831,31149..31241)
                     /gene="JAML"
                     /gene_synonym="AMICA; AMICA1; CREA7-1; CREA7-4; Gm638"
                     /note="Derived by automated computational analysis using
                     gene prediction method: Gnomon."
                     /codon_start=1
                     /product="junctional adhesion molecule-like isoform X3"
                     /protein_id="XP_016872703.1"
                     /db_xref="GeneID:120425"
                     /db_xref="HGNC:HGNC:19084"
                     /db_xref="MIM:609770"
                     /translation="MMALSCSKMCKRLTREPISVKSASKGRARCSRRRWYCMCFQRSP
                     KEEIVFRYYHKLRMSVEYSQSWGHFQNRVNLVGDIFRNDGSIMLQGVRESDGGNYTCS
                     IHLGNLVFKKTIVLHVSPEEPRTLVTPAALRPLVLGGNQLVIIVGIVCATILLLPVLI
                     LIVKKTCGNKSSVNSTVLVKNTKKTNPEIKEKPCHFERCEGEKHIYSPIIVREVIEEE
                     EPSEKSEATYMTMHPVWPSLRSDRNNSLEKKSGGGMPKTQQAF"
     CDS             join(14945..15079,21901..22138,24954..25092,27475..27568,
                     28745..28831,31149..31241)
                     /gene="JAML"
                     /gene_synonym="AMICA; AMICA1; CREA7-1; CREA7-4; Gm638"
                     /note="Derived by automated computational analysis using
                     gene prediction method: Gnomon."
                     /codon_start=1
                     /product="junctional adhesion molecule-like isoform X3"
                     /protein_id="XP_016872704.1"
                     /db_xref="GeneID:120425"
                     /db_xref="HGNC:HGNC:19084"
                     /db_xref="MIM:609770"
                     /translation="MMALSCSKMCKRLTREPISVKSASKGRARCSRRRWYCMCFQRSP
                     KEEIVFRYYHKLRMSVEYSQSWGHFQNRVNLVGDIFRNDGSIMLQGVRESDGGNYTCS
                     IHLGNLVFKKTIVLHVSPEEPRTLVTPAALRPLVLGGNQLVIIVGIVCATILLLPVLI
                     LIVKKTCGNKSSVNSTVLVKNTKKTNPEIKEKPCHFERCEGEKHIYSPIIVREVIEEE
                     EPSEKSEATYMTMHPVWPSLRSDRNNSLEKKSGGGMPKTQQAF"
     CDS             join(14945..15079,21901..22138,24954..25092,27475..27568,
                     28745..28831,31149..31241)
                     /gene="JAML"
                     /gene_synonym="AMICA; AMICA1; CREA7-1; CREA7-4; Gm638"
                     /note="Derived by automated computational analysis using
                     gene prediction method: Gnomon."
                     /codon_start=1
                     /product="junctional adhesion molecule-like isoform X3"
                     /protein_id="XP_024304119.1"
                     /db_xref="GeneID:120425"
                     /db_xref="HGNC:HGNC:19084"
                     /db_xref="MIM:609770"
                     /translation="MMALSCSKMCKRLTREPISVKSASKGRARCSRRRWYCMCFQRSP
                     KEEIVFRYYHKLRMSVEYSQSWGHFQNRVNLVGDIFRNDGSIMLQGVRESDGGNYTCS
                     IHLGNLVFKKTIVLHVSPEEPRTLVTPAALRPLVLGGNQLVIIVGIVCATILLLPVLI
                     LIVKKTCGNKSSVNSTVLVKNTKKTNPEIKEKPCHFERCEGEKHIYSPIIVREVIEEE
                     EPSEKSEATYMTMHPVWPSLRSDRNNSLEKKSGGGMPKTQQAF"
     gene            16355..16634
                     /gene="HSPE1P18"
                     /note="heat shock protein family E (Hsp10) member 1
                     pseudogene 18; Derived by automated computational
                     analysis using gene prediction method: Curated Genomic."
                     /pseudo
                     /db_xref="GeneID:106480257"
                     /db_xref="HGNC:HGNC:49337"
     PCR_primer      7774..7793
                     /dnas_title="7604"
                     /pair=""
                     /primer="TAGAGTCGCTGGCTTCCTCT"
                     /current=0
     PCR_primer      complement(15005..15024)
                     /dnas_title="7605"
                     /pair=""
                     /primer="CTCCCCTTTGAGGCGGATTT"
                     /current=0
     PCR_primer      9031..9050
                     /dnas_title="7606"
                     /pair=""
                     /primer="ATGGCTACCGTATGTGCCAG"
                     /current=0
     PCR_primer      complement(16323..16342)
                     /dnas_title="7607"
                     /pair=""
                     /primer="TAAATGACTCGGGCCACCAC"
                     /current=0
     PCR_primer      14904..14923
                     /dnas_title="7746"
                     /pair=""
                     /primer="CTTCCAGAACCGCGTACACT"
                     /current=0
     PCR_primer      complement(15004..15023)
                     /dnas_title="7747"
                     /pair=""
                     /primer="TCCCCTTTGAGGCGGATTTC"
                     /current=0
     PCR_primer      9913..9932
                     /dnas_title="7748"
                     /pair=""
                     /primer="CCAATCTAAAGCAGCCCCCA"
                     /current=0
     PCR_primer      9832..9851
                     /dnas_title="7750"
                     /pair="7750"
                     /primer="GGGTTGTCATCTCAAGGGCA"
                     /current=0
     PCR_primer      complement(9913..9932)
                     /dnas_title="7751"
                     /pair=""
                     /primer="TGGGGGCTGCTTTAGATTGG"
                     /current=0
     PCR_primer      7797..7816
                     /dnas_title="7756"
                     /pair=""
                     /primer="AATAGAGTGGAGCGGGGACT"
                     /current=0
     PCR_primer      complement(8044..8063)
                     /dnas_title="7757"
                     /pair=""
                     /primer="CAGCACTTAGCAGTGGGACA"
                     /current=0
     PCR_primer      6593..6612
                     /dnas_title="7758"
                     /pair=""
                     /primer="TGGAGGTAGAGAGCAGGGTC"
                     /current=0
     PCR_primer      complement(8045..8064)
                     /dnas_title="7759"
                     /pair=""
                     /primer="ACAGCACTTAGCAGTGGGAC"
                     /current=0
     PCR_primer      complement(13206..13225)
                     /dnas_title="7761"
                     /pair=""
                     /primer="CACCACTCTGTCCTGACACC"
                     /current=0
     PCR_primer      13206..13225
                     /dnas_title="7762"
                     /pair=""
                     /primer="GGTGTCAGGACAGAGTGGTG"
                     /current=0
     PCR_primer      complement(13739..13758)
                     /dnas_title="7763"
                     /pair=""
                     /primer="TCCATGAAAGAACCTCGCCC"
                     /current=0
     PCR_primer      13434..13453
                     /dnas_title="7766"
                     /pair=""
                     /primer="GGGCTGATGGGAGACACAAA"
                     /current=0
     PCR_primer      complement(13658..13677)
                     /dnas_title="7767"
                     /pair=""
                     /primer="CCCAGCACATACATGGAGCA"
                     /current=0
     PCR_primer      15095..15114
                     /dnas_title="7768"
                     /pair=""
                     /primer="CTTAAAGAGGGGCCAAGGGG"
                     /current=0
     PCR_primer      complement(15165..15184)
                     /dnas_title="7769"
                     /pair=""
                     /primer="TACTTAGCCCAAAGGCTGGC"
                     /current=0
     PCR_primer      14804..14823
                     /dnas_title="7700"
                     /pair=""
                     /primer="CTCGGTCTGGCACCTCTTTT"
                     /current=0
     PCR_primer      14967..14986
                     /dnas_title="7701"
                     /pair="7701"
                     /primer="AGATGTGCAAGAGGCTGACC"
                     /current=0
     PCR_primer      complement(15061..15080)
                     /dnas_title="7702"
                     /pair=""
                     /primer="CCTTTGGGCTCCTCTGGAAG"
                     /current=1
     mRNA            complement(join(10737..10871,11225..11669))
                     /dnas_title="JAML"
                     /gene="JAML"
                     /gene_synonym="AMICA; AMICA1; CREA7-1; CREA7-4; Gm638"
                     /product="junction adhesion molecule like, transcript
                     variant 4"
                     /note="Derived by automated computational analysis using
                     gene prediction method: BestRefSeq."
                     /transcript_id="NM_001286571.1"
                     /db_xref="GeneID:120425"
                     /db_xref="HGNC:HGNC:19084"
                     /db_xref="MIM:609770"
     misc_RNA        complement(join(10737..10871,11225..11669))
                     /dnas_title="JAML"
                     /gene="JAML"
                     /gene_synonym="AMICA; AMICA1; CREA7-1; CREA7-4; Gm638"
                     /product="junction adhesion molecule like, transcript
                     variant 5"
                     /note="Derived by automated computational analysis using
                     gene prediction method: BestRefSeq."
                     /transcript_id="NR_104479.1"
                     /db_xref="GeneID:120425"
                     /db_xref="HGNC:HGNC:19084"
                     /db_xref="MIM:609770"
     mRNA            complement(join(10737..10871,11215..11669))
                     /dnas_title="JAML"
                     /gene="JAML"
                     /gene_synonym="AMICA; AMICA1; CREA7-1; CREA7-4; Gm638"
                     /product="junction adhesion molecule like, transcript
                     variant 2"
                     /note="Derived by automated computational analysis using
                     gene prediction method: BestRefSeq."
                     /transcript_id="NM_153206.2"
                     /db_xref="GeneID:120425"
                     /db_xref="HGNC:HGNC:19084"
                     /db_xref="MIM:609770"
     mRNA            complement(join(10737..10871,11225..11310))
                     /dnas_title="JAML"
                     /gene="JAML"
                     /gene_synonym="AMICA; AMICA1; CREA7-1; CREA7-4; Gm638"
                     /product="junction adhesion molecule like, transcript
                     variant X6"
                     /note="Derived by automated computational analysis using
                     gene prediction method: Gnomon. Supporting evidence
                     includes similarity to: 1 mRNA, 45 ESTs, 14 long SRA
                     reads, 1 Protein, and 100% coverage of the annotated
                     genomic feature by RNAseq alignments, including 17
                     samples with support for all annotated introns"
                     /transcript_id="XM_024448351.1"
                     /db_xref="GeneID:120425"
                     /db_xref="HGNC:HGNC:19084"
                     /db_xref="MIM:609770"
     CDS             complement(join(10737..10871,11215..11227))
                     /dnas_title="JAML"
                     /gene="JAML"
                     /gene_synonym="AMICA; AMICA1; CREA7-1; CREA7-4; Gm638"
                     /note="isoform 2 is encoded by transcript variant 2;
                     Derived by automated computational analysis using gene
                     prediction method: BestRefSeq."
                     /codon_start=1
                     /product="junctional adhesion molecule-like isoform 2"
                     /protein_id="NP_694938.2"
                     /db_xref="CCDS:CCDS8391.1"
                     /db_xref="GeneID:120425"
                     /db_xref="HGNC:HGNC:19084"
                     /db_xref="MIM:609770"
                     /translation="MVSGDYSLGLNDLNVSPPELTVHVGDSALMGCVFQSTEDKCIFK
                     IDWTLS"
     mRNA            complement(join(10737..10871,11041..11195))
                     /dnas_title="JAML"
                     /gene="JAML"
                     /gene_synonym="AMICA; AMICA1; CREA7-1; CREA7-4; Gm638"
                     /product="junction adhesion molecule like, transcript
                     variant X2"
                     /note="Derived by automated computational analysis using
                     gene prediction method: Gnomon. Supporting evidence
                     includes similarity to: 2 mRNAs, 50 ESTs, 36 long SRA
                     reads, 5 Proteins, and 100% coverage of the annotated
                     genomic feature by RNAseq alignments, including 19
                     samples with support for all annotated introns"
                     /transcript_id="XM_005271407.3"
                     /db_xref="GeneID:120425"
                     /db_xref="HGNC:HGNC:19084"
                     /db_xref="MIM:609770"
     PCR_primer      10990..11009
                     /dnas_title="7765"
                     /pair=""
                     /primer="GTCCTCGGAGGCATGTTCAA"
                     /current=0
     CDS             complement(join(10737..10871,11041..11053))
                     /dnas_title="JAML"
                     /gene="JAML"
                     /gene_synonym="AMICA; AMICA1; CREA7-1; CREA7-4; Gm638"
                     /note="Derived by automated computational analysis using
                     gene prediction method: Gnomon."
                     /codon_start=1
                     /product="junctional adhesion molecule-like isoform X2"
                     /protein_id="XP_005271464.1"
                     /db_xref="GeneID:120425"
                     /db_xref="HGNC:HGNC:19084"
                     /db_xref="MIM:609770"
                     /translation="MSHIDYSLGLNDLNVSPPELTVHVGDSALMGCVFQSTEDKCIFK
                     IDWTLS"
     CDS             complement(10737..10797)
                     /dnas_title="JAML"
                     /gene="JAML"
                     /gene_synonym="AMICA; AMICA1; CREA7-1; CREA7-4; Gm638"
                     /note="isoform 3 is encoded by transcript variant 3;
                     Derived by automated computational analysis using gene
                     prediction method: BestRefSeq."
                     /codon_start=1
                     /product="junctional adhesion molecule-like isoform 3"
                     /protein_id="NP_001273499.1"
                     /db_xref="CCDS:CCDS66240.1"
                     /db_xref="GeneID:120425"
                     /db_xref="HGNC:HGNC:19084"
                     /db_xref="MIM:609770"
                     /translation="MGCVFQSTEDKCIFKIDWTLS"
     CDS             complement(10737..10797)
                     /dnas_title="JAML"
                     /gene="JAML"
                     /gene_synonym="AMICA; AMICA1; CREA7-1; CREA7-4; Gm638"
                     /note="isoform 3 is encoded by transcript variant 4;
                     Derived by automated computational analysis using gene
                     prediction method: BestRefSeq."
                     /codon_start=1
                     /product="junctional adhesion molecule-like isoform 3"
                     /protein_id="NP_001273500.1"
                     /db_xref="CCDS:CCDS66240.1"
                     /db_xref="GeneID:120425"
                     /db_xref="HGNC:HGNC:19084"
                     /db_xref="MIM:609770"
                     /translation="MGCVFQSTEDKCIFKIDWTLS"
     PCR_primer      complement(11390..11409)
                     /dnas_title="7764"
                     /pair=""
                     /primer="GGAGGAAAGCTGTGCTCTGT"
                     /current=0
     PCR_primer      complement(11379..11398)
                     /dnas_title="7760"
                     /pair=""
                     /primer="GTGCTCTGTGGTGGCCTAAT"
                     /current=0
     PCR_primer      complement(12648..12667)
                     /dnas_title="7752"
                     /pair=""
                     /primer="CCCAGCACTTCAACCTAGCA"
                     /current=0
     PCR_primer      12497..12516
                     /dnas_title="7753"
                     /pair=""
                     /primer="ACCAGTGGAGATGAGCAACG"
                     /current=0
     PCR_primer      12522..12541
                     /dnas_title="7755"
                     /pair=""
                     /primer="CTCAGCACTTAGGTGGAGGC"
                     /current=0
     PCR_primer      13103..13122
                     /dnas_title="7749"
                     /pair=""
                     /primer="TACCCCACGGAGTCCCTTAG"
                     /current=0
     PCR_primer      complement(12970..12989)
                     /dnas_title="7754"
                     /pair=""
                     /primer="GCAGCTGTTGTTGAAGCCAA"
                     /current=0
     misc_feature    10737..13147
                     /dnas_title="Inserted DNA, roughly sequenced by MinION"
                     /note="homologous to reversed sequence"
     PCR_primer      complement(10490..10509)
                     /dnas_title="7765"
                     /pair=""
                     /primer="GTCCTCGGAGGCATGTTCAA"
                     /current=0
     CDS             join(10272..10284,10628..10736)
                     /dnas_title="JAML"
                     /gene="JAML"
                     /gene_synonym="AMICA; AMICA1; CREA7-1; CREA7-4; Gm638"
                     /note="isoform 2 is encoded by transcript variant 2;
                     Derived by automated computational analysis using gene
                     prediction method: BestRefSeq."
                     /codon_start=1
                     /product="junctional adhesion molecule-like isoform 2"
                     /protein_id="NP_694938.2"
                     /db_xref="CCDS:CCDS8391.1"
                     /db_xref="GeneID:120425"
                     /db_xref="HGNC:HGNC:19084"
                     /db_xref="MIM:609770"
                     /translation="MVSGDYSLGLNDLNVSPPELTVHVGDSALMGCVFQSTEDK"
     mRNA            join(10304..10458,10628..10736)
                     /dnas_title="JAML"
                     /gene="JAML"
                     /gene_synonym="AMICA; AMICA1; CREA7-1; CREA7-4; Gm638"
                     /product="junction adhesion molecule like, transcript
                     variant X2"
                     /note="Derived by automated computational analysis using
                     gene prediction method: Gnomon. Supporting evidence
                     includes similarity to: 2 mRNAs, 50 ESTs, 36 long SRA
                     reads, 5 Proteins, and 100% coverage of the annotated
                     genomic feature by RNAseq alignments, including 19
                     samples with support for all annotated introns"
                     /transcript_id="XM_005271407.3"
                     /db_xref="GeneID:120425"
                     /db_xref="HGNC:HGNC:19084"
                     /db_xref="MIM:609770"
     CDS             join(10446..10458,10628..10736)
                     /dnas_title="JAML"
                     /gene="JAML"
                     /gene_synonym="AMICA; AMICA1; CREA7-1; CREA7-4; Gm638"
                     /note="Derived by automated computational analysis using
                     gene prediction method: Gnomon."
                     /codon_start=1
                     /product="junctional adhesion molecule-like isoform X2"
                     /protein_id="XP_005271464.1"
                     /db_xref="GeneID:120425"
                     /db_xref="HGNC:HGNC:19084"
                     /db_xref="MIM:609770"
                     /translation="MSHIDYSLGLNDLNVSPPELTVHVGDSALMGCVFQSTEDK"
     misc_feature    complement(10261..10736)
                     /note="Inserted DNA, roughly sequenced with MinION"
     CDS             10702..10736
                     /dnas_title="JAML"
                     /gene="JAML"
                     /gene_synonym="AMICA; AMICA1; CREA7-1; CREA7-4; Gm638"
                     /note="isoform 3 is encoded by transcript variant 3;
                     Derived by automated computational analysis using gene
                     prediction method: BestRefSeq."
                     /codon_start=1
                     /product="junctional adhesion molecule-like isoform 3"
                     /protein_id="NP_001273499.1"
                     /db_xref="CCDS:CCDS66240.1"
                     /db_xref="GeneID:120425"
                     /db_xref="HGNC:HGNC:19084"
                     /db_xref="MIM:609770"
                     /translation="MGCVFQSTEDK"
     CDS             10702..10736
                     /dnas_title="JAML"
                     /gene="JAML"
                     /gene_synonym="AMICA; AMICA1; CREA7-1; CREA7-4; Gm638"
                     /note="isoform 3 is encoded by transcript variant 4;
                     Derived by automated computational analysis using gene
                     prediction method: BestRefSeq."
                     /codon_start=1
                     /product="junctional adhesion molecule-like isoform 3"
                     /protein_id="NP_001273500.1"
                     /db_xref="CCDS:CCDS66240.1"
                     /db_xref="GeneID:120425"
                     /db_xref="HGNC:HGNC:19084"
                     /db_xref="MIM:609770"
                     /translation="MGCVFQSTEDK"
ORIGIN      
        1 ctgtttgcat ctctgcaacc acttcagaag gcacgtgttt ggtttgctct gagcctaacc
       61 tagagtgctc gcagcagtct ttcagttgag cttggggact gcagctgtgg ggagatttca
      121 gtgcattgcc tcccctgggt gctcttcatc ttgggtaagc agttgctttg aatttcttaa
      181 gccatttttt gaacttttct cacacagaag tgtgccagtc ctgaaggctg gttgaattgg
      241 tagtctctca ggattgtgaa gctgcgattg cagaactctt gatctctgca gggggatgtc
      301 ataaagtagt ctaatgggtg ctgtttcagt tactgtcgtg tagagtaact taggtgaatc
      361 tcctcagcaa aaagaggagc aaagtttcat cataataaga gtacgtgaca atgattatga
      421 caaggcttca gcttttaagt cacccgtggg tttaggtgga gctgtgactg gctgttcttg
      481 agctcacagc agagctcttt cttcactgtt tttcttttta gaagacagtt tttaatttta
      541 tttttaaaca aattttattg tgtgtattta aggtatacaa catgatgttg tgggatgcat
      601 gtagatagta aaaagtttac tatggtgaag cagattaata tatccatcat tttacatagt
      661 tataccactg tttttcttct ccccattata gacaaaccaa tatttaacct ttagaagccc
      721 gagacttaaa tctcccaaga aagctaggct actgtccatg cttgttacac cctcagcaca
      781 gccctgacct tgggaaaggc tgatgcagga tggtttaggt ataacctact ctggagaaga
      841 gagcaggagt aaggacctcc agggtcccat tcgcgtagag cattaaccga tgtgacctag
      901 actgtgttac agaagccacg tgacctacca gtctgtattc aatggcttaa caatggaaaa
      961 tgagggcata ttttaagacg catggcttag agtggttata tggacttgta gacctaaaaa
     1021 catctgagag cctagaagtg cacagcagtg tgcagataga ttgagaggac ttggctctgc
     1081 aggtggacaa cactctgtga gtaaaagaag gctgtgcagt tgtccgtttg ctcagtggtt
     1141 agttgtcctt actagggaca aacactgaga gacagcagct ctcccttatt ttgtctcatg
     1201 atattgtaat ttggggggta actttcacat cttgtatggt agtctcattg tagcatgtct
     1261 cttttctgaa gatttctttt ctgtaatata aaggggtatg gattttttgg agggaggggg
     1321 tgccacttgt tctcattacc caacaggata tggaggagag ttgctcagag aagattagta
     1381 tagagtcact acaagtcatt taggtagcca aaatgataac tccaaaattt ctaaaaggca
     1441 aaaatcttta cttgctgata gaggggagag tcaactttcc aagcaggtcg caataaagac
     1501 agcatgatgc caaccgaatc tatttcctct ctcctccttt ttctgttgtt tattaaaagg
     1561 taaacaaaaa tctcattatt ttaaaatatt atgcaaaaat cttgtttatg agagaaagca
     1621 aaatttcacc tttgcattag tatattatta atgttagatc caattcttaa taaaacctta
     1681 taaacaaatc tatacaatca tagtttgacc ataaggtaaa acgtccacaa acctctcata
     1741 attctttaca attttctgtt aaacaaataa attctctaga aaaccattat tcagacacat
     1801 gggcccggat tctggcccta catcagtgtg cttttatttc agtgttcgac ctatggaaaa
     1861 actaagtaat cccctttaaa tcttagccaa cctgcttata cccacagaac ttttcatgag
     1921 attaaccctt cacaaaccct tttcaacttg cttaaaccat cagttttgtc acattactct
     1981 tttttttttt tttttttttt gagacagagt ctcactctgt cacctaggct ggcatgcagt
     2041 ggcacaatct cgactctctg caacctccgc ctcccgagtt caagtgattc tcctgcctca
     2101 gcctcccaag tagctgggat tacaggcgct caccaccaca cctgattaat ttttgtattt
     2161 ttagtagaga cggggttttg ccatgttggc caggctggtc tggaactcct aacctcaagt
     2221 gatctcccca cctcagcctc ccaaagttct gggatgacag gcgtgagcca ccatgcccag
     2281 ctgtcccatt actcttttag gtgaggccaa tagttaaaac cctctgagct agacaaaatt
     2341 acgttctctt taacagaaac catattcaca cgccttctta taacctccca ccaaaacaca
     2401 ttctttactt acactgtctt tattttttat gttatttaca ctgtctttat gtttaaaaat
     2461 cattagagtc acgtgaccta aaagagatta aagtttcaat tttttctgat aaaatgtttg
     2521 attttagttt ctttaagcca attaattaga gctcttttat ataaatacta tacatacaac
     2581 acatataaat acacagacag acagaaatgg aaaatcaaga caaaattcca ttgactgaga
     2641 agttcttaga gggaaagcag gggctttttg tttgtttaga tggagtctcg ctctgtcgcc
     2701 aggttggaat gcagtggtgc gatcacaact cgctgcagcc tcagcctcct gggctcaagt
     2761 gatcctccca cttcagcctc ctgagtagct aggactacag gtgcctgcca ctacatccag
     2821 ctaatttttg tatttttttt ttgttcagat ggtgtttcac caagttgctc aggctggtct
     2881 caaactcctg ggctcaagcg atctgtccac cttggcctct caaagtgcta ggattatagg
     2941 cataagccac tgtgcctggc cagcaggggc ttttaaaaca atatctgtat acatacagcc
     3001 caaatatcgt ctttaattaa gttgatttct gactatggag ttctcaaaat aaaaatccta
     3061 taaaaatctt ttattaccag attttagcca ggacaaatgg ccaatatttc tggcttttga
     3121 atctttacct aaaggtaacc tcctatgtga aattaataaa ccttaagtaa ggggataact
     3181 taaacaggga cacacaaggt gtctccaaag agatggtaag caatttacaa gatctagaat
     3241 tgccccaaag gtaactcaga gaaaagaaaa tttcaagaca ggaaattagg agctctccat
     3301 ggaggggaaa agaatcaata aatgattaaa ccacaaaaga ctcacttttg gagccaggaa
     3361 ttgaacccag ggcaccactg tgagagggca aagctttagc agttgagcta cagcaggggt
     3421 ccccaacccc tgggcagtag actggcactg gtccatggcc tgttgggaac cgaaccgctc
     3481 agcaggaggt aagtcggggg cagacaagca agcattactg cctgagctct gcctcctttc
     3541 agatcagcga gggtattaga ttctcacggg agcatgaacc ctatggtgaa ctgcacatgc
     3601 aagggatcta ggtttcatgc ttcttaggag aatctaattc ctggtgatct gaggtggaac
     3661 agtttcatcc ccaaatcatc acccaccctc cctggtctgt ggaaaaattg tcttccatga
     3721 aaaaattgtt ttccatgggg aaaaattgtc cccggtgcca aaaagattgg ggaccagtga
     3781 actatagtgc aagataactg ctgttgtttt tttccgggag gagtttagag catttcaagc
     3841 ttgcaaagga ttttaactgc tcaagagaac tttctaggac tagccatgta attattacgc
     3901 atgcttcttt taattttgcc ttttcctttt aatggtgtac tcagttccaa tggtgactga
     3961 atctaaaagc ctgttaaact ccagatagtg attttccaga tttttaccat ataagcaaaa
     4021 ggtatttcca gaaaggggta gaggaggcat ctctatgaca gggagctctt gaactcaagg
     4081 ggaaattgat aattttactt gccacctcca gagtcaccct tggctttgtt ttgctgtgat
     4141 ttggaattca gcgggggcag agagcccact tcattttaag gccatcaggg gctagaattc
     4201 tgtcctcagg gtctttcagc cctcaggaca gtcccatttt cagcagctga gcttgtggca
     4261 gagggtacaa gctgtgcggg gctttttccc atgtatccca ttggggcagt ttgccttcca
     4321 gtggcctggc catctgcact gagggcactt acctggagga gtgtccttag ggcaacctgg
     4381 agggagctga gggcttctaa atcagccaac aattgagcct gcctttcttc cctgcatttt
     4441 tctttctcct tagccctggc ctccttattc tgctcttggt tataaaagat cgaggaggcc
     4501 aagttgagga ttctttgcat agggaccacg ctgtattaca caagaaaagt agatgtttct
     4561 ttttgagagt ctgagggtta aatttgtctc aatgttttag gatgcaatgc agaggtgagt
     4621 ctgaaggaac agatgggatt tgtcccatgg tgggactgga aaatgatgag ccaacctctg
     4681 ggggctaatg tccgctgggg acacaaactg ctttctcttg aggcttctcg ctgaggaaaa
     4741 gcgttccact ctcatccact gatggacttg ggtgcacttt ctaaagggca tcccagctat
     4801 cagaaagact tctctgcact ggggccttgc accggataat cggttcaggt atgaggagag
     4861 gggaggtgaa tggggagact cactgctctg aggttgcttg agctcaccta gtttgggaac
     4921 atccagagca ggaggtttgc ctgtcttcat ggggagaatt tagagtgaga aagaggtggg
     4981 tctgagttcc ccaaaccatg tgtgccaatt gtgacacata gagggacttt tgaccagaaa
     5041 aggtaggaga gggttttcct ctctcccggg caaggcagac aaaactcttc agcccctggc
     5101 cttcaggcca caccaggaag tggccctggt cagttgtcat aagtcaccag agggatacta
     5161 gagtttgttt cagttgaaaa ctgaaaagga aagcaaactc tgattgggtg gtgacttctc
     5221 accaggacct tctggtccac agggagcagc cctggccagg accttcagct gtctccaaac
     5281 ttggatgctg ttcactgaga tagtggagtt ggagaggcaa gggacagagt aggggagagg
     5341 tccccaagca atcccctttt ggatcaccaa aatgttgcgg gtagtgacta gctagggccg
     5401 atgtcaccgg cagcaaatgt atttaccaag acagtcatag gaaagaaagg cagatttatt
     5461 agagaaggta tgaaaacatg ttgcaaggtt gtaatgggca gcacagcaga gaaggcactg
     5521 tctgcaaaga ggcaggggct gaagggaagt tttatagggt ggtgctggag ggggctacct
     5581 gtgaaagaag tcattgtgcc catagaagtc attgtgccct caggttgttt gattagctat
     5641 gtctcagaac agttgttcat tgttcttcct cacctgggtc ctccccagct gggacccctc
     5701 ctcattgttg cttacttaac aggactacac acatactgtt ctccatagtg gctgtactag
     5761 tttgcattcc taccaataat gtataagagt ccccttttct ctgcatcctc accagcattt
     5821 gttgtttttt tgtctttttg ataataacca ccctaactgg tatgagatga taactcattg
     5881 tgggtttgat ttgcatttcc atgattactg atattgaaca tttttttcca tatatgtgtt
     5941 ggccatttgt atgtcttctc ttgagaaatg tctgttcaga ccatttgccc atttttaacc
     6001 ccccatacac tattagtaat agaaaagaag atcctgatag ttataacccc ctagaaggac
     6061 agaaggtatt tgccagaatt tatactgtga aagaaccatg agctcaggtc aaaatatttg
     6121 gccaacagat gagataactt actatggaga attatctcca aacatctgct gaggagataa
     6181 atcagtatct ggaaagagaa ggaagcagtg tagaagttgt gaatgtcaat ggtgtctatt
     6241 atcaaggtgc ttaaggtgct tctgaatgct tttgctggat tttttttaaa actgaaattc
     6301 attttattca tctacatatg caaccagaat tttgttattc agctaaatat gtatatataa
     6361 aattcagaat ttgtgggtgt tggtgaatat atagatagga atttgcaaat atctgtcaac
     6421 tcactaggaa attcaaactt gaatagtgtt cttggtaaat gtccaaggtg ttatgaactc
     6481 atttgacaag tagttactga ggatgtcccc gtacctcaca ccatgctggc actggaagtg
     6541 tggtggctca tgggcatggc tcttggcttc atggagctta tagtcttggg ggtggaggta
     6601 gagagcaggg tcttaattaa atgagcacac aaataaatag ataattagac atagtggccc
     6661 atgccctaaa ggaaaggtag aggtactatt aagacatgtg gctgccgggc atagcagctc
     6721 acgcctgtag tcccagccct ttggtaggct gaagtgggtg gatcacctga ggtggggagt
     6781 ttgagaccag cctggccaac atggtgaaac cctgtctcta ctaaaagtac aaaattagcc
     6841 aggcatggtg gctcatgcct gtaatcccag ctactcagga ggccgaggca ggagaatcac
     6901 ttgaacccga gaggcggagg ttgcggtgag ctgagatcgt gccattgcac tccagcctgg
     6961 gcaacaagac tgaaactcca tctcaaaata aaaaaaaaga catgtggctt ggggacctgt
     7021 cctgggatga gtggttgaag agaggtttcc cgaggaaatg atatttaact tgagatgtga
     7081 gcgaggagca ggtgttaact gggtgaaggc ctgagcaagg tggattggta gaccattcag
     7141 tcaggaggaa cagattaatc ttgtttagac aaataaactt cagaaaagct ttgctctaaa
     7201 atattgatta ctttctcaaa tgtggaggaa gagcatagtg tggcaaagac acaggctcgg
     7261 atccaggatg gctgggtttg aatcctcgct ctgccacttg ctctgtgttc ttaggcaagt
     7321 cacattgtca ttctctgcct catttcctca tctgtaaaac ctcatggggt tgttgtgagg
     7381 attaaatgag ttactgtgta aagcacccag ggcctggcat taaccttctc tgctttatta
     7441 cacatcaact actgatttct agtgtgctgc tatattaaga aaaaggtctg atcttttaat
     7501 attgaaaaca aggcccggtg attttcccaa agatcaaaga gttggttaaa ggaagatctg
     7561 agcccagaag agcatttaaa aaaaactttt agtaattttt ccgctaaaat cattgcttct
     7621 gtcttcacgg agttctagag gtgcatccga gtatgtagga ctgacaatga gcgttttcca
     7681 ttcatgatac tcatgtttct tagcatttgt ttgaagatgg tttggatgtg gctctgagtt
     7741 actcggcttt agtgccaaga ttcagaatct ttttagagtc gctggcttcc tcttagaata
     7801 gagtggagcg gggactgctg caagatgcct ttaagttgat ttcaacttaa tggtcacatt
     7861 gtcagctatg agcatttatc cagtatatgc caggcatttt gccggtgctg ccccacggta
     7921 acaggacaca catctaaata aggcacgtat ggtgctgcct tttagagtct gcagacttga
     7981 gttggtggca gacatataaa ttagtcatta ctcctccatg cggttggtga gctgcagggg
     8041 gaatgtccca ctgctaagtg ctgttttctg ggcagaggag ggagcacaac caactccctg
     8101 gggaaggcaa cagatgtccc agatgtgatg aacttatgtt aggacacacc ataaaggaag
     8161 ccccttatga ccttcatcca tgtatgtatg gggcaaggtg ggtggcacgg agcaggaatg
     8221 gggttttgct tatgttgaga gaggtctgtg ttttcactag aggttctttt gtttagggga
     8281 atctatgtga ctcctgatat atctggctca gtgtaattat tatccccatt gttacaacaa
     8341 ggttcaaaaa tggaaactta agtttcctgt tcattctgat tcatcatttg ccattcttag
     8401 aaaggtagaa gctcagaacc tgaaatctcc cctaaagcta caaactctgt ttctgactct
     8461 tatctatata aagaatcttc catggtaatg cttcctattt tcaaagcact gttatctacg
     8521 ttatactatt agatcctttc attatcaatc ccttttaaag gcaaggaaac aggttcagca
     8581 agatcagctg acttctctgt gtaagtggga cctgaggtag gaacctcctt gaatagcttg
     8641 actctgattt tccaggtaga ggattttgtt gattggagaa tacgattaag gaatgtctta
     8701 agtaatcaat tttttttttt ttttttgaga cagagtctcg ctctgtcgcc caggctggag
     8761 tgcagtggcg tgatctcggc tcactgcaag ctccgcctac caggttcacg ccattctcct
     8821 gtctcagcct cccgtagctg ggattacagg cggccgccac catgcccggc taattttttg
     8881 tatttttagt agagatgggg tttcaccgtg ttagccagga tggtctcgat ctcctgacct
     8941 cgttatccgc ccgccttggt ctcccaaagt gctgggatta caggtgtgag ccaccaggcc
     9001 cggccaagta atcaatgttt attaattaaa atggctaccg tatgtgccag atgtcctagc
     9061 agagctgggt ggggtacctt gctgttaatg caaaaaacat atctttcctc ttagcagatt
     9121 ctgaggtgga atctccccag cggcagggtg gccaggggta aagaccacgg ctgaggccag
     9181 gagcagtagc aggtgggaac tcaagactgg ttgcactgta actcctgaga gtcagggttc
     9241 ttctgtttag ctaagaaaat ttgggggtgt ttggtagaac agtgaatcct tttccagggg
     9301 ctggtaaatg caatgaaatg aatactacag agataacatg catatcaaac acatactttt
     9361 gtccaatgca cagcccaact ctcattctag ccacactgcc ctgcctttaa aaagttaaaa
     9421 agaaaaataa gataaaaagt gcaccatggg ccaggtgcag tggcccacgc ctgtaatccc
     9481 aacactttga gaggctgagg tggaggatca ctggagccca ggagtttgag accagcttgg
     9541 gcaacacagt gagacctctc tactacttaa aaaaaaaaaa tagcaagtgt ggtgtagcat
     9601 gcctgtagtc tcggctactc aggaggctga gacaggaagg ttgcttgagc cctggagatc
     9661 acgtcactgc accccagcct gggcaacaga gtgagaatct gttccctccc ccaacctctt
     9721 cctcccaaaa aagtagtaat tctaatttag gtggagagat ggggaaaaat ttcaggctgg
     9781 atatcctata attttttgtt tgtgtgaaac atacaggtag tggaaaatct agggttgtca
     9841 tctcaagggc atcctgcaat catttgcttt ttttctcttg aaaagcaact ttcatctaat
     9901 cttcccttat ggccaatcta aagcagcccc caagtgactc ttcaaacact actctgtttt
     9961 gtttcatcat agcacttatt gacatctggt attttcttat tcattcattc atttatttgc
    10021 ttcttttttc tccacctccc gctgcataca aactgcaaat gagctgggac ctcgtctgtt
    10081 tttcttgttc aatgctgcat accagtgtct caaacagagg ctgctccgta tagtccttca
    10141 ctattggttt tttaaattaa tgagcttctc ttgacatgat tttgtgattt ttgttctttt
    10201 atcttaagat ttgaaagttg agagcagcat gttttgccca ctgaaactca tcctgctTcc
    10261 tGgtcGTCgt tatggtaagt ggaggtgagt ttctaaattg atgatcagaa aggagagact
    10321 tctggggttt cccttatttc tttagaaagg ttgggaggaa gaattccaga aaagtgtaag
    10381 gggctggata ggaggaggga gccagatagc atttattgta gtatgaagat tgcagaatcc
    10441 ttctgatgag ccatataggt aactagagga cagggatgcc atgctgcctt tgaacatgcc
    10501 tccgaggact ttgtctatgt tggatcatcc agggagaggg gtgtttagta ctccatgatt
    10561 ggaattgatt tttgttgttg agagtatttg tctaaatgat gtgtcctctt gcctttgact
    10621 tctatagatt attccttggg cctgaatgac ttgaatgttt ccccgcctga gctaacagtc
    10681 catgtgggtg attcagctct gatgggatgt gttttccaga gcacagaaga caaatgacag
    10741 agtccagtct atcttgaata tacatttgtc ttctgtgctc tggaaaacac atcccatcag
    10801 agctgaatca cccacatgga ctgttagctc aggcggggaa acattcaagt cattcaggcc
    10861 caaggaataa tctatagaag tcaaaggcaa gaggacacat catttagaca aatactctca
    10921 acaacaaaaa tcaattccaa tcatggagta ctaaacaccc ctctccctgg atgatccaac
    10981 atagacaaag tcctcggagg catgttcaaa ggcagcatgg catccctgtc ctctagttac
    11041 ctatatggct catcagaagg attctgcaat cttcatacta caataaatgc tatctggctc
    11101 cctcctccta tccagcccct tacacttttc tggaattctt cctcccaacc tttctaaaga
    11161 aataagggaa accccagaag tctctccttt ctgatcatca atttagaaac tcacctccac
    11221 ttaccataac gacgaaatgg gttgttcctt gctcttaaat ctcccactgg ttccctctct
    11281 gaaaagggac cttttgttta cttcctcttt tccctttctt ttagttcctt tacaaaagca
    11341 tttgctggct gattctggct gtagggcagg tccttgtaat taggccacca cagagcacag
    11401 ctttcctcct gcatttccac tgtgtttatc ctctccctgc ctcacccctc cagctttgcc
    11461 atcagctttc cagcctctag gtgcttcaca cagggacccc tgcccattat ctctatgttg
    11521 ctcaagcaat ttcgagcggt cactacaaga aaaaaccatt acatggatat ttctgttttc
    11581 acaagatatg ctctatgcaa agagacaaca aaatcaagaa agatacattt agatgctgcc
    11641 cagttcatat cagagaagag ccaagtgatg ggaatgaaca gaaaatgtgc cagtcttttc
    11701 atccaagctg tttccctgag agaagacagt taacttcctg ccccaacagt aggctcacac
    11761 agcagggagg acacaaaaga aaacatcgac tctaaaccct tcagagggaa ttattttgaa
    11821 agaaatcaaa attagctcca acaaatattt ggaattttcc tgtaaggaag aattgagcag
    11881 ctccatgtgt gattgaaagt gtaataagcg aatttaatat taagaacact gtgtgtagaa
    11941 ttaaatgaag gactgctagg aagcaacaac agcaaccaaa gcaaagagaa actgatgttt
    12001 gaagggcaat cttggtagag aaacagctga agaagatgag attttctgca agaaaggaaa
    12061 acctctccac aaaaaactac aaaaccccca gtgccaccaa gtcaccacat acaggggttg
    12121 gactggtagc tctctggatc ggagggcaaa aacctgcagg ctgctccaca gacctctagg
    12181 aaaatgtcta aataccttct gagatcatta taaccctgct tctttgagaa aaattatcta
    12241 atgaacacca ttttggtgtg cgtgcctgtg tgcatgtttg tacacactct ggattgcctg
    12301 gaataggagc aaaggcaatc ctgttgtata ctttgctgag tcagggttta aattactgtc
    12361 caaagttcaa aaaataataa taaagagaaa aagaaaaggc tatgagagca aagcacctga
    12421 ttaatttctt ctccttccag aactacatcc atgggataaa gaaaaaggca tgggggaaaa
    12481 ggatgaaaac ctagaaacca gtggagatga gcaacgagaa gctcagcact taggtggagg
    12541 cataaacagg agaccaatct ggtctgagga gatggccagg tcaggctcct cagaaggaag
    12601 tggagcataa ggggaaacct gaagggtaag gaagcatcgg gcgggcttgc taggttgaag
    12661 tgctgggagg aaggttccag gcaaaggaaa ccaccataaa ttgggaaaga gctcagtcca
    12721 tttgaggaac cacaagaagg ctgacatggc cacagtatga aaaacagctc tgggtctctc
    12781 tttggtaatt tcagttcctg attcaaggcg aactgtggtt ttaaagataa caatttaaag
    12841 tgcaggaatg ccacagagaa actttccctt tgtcacgtaa gagggtccca gaacaccctt
    12901 taggacccaa atgcattctg tttctaatgg aaacaggaag cttcagcttc ccaagaaacc
    12961 ataagctagt tggcttcaac aacagctgct tcaacaaaac tgtgaagttc cacattaggg
    13021 tttccatctt caacaaaccc aagggaatcg aaaatatgta aaattggctt ttaataatgc
    13081 acagaactca ggagaaatca aataccccac ggagtccctt agcttctact tacccagtaa
    13141 cactggcgag cacgccaagg taacgcgggg gaaacatcac tatgtaatag aagcccctga
    13201 ctgctggtgt caggacagag tggtgtaaga gtcaggcatc aggtgccacc aggaggtgtt
    13261 gcaagagccg gggctttgga gattatcaga actgggcctc gtcctagctc aggaatttgg
    13321 ttatgttatc agctgggtaa gtaagttact caaccttgct gatcttagct tcctgagctg
    13381 tgaagaggaa ggcaattaca ataatggtaa tgcttacctt tcaagtagtt aaggggctga
    13441 tgggagacac aaacttgaaa tgagaggttc cttgttcttg cacatgaaat tctttgagtt
    13501 tccttccttt atctctaccc tttgttaagt agcagaagca ggtgagaggg gtaaattccg
    13561 aggttctaga aaggagagct ctgacctagg cataagaact ataccacaat gatctttttt
    13621 ggggtgggga ggaggacaga ttctttcagt gtttcactgc tccatgtatg tgctggggaa
    13681 tcatcatttt ctcctttgtg gctgcttaaa gtgttgggat tagcagatgc agcatggtgg
    13741 gcgaggttct ttcatggagc tctttggagt gaggaacagt gtattaagcc tcatcagaca
    13801 gtctgtatag atactcgtat atcaggatca tttgtgaaaa acatcccaag tagtttgtta
    13861 ctaacaataa agtcctaatg tttgcaaaca aaatattgtt tttgtagctc agagcacatt
    13921 ccctgttgtc cctataatgc tactctcatt caaattttta ttggccttta tttttatacg
    13981 agggataaac ccatagtgta agtagaaata agaatttctg ctgggtgtgg taactcatgc
    14041 ctgtaatccc agcactttgg gaggctgagg cggggtgatc acttgagctc aagagtttga
    14101 gaccagcatg ggcaacatgg caaaacccca tctctataaa aaaacaaaca caaaaattag
    14161 ctggctgcag tggcatgtac ctgtagtccc agctacttgg gagactgagg tgggaggatc
    14221 acctgagcct aggaggttaa ggctgcagtg agctgtgatt gtgccactgc actccagccc
    14281 gggtgacaga agaaaacaat acaaaaccaa aaccaaaaac aaaagaattc cccagggccc
    14341 agcctggaac cattccctgt ggatgactcc ttttgtgtta cgatactgct gccgggagga
    14401 gggtagaaat gagaaaagtg gcagccagcc ggccatgcct ggaattctta cgccaacacc
    14461 acccacagca ctagtgaaaa tagatcatgc atttgaatgc catctaatcc ggggctgtgg
    14521 cagaaaatag ggtgaaaatg agagatggtt ttcaaaagtt gtaagttaaa aaccgtagag
    14581 tgatcttcag agtgggtgct atattttacc ttaaactgta agaaataaaa tgtggactgc
    14641 atttctccat ttgtctttgt agaaagggag ttgcagagct tgtgcaagtt agactgttgc
    14701 ctggcacatt atttttatta actgggtacc aaatgctttt ggatcatgat catgatgata
    14761 gctctgctgc ccccacataa cagagtcttt gggatccagg ctcctcggtc tggcacctct
    14821 tttgattgtc tccaacactg ttttgccctt caggacgaat atgtgctata ctattactcc
    14881 aatctcagtg tgcctattgg gcgcttccag aaccgcgtac acttgatggg ggacatctta
    14941 tgcaatgatg gctctctcct gctccaagat gtgcaagagg ctgaccaggg aacctatatc
    15001 tgtgaaatcc gcctcaaagg ggagagccag gtgttcaaga aggcggtggt actgcatgtg
    15061 cttccagagg agcccaaagg tacgcaaatg cttacttaaa gaggggccaa ggggcaagag
    15121 ctttcatgtg caagaggcaa ggaaactgat tatcttgagt aaatgccagc ctttgggcta
    15181 agtacttacc acagagtgaa tcttcaaaaa atgatcataa ttatttcagt caataaaaat
    15241 agagttattt tattaaataa aatattgata attattgtat tattacttta aacacacttc
    15301 cccctcacaa aagccctgtg aaggatgttt tgttcacata tatgtccaaa tatgttttgg
    15361 acacatattt attaaatgga ataaatagta cttgaaccct ggcacctctg acaacaaagt
    15421 ccatgttctt tttactatgc cctaatacct ttcatcagtt atccacattg atgctacatc
    15481 tgtattttat aggtacccta tgttaggtga tctgggggat agaaaagaaa taagcaggcc
    15541 aggctcagtg gctcatgcct gtaatcctag cattttggga ggctgaggca gcagaactgc
    15601 ctgagcccca gggttcaaga ctgcagtgag ctatgatggc accactgcat tctagcctgg
    15661 gtgacagagc aagactctgt ctaaaataaa aaaagagaaa agaaaagaaa agaaaaaaaa
    15721 agaaaaagtc tgggtgtgat ggctcatgcc tgtaatccta gcactttggg agcccgaggt
    15781 gggaggatca cttgaagcca gtttgagact agcttgggca acatggtgag accctatgtc
    15841 taaaaaaaat aaaaaataaa aaaaaaataa taataatagc tgggcatgat ggcacatgac
    15901 tgtggtggtc tcaggtactg gggagactga ggtgagagga tcacttgagc ccaggaggtg
    15961 gaggttgcag tgagctgtga tcacaccact gccctccagc ctgggtgaca gagctgagac
    16021 cctgtctctt aaaatagaaa aaagaagaaa ggagcagatc tttctaactc ttctttgcac
    16081 tttatttttc catttataag tggaaggagt gggtggtttt aaaatttgtg ctctgtagaa
    16141 ccttaagctc caaagaacat gaagggtaag agcggggcag gggtaggacc ctaggctccc
    16201 acctgcattg caaccaaagt ccttttcctt tttcctgttg tattcattgg gctgccaggt
    16261 aagatttggt ctgaataagg attctgctgc ttgcaagcag tttgaaaggg agagtataag
    16321 ctgtggtggc ccgagtcatt tagaaagttt ttttcgcctc tttgactggg tattagttga
    16381 aaggaatgca gctgagactg taaccaaagg aggcattatg cttccagaaa aatctcaaaa
    16441 gtattgcaag caactgtaga agctgttgta ttgggctcta aaggaaaggg tggagagatt
    16501 caaccagtta gcccaaaagc tggagataaa attcttcccc cagaatctag aatatggagg
    16561 caccaaagta gttctggacg acagggataa tttcttattt agaaatggtg gcattcttgg
    16621 aaagtatata taccgaaata aatcactatt gaaaaagcct catgtgaaga cactgattcc
    16681 actggagttc tgaaatcttt cattgtgtaa ataatttcca tgtctctctt ttataataaa
    16741 ctaatgatat ccaaactaac gttagccagt gtctctaaaa tttagttttg cttattgata
    16801 taaaacttac aaataaaaat acataaatga aagtaaaagt ttgcaagcca cagaactaga
    16861 tgcattcttt aagagtgtgg aatagaagga acagtctgtg accccaggag agcttgcaat
    16921 gtagttaggg aactagaatc tggggccatt tcccgcctgc agctagctta ggtccttagc
    16981 ctcccagctt tattaatgag ctcctctggt gcaccctgcc ttcctctctt atgacactca
    17041 tcacacctat tcacttgtgt cttccctgct tgcctgggcg tagcccctgg cacagagtaa
    17101 gcaattaata agcatttgtg gaatgaatga aattattgag ttagcatccc ttgcttgaat
    17161 ctgatttcta aaaaatggag ttgtagtagg tggcctctgg cccctctcct aattatccta
    17221 cttttttttc attgtcattt ttctcttaat tccaaagctc ttgttctcca ggaagaagaa
    17281 gcaaatcaga tgcctgtgcc caaggattct ctctctctct ctcttttttt tttaggtggg
    17341 gtcttgctct gtcacccagg ctctggagtt gcagtggtat gatcacggct cactgtagcc
    17401 ttgaactcct gggctcaagt gatccttctg cctcaacttc ccgagtagct aggtccatag
    17461 gtgtgcatca ccatgcctgg ctttgtttgt ttgtttaagt agagatgggg tttccctacg
    17521 ttgcccaggc tggtctcaaa cccctgggct caagtgatcc tcctgtctca gcctctccaa
    17581 attgctggta ttacaaagga ttctcttttt gcttcctttt tctgcctttg gtctctaatg
    17641 ccatgcctga acacttgtcc atgcaagcat agccttttcc tgcttagaag agacacagag
    17701 ggaaccacaa ggagtcaatt tcaagagctg aggaatccat ggaaacaggc tagggcaatg
    17761 ttagagatag tcagatattc ccccagtggc tagtggagca agctgtattt tttttttctt
    17821 ccagctagaa tgggaataga tccaacccct aacaattttg cctagtggac cgtgctccaa
    17881 cttgctttat gtaagttgcc tccaccaaca tggcaactcc attttttgta gtcatctata
    17941 attttctcta caaagtttac ccttcagttg atagtctctc tatgattcta ccacttcaat
    18001 tctttttttc atagttctta atttaaatac tatagatgaa aataataatt agattaatgt
    18061 cctctacttt tgctctagaa tcagccatcc ttctacttat gtggggtgcc acagtagagt
    18121 gagtgagaaa actcgggctt tcctttcact cagacctggg cttaaatgtt ggctttacct
    18181 ttcctggcca tgtggcattg ggttccttta ctttccttct ctgtaaaatg ggagagtagt
    18241 catacaaacc tcaaaatatt gtaatgacta actaatctac tgtgtatagg gtgtctagca
    18301 catggtggtg cattgaaagg actcagaatg ttcagttgtt attattgcat tttaaaaata
    18361 gagtttaatt cttaatgtgc tgatagattt aaagggagtt tgcttcctta ctggtattct
    18421 ttggagtaac ttttttatcg ctttcaaaat aattccttcc atagatttta gagttcataa
    18481 tattttcttt tgctttcctc ctattgtgca tttctcctgc tgggcaggaa gttactcttc
    18541 tcccagggaa ataatttgga tgaaagggtg gcttatgcac tctgttccct tgtgatcttt
    18601 gcttaacact ctttggaagg aactctgtgc acttaagacc tagacttgtg tcttccttat
    18661 acaccaccct gcctttcatt gcttaatcaa ctttgtggtt gatttgtaca gagcattact
    18721 gaaaaatcag aaatgtcttt ctacttcttt tctttttcat gggccactta aaatgactta
    18781 tgtaataaac atatggtggg tcagctgctt gtacaatagt cagaaggaag agcctaggag
    18841 gtggaaagcc agaagcaggg gaagtcggga gggtgggggc aggagagagc aggattaaaa
    18901 cagaaagaaa agtcaaggag aaagctgtct tttgtcttgg cctaattagc aaggagtcct
    18961 gtgacttgta ccaaggccag aactaggtcc tagaataaaa gaaaaacaat aaaagaagtt
    19021 gaagaaagtt acccctggtt cattttttta gttgggagag tcagtgggtt aaatataaga
    19081 atgagagttc tataactttc cacttcctgt ttatgctaag cagatgttgg tgtctaagat
    19141 gatgaacata aagtagggac tttgagattt tccatacttc ctttagtaca aacttgatgt
    19201 gaaattagag ttcatgggag gaattctgga aaaggggaaa gagaaaggaa ttaaagagga
    19261 ccagaaagtg tttatggtga tatggagaca gcagaaaccc tcaggcttgg tacatgtggg
    19321 cagctagagg gtattctcat cttggggatg atgctgtgct ggtctgaggg aggaggctct
    19381 gagtactttg cccacgtgga atcatctgga tcacccacag agggaattcg tacagaggga
    19441 atacgtacag tgtttggtgg tgacagcgat ttttgctgct gagggtcttt ggctaaacat
    19501 gatctcttct agaaattctt tgacttctat agattataac ttgagtctga cttgatttac
    19561 tgttttatcc tcagagctca tggtccatgt gggtggattg attcagatgg gatgtgtttt
    19621 ccagagcaca gaagtgaaac acgtgaccaa ggtagaatgg atattttcag gacggcgcgc
    19681 aaaggtaaca aggaggaaac atcactgtgt tagagaaggc tctggctgat ggtatcagga
    19741 caaaggtaga atcaggcaca tgaggaggtg ttgcaagagc ctgggctttg gtgcttatca
    19801 gaactggacc ttctcctagc aatttcagct ttctggtggg aaagataact ccaatgaaga
    19861 acaagaacaa gaagatgatg atgatgctta actttttgga tgccgatatg agattgtaca
    19921 tgtaaagcat tttgtataag acttggcccc tgcattttag tttccttctt tctccctttt
    19981 ccttcgtata gagtccatgg gagaatgagg gagatgattt ttgtggccca gccaagaaag
    20041 caatgggcta gacattaaag tgattacact tttattctta ctggggttag ttctgtgagt
    20101 tttcatctgt gccccattgc cccatttatg tgatggaggg aattttcatg ggtacttcac
    20161 gtgttgggat tgattgatcc tgggggccag ggtgaagggt attttacggg aactctataa
    20221 agcaggaaga agcaagttta ttctttagac cagtagctct caaccatgat gtggtcgtat
    20281 atttatgggt caacatgtgt tgtggggata tcccaagtaa cttgttatta ataaaagtta
    20341 agttgcaaaa tttagtaaag actaactttt ataaattaaa acatattcca ggtcatctct
    20401 ctaacaaagt catttgcact tgattcctct atgctatctg agtgggtcac agtgggtgac
    20461 atcatgatgg agtatgggga attacatctg gtcccaggtt cacctctgag agcttgccat
    20521 acatttaaat gtcatccatt gagtgattca caggagaaaa taggatgaga attgacattt
    20581 tgaggttgtg aatttgaatc acgagagaca aaatgttagg ggccaggtca cttcattcat
    20641 gtttgtgtct acacacccat taacttttct taaaagcttt aaaaaagcaa tctacatggc
    20701 tttttttaat gccaatattc atttaacaag ttatttttaa agaatctgct atatgaagaa
    20761 tacttaaagc cccagtcctg atgggaaact tacaaccaag atggaggaga tacatgtaaa
    20821 ataataaaga cgtatataat acatcaggca atagtaagag cctacgggga acaataaagc
    20881 aggactttgt ggtttttgtt atgtgggtgc ttggggagcc ctcactgaga tgacatttga
    20941 ggagagggag tgaaccctgc atatgtgtag ggggaagagt gttcttgcag tcatagacag
    21001 tagcaagtgc aaaggccttg cagccagtat gcaaggagca gccaagaggt ccatgtggct
    21061 ggagcgcagt gacccaagta ggtgagggaa gagcaagtag aagttgaagt cagaggtaaa
    21121 gggagatggg ctgggtcatg cagggccttg cattttagta gaaatgggag tgggggccat
    21181 gaagggtttt gagcacagga gtaacatgat ttaacttaca tttttaaagg ctcatctgct
    21241 gaaaatagat tgtcatagag aataagcagg gagacaagta agaaagctgt tgcaggaatc
    21301 taggtgagag atgagctgga ccagaatggt atcagtggag gaggtgagga ctggctggat
    21361 tggggatata ttttgaaggt agaggtgata ggatttgctg agggattcaa tgtgatttgt
    21421 tccagaaaga cagaaattaa ggatgactcc aggattttta gcctgagtat ctggaggaaa
    21481 gcattgccat gtaccaaaat gggatggact ggaaagaact ggtttggggg aaagatgaag
    21541 agttcagttt tagacatgtt tcaggttcct attggaaatc caactagaaa tgtcatcaag
    21601 aataaaagta tacttttgct ttttttttat tggaaaggtg cacaaaatga aagtcctcct
    21661 tttcttatcc ctccattcag atggaaaaac tgttcatggt tttgtgatgt ccttcacaag
    21721 tacacacgca tgcacatgtg tgtgtacatg actttgtgtt atttaatgct ttctgataat
    21781 acccttactg ccttcaccta gcagggcctt ggagtcctga gatcttccct cccccatttt
    21841 ctctgctccc cgctccactc cagtcctcac aatatcatac tttttgtctt tcacttctag
    21901 gaggagattg tatttcgtta ctaccacaaa ctcaggatgt ctgtggagta ctcccagagc
    21961 tggggccact tccagaatcg tgtgaacctg gtgggggaca ttttccgcaa tgacggttcc
    22021 atcatgcttc aaggagtgag ggagtcagat ggaggaaact acacctgcag tatccaccta
    22081 gggaacctgg tgttcaagaa aaccattgtg ctgcatgtca gcccggaaga gcctcgaagt
    22141 atctaacatt tggctgggga gcattgaggg acctcctggc tggtgcatgg cgccaggact
    22201 agagtgaggc cggagaggtt cctaggatgc aaaattgaag gaggcatccc tctcaggtgc
    22261 tgactctggc cttgcacaac cctgagaatg atgcctcctt agaggtggct cctcaggtgc
    22321 ctggcttgcc tcaccctagt tctggccctg ctgctaggcc aaggggaggg gagctaattt
    22381 agtgaatacc aatcctctgc cagaccccac tcattgccag ggtcatctac tgatgtaaag
    22441 atacagaagc tcagggaagg atcggagttg atgtccaaag tcagcatact tggtttcaag
    22501 ggaggtgctg tatgtgttag agtggagcgg gaaatgatcc taagctagtg agagacagcc
    22561 aggaacagag aggaacatgc aggcaccaga accaaaaatg gagggttttc tgatcagagg
    22621 ttctggattc tggcaaacag tgtgcatcaa ggccagtgct gtgtaggaga ggaaagactt
    22681 gattgtgttg acagagagag gttgataagt gaggggttaa agttaaacca taacccagtt
    22741 agcaatcagg atgtggcctg tggactttgc ctgtcgctag ggccttcagg agttggctgt
    22801 ggttggctgg gggtggggaa gatggggtga ggatggaaca tacctcatac ctcaggccag
    22861 agacctaagt ctgtggaggc accttgtctc cagctggaga ggggagcacg gcaggtctgt
    22921 gtgcttcctt ctcagaagtc caattcacag agaaaatcga gccattatgg gggctcatgc
    22981 agcttctcca cccacaaaca tatctatgtc tcccccattc ttatctctgc cctgccatcc
    23041 tgaggcagag gaaggtccct tctgctctgg gcttatctgg ccccctgtgc ccaggtggta
    23101 tccttctcag gaaccttaca acatggctct ttgagctcac tttctgttgg tttctaccat
    23161 tcaatggata cgtttgctca attctactac ttaattactc cagctccatt ctatgtcttt
    23221 ttttcttcag ctccattctg tgtctttctt tttcttaaga ttgttttcct gagatacaat
    23281 tcacatacca tacaatttgc ccatttaaag cgttcagctc aatggtttta gtacattcag
    23341 agttgaacaa ccaccaccac aatcacgtgt ttctttctca acatagccaa atagcttgct
    23401 aaaggtctgt gtttggtatc ttactgtctc atctcccatt aactcctcag tgcactgcat
    23461 tctggcttat tctacctcta ctccagctta gatcaccaat ggcactgcaa ttatccatcc
    23521 tcagccttct ctccttcagt agcatttata tgcactctat gttggacaca gttccacaca
    23581 cacccatgga tatacttagt caactctaca caagttttcc acaaatcctt catatgcaac
    23641 atgtctaacc tacccctgca cacccctcct cagcccatct ccccaacctc agttgtctaa
    23701 ctagatgcct gggggtgtgc ttgattcttt ccctttccta gacccctaat ctaacaggtc
    23761 aggtcaacaa gtccttgact cctactacag actcttgaag ttgtcttcct tccagtctgt
    23821 cactgccgcc ttagttctgg ctgtcttcat ctctgtcttg aactgtaggc ctctaaccag
    23881 tctctgcttt ctctctcagc cactgctcct cattcttcac gcggctcttg gtgccatctt
    23941 tctaaatcac attaagaact ttctcttcca ctgctaataa tctttcaatg ttgttttcat
    24001 tgcctgcaga aaaatgccag attcttggtt gagatagtca aggtccttcc tgacttggac
    24061 cctgtcatct ctccagcgaa attctccagc acacccacaa atgccacttt tgtgccagac
    24121 ccgttgaact ctttctagtt tctaaaatca tcatcctgtc aggcctccag atctcatgca
    24181 gaacatcccc tctgtccttc tccatattgt cttcccaaca aactggatgt ttcctgtaag
    24241 tcttaggtta aactttagaa cttttgctgg caaattctca cttgctgcat atagaattgg
    24301 acaccctttt ttctgtgccc ctctgttccc catacagact tctgttgtag cgcctacagc
    24361 agcctgtggt tttctgttga cgtgtttgtc ttcttccttg gaagcaggga ccacacatca
    24421 tcattcatct ctgaatcccc tgtacctagt gctgtctggc cctgaggagg tgtttgcttt
    24481 atgtatttag aaagaaccat gcagatgagt agaaggttcc atatgggcag aagtacctcc
    24541 ggaggcttta cttggtatcg tcactgtggg gctgagtctt gcggcatgag ttcttttgaa
    24601 gacaaccact tgccctaagg aagatcagca gcctctcaaa tgcctgttat ttctgggtcc
    24661 ttgttaagcc aaattttaga atagaattgt tgatgtgaaa ggaaacttta ctagaggtga
    24721 actgctagcc tcttctccca cccaccttaa tctacatttt agggtaaacg agggggttag
    24781 actttggttc tcaatctcat ggagacagtg tccctagtgt ccagatatgg ggtggagtct
    24841 ggccttcccc tccgcttcgt ggcctggctg gtgctacttg gtatagggct gtggggctct
    24901 cagctctttg ctaaagtatt gagaccctct ccttgctttt ctactttccc aagcactggt
    24961 gaccccggca gccctgaggc ctctggtctt gggtggtaat cagttggtga tcattgtggg
    25021 aattgtctgt gccacaatcc tgctgctccc tgttctgata ttgatcgtga agaagacctg
    25081 tggaaataag aggtacaggg ctacccccac cccttggatt gggaggctgg gggtgcaagg
    25141 ctgcctctac cccaaagtag aacagggtga tagggcccta cttatgccat tctcacagaa
    25201 gggggtattt ttaaatggaa tcatctgtgg taaccctgcc cactttgctt actgtgcccg
    25261 ggaaaagaat ttaatattcc tacgctctcc tcattcactt tgttattatg taaagactac
    25321 aaactccctt agaaatgggg gcctcagtag ggcataattc agagcataaa tcttacacaa
    25381 gaactatcat ggtaccattc actgcctaaa agatgatttt taaattatcc atactgtacg
    25441 ttccgcatag aagctaagat cttaagggtt gccagtggtt ttatctaaaa gaccacattc
    25501 taattatgag atacgatctt tgaatgggtg ccctcaggtt ctaaatgaat tattattaaa
    25561 agatgctttt ggccaggcgc agtgtctcat gcctgtaatc ccagcacttt gagaggccaa
    25621 ggcgggcgga tcacgaggtc aggagatcga gaccatcctt gctaacacgg tgaaaagctg
    25681 tctttactaa aaatgcaaaa aattagctgg acgtggtggc atgtgcttgt actcccagct
    25741 acttgggagg ctgaggcagg agaatggcgt gaacctggga ggtggagctt gcagtgagcc
    25801 gagatcacgc cactgcactc cagcctgggt gacagagcga gactctgtct caaaaaaaaa
    25861 aaaaaaaaaa aataataata ataataatgt gcttttaaag gcctgaattt catcggtagt
    25921 tctcccaggg tctcagaagt gcccagatgc tccaacaggg acacttgtgt ttcactggct
    25981 gttggcagat ccatgtccct cagtttatcc aactatcgat ggagtatgct tgtagtgcag
    26041 atcgactccc ttgttgaaat agtgtcagtg ggaaagggcc tcatgaatag tcctgacttt
    26101 tgagtgttct ttcccagtgg gtcttggatc ctgcagaaaa cacttgtgcc tgctaagttt
    26161 tcacttgcac tccctagggc ttcctgattt ggttttgaac ttggctggcc tctctaaagg
    26221 tctttgctct gggcatgctc ggagcactga gctagacaac ctggattcca ctctcagctt
    26281 acttcccctg tcgggacctc agtttcccgc caaaggaaag gtagcacttc catgtctagt
    26341 cgtttattct aaagaaataa ttaaatggat atgctgagat ttgtgcaaaa ctgccgtctt
    26401 gcttataatt aaaaataggg ataattgcca gtgtctgtca gaaaggcaac gattcagtga
    26461 accagtcaat gaaacactcc agatccctct acataatgac atggaaagat atccaaggag
    26521 taaaaataca gaatttatgg tatgacctca tttttataaa agagaaaata atatgatgct
    26581 cactccagca gcatatgtac taaatacatt ttatgtgagc ttatgcttac actgagagag
    26641 gcttggaagg acagttgtaa aatgtgggta attgtgtgga atttgaagtg aaggagaagg
    26701 tggatcccat ggggtgacgg gttgcaggga acttccactt ccaactgtct acatttctgt
    26761 attatctgaa ttatttgaca gtgagaagat acaactttaa aagcagaaaa tacaaggaaa
    26821 atatttccac tgagaccaaa acatatggtt tcttttctag cttaaacctt gaattttttt
    26881 tttttttttt tagttctgac ttaggccaaa atagaaaaaa agaaagtatg ttcagaaggc
    26941 aaatggtcat gagatcaaag gccaagggac cccgacaggg caggcgcaga gctcctgctt
    27001 ggggcttggg tcgggtgttt gtgggggtta ttctgctccg ccccccggaa aggccaggag
    27061 cccttcggat tggcgtcttg ctgagctcct gctgccccct gctggtttcg cggcactccc
    27121 tggtcctcag aaatgtagac aggatggtca aatggaatcc catctcccct ctctctcttc
    27181 attcacttaa aattacctct cccatacgga ctgaaagtgg cttgagtgat aatagagaag
    27241 ttgaagctgc ttttcagcct aaattatctc cagaacggct tcttgttctt cattagaaga
    27301 gatgcgcttc tcaggtttcc aggtgagccg ggtagccctg gctgtaggag tccagagaga
    27361 atagttcctt ctctggtgtc tctctcttca cgaagccaag aggggatctc atgtagggac
    27421 ccttgaataa accatgcccg ctggttaatt ccacatgctt ttcatgtctt gcagttcagt
    27481 gaattctaca gtcttggtga agaacacgaa gaagactaat ccagagataa aagaaaaacc
    27541 ctgccatttt gaaagatgtg aaggggaggt gaacacacgc ttcagcctaa aacactaagt
    27601 agatgcaggc ctgggccgtt ctcatacccc cgggaaccat atcttaccca ttgtatgtcg
    27661 cagcttgcag gccagtgctt ggcacagagc agggactcag gaagcctttg tcactaaagt
    27721 aagagcctct gcggagtaca gtgcatgggg tcggctggga cagccccagg cagcagatcc
    27781 tggtattggg ctgaggaaag agcactgcgc ttggagtcag taagatctgc cacctccctg
    27841 agtctcatca gcaaaatgag gataaagata aagatactat agttgcccag cctgcttgac
    27901 agggttgttg taaggttcac ataagatgat gatatgcaaa tgctttgtaa tctaggaggt
    27961 gctatttgtc taaagtctaa tggagaatta taatacatcc aggagttaag gagttctaat
    28021 gcttaaaatg aaatagtcta agatcttagc aagaaaggat taagaaggac ttttctctcc
    28081 atattgattt tgtaatggag ttataaataa ttgcttctag agactgagaa attgattggt
    28141 tttctttaac tcctattctt tcttttcttt ctttaatttt aaaaaaactc tttgaatagt
    28201 tacctttctc tattttgggc tgtttttgtc ccaagagtag gattttttcc cagtagagtg
    28261 cagtggtcca agaatgggcc actggatgat actgctttac caacgagtga caggaccatg
    28321 aacctcacag ttgtgaggtt caatgagggc tggccctgcc acataaatcc tctgagggag
    28381 atgatgacaa ttcactgctg attaatgcca ttctgccttt actgtaatta gaaggaaata
    28441 accccagaat acaaggaatt tagcaagata aggaacccct gctgctacct aaacatccat
    28501 ctaaacaaag atgtttggct tttgaagcaa agagtttggt tcttaagact gtgttctttg
    28561 acagttaatt ttcaagaaga ctgaagactg aattatcatt gttgagaatt ctctaggtct
    28621 cagtaaccct ctgaaccagc agtttgggtg gtcgatgcct agcaaatagg agtgggtggc
    28681 cttttctctg gtgtataaga ttcatctaat ttttaggaat ttttgtacca ttttccccct
    28741 ctagaaacac atttactccc caataattgt acgggaggtg atcgaggaag aagaaccaag
    28801 tgaaaaatca gaggccacct acatgaccat ggtgagaatg attctggcct cagctgagcc
    28861 aggtgtcaga ggctcaggtg gtggtggtgg tgggcgtggc tgggttgccc aagggaggct
    28921 gctgagggcg gtgatttttc taagtagcag aaaagtctga gaaactgaag ttctgctgga
    28981 tagaagagtg atatcaaact ttcttaccca agctcaagga ttaaaggtta tcaccagaga
    29041 ttatttatat tagtggtgaa aagaagtgaa gagtggcttt tactgagggc agggaggacg
    29101 tcttttgcct catcagttca atctaataaa gaaaacacgg ccgggtgtgg tggctcatgc
    29161 ctgaaatccc agcactttgg gaggccgagg tgggcggatt gcttgaggcc aggagttcaa
    29221 gaccagcctg gccaatgtgg caaaactccc tctctactaa aaatacaaaa attggccagg
    29281 tgtggagatg cgtgcctata atcccagcta cttgggaggc tgaggcacga gaattgcttg
    29341 gacctggaag gcgttggtta catgagccga gatccaccac tacactccag cctgggagac
    29401 agagtaagac tctgtttcaa aaaaaaaaaa aaaggccgag catggtggct cacacctgta
    29461 aacctagcac tttgggaggc tgaggcaggt ggatcacttg aggtcaggag tttgagacca
    29521 gcctggccaa catggtgaaa cactgtctta ctaaaaatac aaaaaaatta gccaggcatg
    29581 gtggcgggca cctgtaatcc cagctacttg ggaggctgag gcaggagaat tgcttgaacc
    29641 tgggaggtgg aggttgcagt gagctaagat cgcgccactg cactccagcc tgggaaacag
    29701 agcgagactc ctgtctcaaa acaacaacaa caacaaagaa aataggataa ataggataag
    29761 atccttgggc aagtattgtg ttgctgtgag tcgttttcct tgctatcaaa aggtcaaagt
    29821 agggttcctt ccaatgctta gattttgttt cttaactttg tgacttatta taccttctca
    29881 taacctaact gccaggcagg ctgcatgctg gatctcatac aatattttgg agtctgattc
    29941 ctaatttccc tttgcttaga cttctgtagc cccttagaga actgcagtgc ctggaaaagg
    30001 cacctcgggg cgtgcagtga gtgggggtag ggacaaaagg agtgagctgg cgatgagcac
    30061 ggtgctattt gtagactaat tataggcacc cagcctatta aggagcagtg ttctgtgggt
    30121 ttgggaaggc tggcctcctc tgcttgtgga atgatgggct ttgtttgttc ctatcgtacc
    30181 agccctgagg acacatgact cccagctgat tgcagcagag agaggtctgc cagggaagtg
    30241 tgagatcaga ggcctggcct ggatccaccg agtgaaacat taactccacc ctgaagttgc
    30301 agctgaatgg aatcattttc cctctgtatc tttctcccat actgttatgt gatgctgcag
    30361 taacttgcga ggcctcatcc tggctcctgg agacctgctg atacagctgc cttgtggcta
    30421 ctgctgagtg ggtcaccagc cagggtggca ctgtttgcag aacgtctccg aggtggagat
    30481 gatgcaggag gaacaattgt cttcacagct aacttcccca ggtttaatgc taggcgatta
    30541 tggttttgat tctgttgaaa acaccattcc tgtcctcttg atctagatcc aatagagtaa
    30601 gagaagaggc ctgggctgca aactcaaagg ctggcagggg ccagtcaagt tattttaaaa
    30661 tatgatgtgc caagttaaat aaggctgttg gtgaatttgg gactgcaggc cacttgtttg
    30721 agactgcatt tataaaggtg ttctctgata gggagcaggg gtaacaaaga gcctttgttt
    30781 tttgttgttg aattgatgaa attcatgtaa atgtagtggc accttgctgt tttccctttc
    30841 tgaggctgta cacacagagg ttaagatcac aagctgtgga gttagacaga cctgggtcca
    30901 aattctaact ctgtgttgca gccagatggt cttgggcagt aacttggcct gtctgagcct
    30961 cagtttcctt atccttagaa aggcaataat aatacctacc tcctggtggt aaggatcaca
    31021 tgagataatg catatgaaat tcagtactgg gccgggctca tgagaagagc tcaatgaaca
    31081 gcagctgcta tgattatgga actacttctt acaagcatgt tttgtttctt tctgcccttc
    31141 ccccacagca cccagtttgg ccttctctga ggtcagatcg gaacaactca cttgaaaaaa
    31201 agtcaggtgg gggaatgcca aaaacacagc aagccttttg agaagaatgg agagtccctt
    31261 catctcagca gcggtggaga ctctctcctg tgtgtgtcct gggccactct accagtgatt
    31321 tcagactccc gctctcccag ctgtcctcct gtctcattgt ttggtcaata cactgaagat
    31381 ggagaatttg gagcctggca gagagactgg acagctctgg aggaacaggc ctgctgaggg
    31441 gaggggagca tggacttggc ctctggagtg ggacactggc cctgggaacc aggctgagct
    31501 gagtggcctc aaaccccccg ttggatcaga ccctcctgtg ggcagggttc ttagtggatg
    31561 agttactggg aagaatcaga gataaaaacc aacccaaatc attcctctgg cacattattt
    31621 ctaaataagt gttgtttgtg gaaatcgtcc tatttttatg cctcggttga gggggcaagt
    31681 aaagtcctgg tgaggaattt acagttagaa acttttggaa aaactgaagt tcctggagga
    31741 aagccaaacc gtgctaacac actagaggct ggttttggtc ctgggaaagg tttggggtga
    31801 atgggttgga agtagggtat gaatacagtt ttgggattt
//
