# Supplementary material for: Beta-subunit-eliminated eHAP expression (BeHAPe) cells reveal subunit regulation of the cardiac voltage-gated sodium channel
Source: J Biol Chem. 2023 Aug 6;299(9):105132. doi: 10.1016/j.jbc.2023.105132 (PMC10506104; doi:10.1016/j.jbc.2023.105132)
Supplement: NC_000011.10_MPZL2.gbk [file mmc36.zip › jbc_105132_NC_000011.10_MPZL2_mmc36.gbk]

LOCUS       NC_000011              11121 bp    DNA     linear   CON 26-MAR-2018
DEFINITION  Homo sapiens chromosome 11, GRCh38.p12 Primary Assembly.
ACCESSION   NC_000011 REGION: complement(118253416..118264536)
VERSION     NC_000011.10
DBLINK      BioProject: PRJNA168
            Assembly: GCF_000001405.38
KEYWORDS    RefSeq.
SOURCE      Homo sapiens (human)
  ORGANISM  Homo sapiens
            Eukaryota; Metazoa; Chordata; Craniata; Vertebrata; Euteleostomi;
            Mammalia; Eutheria; Euarchontoglires; Primates; Haplorrhini;
            Catarrhini; Hominidae; Homo.
REFERENCE   1  (bases 1 to 11121)
  AUTHORS   Taylor,T.D., Noguchi,H., Totoki,Y., Toyoda,A., Kuroki,Y., Dewar,K.,
            Lloyd,C., Itoh,T., Takeda,T., Kim,D.W., She,X., Barlow,K.F.,
            Bloom,T., Bruford,E., Chang,J.L., Cuomo,C.A., Eichler,E.,
            FitzGerald,M.G., Jaffe,D.B., LaButti,K., Nicol,R., Park,H.S.,
            Seaman,C., Sougnez,C., Yang,X., Zimmer,A.R., Zody,M.C.,
            Birren,B.W., Nusbaum,C., Fujiyama,A., Hattori,M., Rogers,J.,
            Lander,E.S. and Sakaki,Y.
  TITLE     Human chromosome 11 DNA sequence and analysis including novel gene
            identification
  JOURNAL   Nature 440 (7083), 497-500 (2006)
   PUBMED   16554811
REFERENCE   2  (bases 1 to 11121)
  CONSRTM   International Human Genome Sequencing Consortium
  TITLE     Finishing the euchromatic sequence of the human genome
  JOURNAL   Nature 431 (7011), 931-945 (2004)
   PUBMED   15496913
REFERENCE   3  (bases 1 to 11121)
  AUTHORS   Lander,E.S., Linton,L.M., Birren,B., Nusbaum,C., Zody,M.C.,
            Baldwin,J., Devon,K., Dewar,K., Doyle,M., FitzHugh,W., Funke,R.,
            Gage,D., Harris,K., Heaford,A., Howland,J., Kann,L., Lehoczky,J.,
            LeVine,R., McEwan,P., McKernan,K., Meldrim,J., Mesirov,J.P.,
            Miranda,C., Morris,W., Naylor,J., Raymond,C., Rosetti,M.,
            Santos,R., Sheridan,A., Sougnez,C., Stange-Thomann,N.,
            Stojanovic,N., Subramanian,A., Wyman,D., Rogers,J., Sulston,J.,
            Ainscough,R., Beck,S., Bentley,D., Burton,J., Clee,C., Carter,N.,
            Coulson,A., Deadman,R., Deloukas,P., Dunham,A., Dunham,I.,
            Durbin,R., French,L., Grafham,D., Gregory,S., Hubbard,T.,
            Humphray,S., Hunt,A., Jones,M., Lloyd,C., McMurray,A., Matthews,L.,
            Mercer,S., Milne,S., Mullikin,J.C., Mungall,A., Plumb,R., Ross,M.,
            Shownkeen,R., Sims,S., Waterston,R.H., Wilson,R.K., Hillier,L.W.,
            McPherson,J.D., Marra,M.A., Mardis,E.R., Fulton,L.A.,
            Chinwalla,A.T., Pepin,K.H., Gish,W.R., Chissoe,S.L., Wendl,M.C.,
            Delehaunty,K.D., Miner,T.L., Delehaunty,A., Kramer,J.B., Cook,L.L.,
            Fulton,R.S., Johnson,D.L., Minx,P.J., Clifton,S.W., Hawkins,T.,
            Branscomb,E., Predki,P., Richardson,P., Wenning,S., Slezak,T.,
            Doggett,N., Cheng,J.F., Olsen,A., Lucas,S., Elkin,C.,
            Uberbacher,E., Frazier,M., Gibbs,R.A., Muzny,D.M., Scherer,S.E.,
            Bouck,J.B., Sodergren,E.J., Worley,K.C., Rives,C.M., Gorrell,J.H.,
            Metzker,M.L., Naylor,S.L., Kucherlapati,R.S., Nelson,D.L.,
            Weinstock,G.M., Sakaki,Y., Fujiyama,A., Hattori,M., Yada,T.,
            Toyoda,A., Itoh,T., Kawagoe,C., Watanabe,H., Totoki,Y., Taylor,T.,
            Weissenbach,J., Heilig,R., Saurin,W., Artiguenave,F., Brottier,P.,
            Bruls,T., Pelletier,E., Robert,C., Wincker,P., Smith,D.R.,
            Doucette-Stamm,L., Rubenfield,M., Weinstock,K., Lee,H.M.,
            Dubois,J., Rosenthal,A., Platzer,M., Nyakatura,G., Taudien,S.,
            Rump,A., Yang,H., Yu,J., Wang,J., Huang,G., Gu,J., Hood,L.,
            Rowen,L., Madan,A., Qin,S., Davis,R.W., Federspiel,N.A.,
            Abola,A.P., Proctor,M.J., Myers,R.M., Schmutz,J., Dickson,M.,
            Grimwood,J., Cox,D.R., Olson,M.V., Kaul,R., Raymond,C., Shimizu,N.,
            Kawasaki,K., Minoshima,S., Evans,G.A., Athanasiou,M., Schultz,R.,
            Roe,B.A., Chen,F., Pan,H., Ramser,J., Lehrach,H., Reinhardt,R.,
            McCombie,W.R., de la Bastide,M., Dedhia,N., Blocker,H.,
            Hornischer,K., Nordsiek,G., Agarwala,R., Aravind,L., Bailey,J.A.,
            Bateman,A., Batzoglou,S., Birney,E., Bork,P., Brown,D.G.,
            Burge,C.B., Cerutti,L., Chen,H.C., Church,D., Clamp,M.,
            Copley,R.R., Doerks,T., Eddy,S.R., Eichler,E.E., Furey,T.S.,
            Galagan,J., Gilbert,J.G., Harmon,C., Hayashizaki,Y., Haussler,D.,
            Hermjakob,H., Hokamp,K., Jang,W., Johnson,L.S., Jones,T.A.,
            Kasif,S., Kaspryzk,A., Kennedy,S., Kent,W.J., Kitts,P.,
            Koonin,E.V., Korf,I., Kulp,D., Lancet,D., Lowe,T.M., McLysaght,A.,
            Mikkelsen,T., Moran,J.V., Mulder,N., Pollara,V.J., Ponting,C.P.,
            Schuler,G., Schultz,J., Slater,G., Smit,A.F., Stupka,E.,
            Szustakowski,J., Thierry-Mieg,D., Thierry-Mieg,J., Wagner,L.,
            Wallis,J., Wheeler,R., Williams,A., Wolf,Y.I., Wolfe,K.H.,
            Yang,S.P., Yeh,R.F., Collins,F., Guyer,M.S., Peterson,J.,
            Felsenfeld,A., Wetterstrand,K.A., Patrinos,A., Morgan,M.J., de
            Jong,P., Catanese,J.J., Osoegawa,K., Shizuya,H., Choi,S. and
            Chen,Y.J.
  CONSRTM   International Human Genome Sequencing Consortium
  TITLE     Initial sequencing and analysis of the human genome
  JOURNAL   Nature 409 (6822), 860-921 (2001)
   PUBMED   11237011
  REMARK    Erratum:[Nature 2001 Aug 2;412(6846):565]
COMMENT     REFSEQ INFORMATION: The reference sequence is identical to
            CM000673.2.
            On Feb 3, 2014 this sequence version replaced NC_000011.9.
            Assembly Name: GRCh38.p12 Primary Assembly
            The DNA sequence is composed of genomic sequence, primarily
            finished clones that were sequenced as part of the Human Genome
            Project. PCR products and WGS shotgun sequence have been added
            where necessary to fill gaps or correct errors. All such additions
            are manually curated by GRC staff. For more information see:
            https://genomereference.org.
            
            ##Genome-Annotation-Data-START##
            Annotation Provider         :: NCBI
            Annotation Status           :: Full annotation
            Annotation Name             :: Homo sapiens Annotation Release 109
            Annotation Version          :: 109
            Annotation Pipeline         :: NCBI eukaryotic genome annotation
                                           pipeline
            Annotation Software Version :: 8.0
            Annotation Method           :: Best-placed RefSeq; Gnomon
            Features Annotated          :: Gene; mRNA; CDS; ncRNA
            ##Genome-Annotation-Data-END##
FEATURES             Location/Qualifiers
     source          1..11121
                     /dnas_title="NC_000001.11_MPZl2"
                     /organism="Homo sapiens"
                     /mol_type="genomic DNA"
                     /db_xref="taxon:9606"
                     /chromosome="11"
     gene            1..11121
                     /gene="MPZL2"
                     /gene_synonym="EVA; EVA1"
                     /note="myelin protein zero like 2; Derived by automated
                     computational analysis using gene prediction method:
                     BestRefSeq."
                     /db_xref="GeneID:10205"
                     /db_xref="HGNC:HGNC:3496"
                     /db_xref="MIM:604873"
     mRNA            join(1..441,1440..1606,1889..2099,4336..4483,7224..7299,
                     9304..11121)
                     /gene="MPZL2"
                     /gene_synonym="EVA; EVA1"
                     /product="myelin protein zero like 2, transcript variant
                     1"
                     /note="Derived by automated computational analysis using
                     gene prediction method: BestRefSeq."
                     /transcript_id="NM_005797.3"
                     /db_xref="GeneID:10205"
                     /db_xref="HGNC:HGNC:3496"
                     /db_xref="MIM:604873"
     mRNA            join(1..441,1440..1606,1889..2099,4336..4483,7224..7626)
                     /gene="MPZL2"
                     /gene_synonym="EVA; EVA1"
                     /product="myelin protein zero like 2, transcript variant
                     2"
                     /note="Derived by automated computational analysis using
                     gene prediction method: BestRefSeq."
                     /transcript_id="NM_144765.2"
                     /db_xref="GeneID:10205"
                     /db_xref="HGNC:HGNC:3496"
                     /db_xref="MIM:604873"
     CDS             join(384..441,1440..1606,1889..2099,4336..4483,7224..7287)
                     /gene="MPZL2"
                     /gene_synonym="EVA; EVA1"
                     /note="Derived by automated computational analysis using
                     gene prediction method: BestRefSeq."
                     /codon_start=1
                     /product="myelin protein zero-like protein 2 precursor"
                     /protein_id="NP_658911.1"
                     /db_xref="CCDS:CCDS8393.1"
                     /db_xref="GeneID:10205"
                     /db_xref="HGNC:HGNC:3496"
                     /db_xref="MIM:604873"
                     /translation="MYGKSSTRAVLLLLGIQLTALWPIAAVEIYTSRVLEAVNGTDAR
                     LKCTFSSFAPVGDALTVTWNFRPLDGGPEQFVFYYHIDPFQPMSGRFKDRVSWDGNPE
                     RYDASILLWKLQFDDNGTYTCQVKNPPDVDGVIGEIRLSVVHTVRFSEIHFLALAIGS
                     ACALMIIIVIVVVLFQHYRKKRWAERAHKVVEIKSKEEERLNQEKKVSVYLEDTD"
     CDS             join(384..441,1440..1606,1889..2099,4336..4483,7224..7287)
                     /gene="MPZL2"
                     /gene_synonym="EVA; EVA1"
                     /note="Derived by automated computational analysis using
                     gene prediction method: BestRefSeq."
                     /codon_start=1
                     /product="myelin protein zero-like protein 2 precursor"
                     /protein_id="NP_005788.1"
                     /db_xref="CCDS:CCDS8393.1"
                     /db_xref="GeneID:10205"
                     /db_xref="HGNC:HGNC:3496"
                     /db_xref="MIM:604873"
                     /translation="MYGKSSTRAVLLLLGIQLTALWPIAAVEIYTSRVLEAVNGTDAR
                     LKCTFSSFAPVGDALTVTWNFRPLDGGPEQFVFYYHIDPFQPMSGRFKDRVSWDGNPE
                     RYDASILLWKLQFDDNGTYTCQVKNPPDVDGVIGEIRLSVVHTVRFSEIHFLALAIGS
                     ACALMIIIVIVVVLFQHYRKKRWAERAHKVVEIKSKEEERLNQEKKVSVYLEDTD"
     misc_feature    389..408
                     /dnas_title="gRNA target"
                     /note="TGGCAAGAGCTCTACTCGTG"
     misc_feature    420..439
                     /dnas_title="gRNA target"
                     /note="ctccttggcatacagctcac"
     misc_feature    405..424
                     /dnas_title="gRNA target"
                     /note="CGTGCGGTGCTTCTTCTCCT"
     misc_feature    384..415
                     /dnas_title="Replaced with novel sequence in Clone 25"
                     /note="-GCCTGT-A-GAAC-C-ATTCCACCACCTCC"
     PCR_primer      112..131
                     /dnas_title="7255"
                     /pair=""
                     /primer="TTGGGACCTTTGTGCAGACG"
                     /current=0
     PCR_primer      complement(1160..1179)
                     /dnas_title="7317"
                     /pair=""
                     /primer="CGCCTCGTGGTACTGACTTC"
                     /current=0
     PCR_primer      complement(841..860)
                     /dnas_title="7319"
                     /pair=""
                     /primer="GAATGTGTGTGTTGGGGCAC"
                     /current=1
ORIGIN      
        1 aacagtctgg gacatttcag actggcacca cctcctctgg ctgtttccga ggccatctag
       61 aggccagagc ccagtcagat taactgaaag taaagagagg actgcgggag tttgggacct
      121 ttgtgcagac gtgctcatgc tcgttcgtgt agagggcggg agagaggaaa ggaaggaggg
      181 cattgggagc tgaggcccca cctttcattt cagaaaagtg cacaggcaga gcgggctgag
      241 tcacaggcac aggtgaggaa ctcaactcaa actcctctct ctgggaaaac gcggtgcttg
      301 ctcctcccgg agtggccttg gcagggtgtt ggagccctcg gtctgccccg tccggtctct
      361 ggggccaagg ctgggtttcc ctcatgtatg gcaagagctc tactcgtgcg gtgcttcttc
      421 tccttggcat acagctcaca ggtaagagcc ggcgggcttc tctcagagtt tcctccttca
      481 ctgctcactc tataaagtta gctaattgtc ttagaagttg caagactttt gtttgggagc
      541 ctgagccaca gatacagttt gttttacttt gggttttact gaaaccaaag ttggtggact
      601 gtttttggag aactgctctc ggacaaacag gtttaggtgt gttcagctgc cagtgattca
      661 ggcacagaga gggctttcta atctcaggtt acatgccatt tttttgtgtg tggctgttct
      721 caacctccca ctgctggcag gacttggcat ttggatttct gtgtgtgggt cttgtctgtg
      781 actctcagca acaccaggaa agtggagatt gttagagaga gacctactgt gattttgaaa
      841 gtgccccaac acacacattc taaatgtaaa tatcaagttt aaaaaaatgc cacgtggtac
      901 aaaggttcta ggggtgcagg caaacataag ctgtctggag ttgattaatt cagtttctgc
      961 aatagactag taacagtatg aaatccacct aaggacccat ctggaaaact tacctgctag
     1021 gagaccactt tacatacaac acataatgct taaccttaat acataatgta atgtctaatc
     1081 aatgttatga ttcattttaa ttttttgttt atgctttcaa ttctatttgc ggatgtttgt
     1141 agtttgttat aacagttttg aagtcagtac cacgaggcga ggctttaatg ctgtggagaa
     1201 agtaaaagca ctgcgaaggc ttgctgtgtg gtagtttagt tgtcacatgg aatgggaggg
     1261 tccaggctgc atacaggtag gagtatgtag attctgggtg aagtaagttt gggagatggg
     1321 gcatctcagt ttcactttac tttaagtcct actcagatat ttattttgga agtgtcagca
     1381 gaagttctca caatactaca tcccctgtta acccttcttt ttcttctttt tcattgcagc
     1441 tctttggcct atagcagctg tggaaattta tacctcccgg gtgctggagg ctgttaatgg
     1501 gacagatgct cggttaaaat gcactttctc cagctttgcc cctgtgggtg atgctctaac
     1561 agtgacctgg aattttcgtc ctctagacgg gggacctgag cagtttgtaa gtagattatc
     1621 atcattttcc agggtactct tgtttaggga aataataagc cagtccattt ctcctttccc
     1681 ttccagtatt tttcttagca gcaagcacaa ggttaagctc ggaaacaatt cttgggacag
     1741 agactgagag gccgttgaag gggaaagcaa gtgacagagc tgcagacagg acagttgggt
     1801 ttgctggtgt ttcacttccg ctcccaccat cttggcctcc ttgcctgggt gctgagtaag
     1861 aagacctttt gccatttccc ctctctaggt attctactac cacatagatc ccttccaacc
     1921 catgagtggg cggtttaagg accgggtgtc ttgggatggg aatcctgagc ggtacgatgc
     1981 ctccatcctt ctctggaaac tgcagttcga cgacaatggg acatacacct gccaggtgaa
     2041 gaacccacct gatgttgatg gggtgatagg ggagatccgg ctcagcgtcg tgcacactgg
     2101 taggttatgc agggaacagt ggttttggaa aggatgagag cttgtagaaa agaaaggggc
     2161 aatctttgtt aaggctgaga gagagggaca atcttttgtg atggatagag agagggacta
     2221 gcccttcaga actgggagcc tcagagggag accgaagagt tctggggtaa aaagagaaag
     2281 gctttgtttg gctgtggaaa gaaacagaaa gtaaagcaaa ggaactcaga gaatccgtta
     2341 caaaaatggc attgagattg tgaaagggag agggagcaat tctttgatga aaggcttaca
     2401 acaggtctgt tcactcactc atttattcga gatacttatt gagtacctac tctaatgcta
     2461 ggcaccgtca aaagtgcatg acatacacta tctcattgaa tccccacacc actctaggag
     2521 gcaggtacta atgatgggag ctaacactta ctgagtactt cccaaatgtc aggggcttta
     2581 catgacacat tttatttaat ctttacatat ctcatcagtt tattgtgcat ttaatgcctc
     2641 ccatcttgcc aatgaggaaa cgaggctcac agaggttaag tcatttgccc tgagtcacgt
     2701 agctgataaa tggagtaact taggactcaa acccaatcaa ctttgaatct aaaactgtgc
     2761 tctaaattgg tgcattgtat tgtctgcatc cctataaagg acaatctgga aaaccatgcc
     2821 aagcaacaaa gagcaaagta cacgaaactt atgaattgta gatctgggtt tgagtcattg
     2881 ctaccattta ccagctatca ataagtctta ttttcctcat ctgtaaagtg agaataacac
     2941 agtaaggatc acagtgagga taaaatgaga taataaatgt gaatatgtcc caacctctga
     3001 attgtactta acagctacca tacattgagt gtttattttg tacaggcaca gcaaggaaca
     3061 acttacatga attattttat tttttattaa gaactcaaga aatgaatatc attatctctg
     3121 tttatacatg aggaaactga ggctcaaaga agttaattac ttcaaatcac acagctaagt
     3181 atttcaacct agtgctctct ggtgtgtgct cttaaccaac actactccaa acatataagc
     3241 ctgtgcagtg gtacgatttc ctttcattca tagtacagtt taaaaccatt tctcaatgcc
     3301 ccaccaatag agggctgtgt gaccttgcag aagtcatttg agtattgaaa gaaataatgt
     3361 aatggttttg gacctcagtt tcttcatctg cacaatgaag aggttaaaca cacaaaaaat
     3421 cagtggttct taaatatatg tggataatta ttctttgaga atcaaataaa agccatggcc
     3481 ctgcttccca taaaacagtg gagacataca aaatgagact tggattctgt gggcttgcag
     3541 actaccttcc atcctcttcc ccatcctcct tcatggagtc aaggctggga atcctgggct
     3601 agacattctc taatgtcctt tctggctctg agggcttatg gaagtataat cagaaataaa
     3661 gctaaaggac aagaaaacca gggttcacag actctagtgt ggcttagggg accttccctc
     3721 tggtttccct tttccatcat ttatccacta gactgtagct tctgatttac tttcctatcc
     3781 tctcagtggc atgagctcct tgaaggtgat gtcttttttg gctcagcatt tctatcacag
     3841 tgccaggaat gtagtaggcc cttaataaat ctgaataaat aactgactga gtgaaagtgg
     3901 tgagaagtca gggagaaatg ggttgggcac tacgtttgat gaggttagca aaaaccttac
     3961 cccataagta gttcaaccca cccagtggtt ttcaaagctg catcagaatc acctggagga
     4021 cctgttaaga cacagattgc tcagccgcac ctctagtgtt tctaattcag taggtctggg
     4081 gtggggccta agatttccat gttctcaagt gatattgttg ctgttacttc gaagaccaca
     4141 ctttgagaac cattaaagta tgtgtatggt tttcctattg ctagtaggat tcacaaggta
     4201 atatattatt ttatgcataa aggtaggata aaggaagatt ccatctattg attaaatgca
     4261 tccctattat gtcattagat ttcattgtag tcctcttctt tttagaatcc taatttaatc
     4321 tttttctcct tacagtacgc ttctctgaga tccacttcct ggctctggcc attggctctg
     4381 cctgtgcact gatgatcata atagtaattg tagtggtcct cttccagcat taccggaaaa
     4441 agcgatgggc cgaaagagct cataaagtgg tggagataaa atcgtaaggc tgggcagttc
     4501 tgggaaagtt ctaacactct tatggcgact cttggtattt tgcagtgggc taaatagttg
     4561 ctgaacagat gtttttccct ttaagtaaat cctatataaa agaattcaca tttgcaggac
     4621 agataaatca ggtatgaact agtaacttta caaaagcttt cttaatttta caaaatattt
     4681 ccttatggga tttctttact atgtgggggg gttgatttta caaaaatgtg ctatgtaaag
     4741 cttttctaaa aaatccctta tgtttaaagt gaagcataca tttgtaaaaa ccactgggct
     4801 aggcagtcag cagggccact atgagtcagg gcttaggaaa gtctgttgtg ctgatagcag
     4861 gtgttcatta aatgtatttt aaaattgaga taaaatttac ccaccataaa atttaccttt
     4921 ttcattttca caaagttgtg cagcaatcat cactaattgc agaacgtttt taagctccct
     4981 cccgtaaaga aaccccatat ccctagctat cactccctat tatcccctcc taccagcccc
     5041 cgacaactac tcatctactt tctgtctcta tggatttgct tattctggac atttcattta
     5101 aatagaatca tacaatatgt ggtcttttat gcccagcttc tttcacttag cataatgctt
     5161 tcaaggctca tccttgttga tgtattagta tttctttcct ttttatgact gcataatatt
     5221 ccattgtatg aatataccac atattgtttg tccattcaat tgatgggcat ttaggttttt
     5281 tctgcttgtt ggctgttgtg actaatgctg ctataaacat tcatttacaa gcttttgtgt
     5341 agatcatatg tttttaattc tcctaaaagt ggaattgttg ggtcttatgg taactctgtt
     5401 tagtttttgg aggaattgcc agactgtctt taaacagctg gactattttg cattcctgtc
     5461 agcaatatat gagggttctg atttctcccc atcctcctca acactcattg tctttttttt
     5521 ttttaatcat aaccgtgtat taggccattc ttgtgttgct atataaaaaa acccctaaga
     5581 ctgggtaatt tataaagaga tttaattggc tcacggttct gtggatgtac aagcatggcg
     5641 ccgatgttgg ttggctcctg aggaggcctc agggagcttt taccgatggc agaaggcaca
     5701 atgggagcag gaattttgca tggtgagagc aggagaaagt gagagagttg gggggaggtg
     5761 ctacatagtt ttatatgacc agattttgtg agaactcact cactattgaa gacagcacca
     5821 agccatgaga gatctgctcc catgacccaa acaccctcca ccaggcccca cctctagcaa
     5881 tgcagattac aattcaacat gagatttggg cggggacaaa tacccaaact atatgaagcc
     5941 atctagtgga tgtgaagtgg tatctcattg gggttttgat ttgcattttt ctaatgactt
     6001 gatgttgagc atcttcccat gttcttattg tccatttgta tatcttattt ggagatgcat
     6061 acattcagag tttgcccatt ttaatatggg gtacattatt tcacttattc ttgttgaact
     6121 gtaagagtta tttaagggat actagttcct tatcagatat acaacttgca atttttttcc
     6181 cattctgtgg gttgtctttt catgttcttc atagtgtcct ttgaagaaca aaagttaaat
     6241 tttgatgaag tccagtttat tttttctctt ttgctgctag tgcttttgtg tctcatctaa
     6301 aaaaccactg cctaatcccc aagatcatga agatttatgg ctatgttttc ttctaagagt
     6361 tttatagtct taatttttac atttagatct ttgagttcgt tttcgtatat ggctgaggca
     6421 gaagtccaaa ttcactcttt tgcatgtgga tatctagttg ttccagcacc atttatctca
     6481 tttccttaat aaatatttaa tgaaataaac agcctttttt ttttttgaga cagactttca
     6541 ctctggttgc ccaggctgga gtgcaatggc atgatctcag ctcactgcaa cctccgcctc
     6601 ctgggttcaa gcgattctct tgcctcagct tcccaagtag ctgggattac aggcatgtac
     6661 caccatgccc agctaatttt gtatttttag tagagatggg gtttcaccat gttggtcagg
     6721 ctggtcttga actcctgatc tcaagtgatg tacctgcctt ggccttccaa agtgttggga
     6781 ttacagcgtg agccaccgcg cctggcgaaa cagaactaat tttaagaagc ctaacaaacc
     6841 caactctgag gttctagttt gaatagaacc aataaagatg acttaggtca acacaaaact
     6901 ttttattttt tttttgaata acaaatataa attagaggtg ggatactaat ggtaaaataa
     6961 ggtgtctgct ttaaaactct ggagttcccg aatcagaacc caaactgtat tcccttacat
     7021 tctgaaaagt ctctaagttc agaggtgtga atattattaa ttagatggca ccagtttagc
     7081 tctgtgtaaa cttcaatcta ctcccaagtg catgtaattc ttccaaaaat atgggggaaa
     7141 aataccttac ctgaagcttc tgtgggattt acccacttgc ttcttgtctt gttcacctga
     7201 catttggttt ctgcttgtta cagaaaagaa gaggaaaggc tcaaccaaga gaaaaaggtc
     7261 tctgtttatt tagaagacac agactaacaa ttttagatgg taaggttcac aaataggttg
     7321 atttctttct tcagctttct gacatgtcca gcccatctct aatgaggact cccagatcat
     7381 cactttatgg ctgttaggtg tttcccatat gaaattagag gagctgggtc agggagacaa
     7441 aagtcttcta ttagtcttat ggatagctcc tccttgagtg tattttgtgc aaaagattaa
     7501 gaagctggac tctactgcca ttaaagctga gagaatccta aggttatttg tggcttcggg
     7561 gttatattta ttactactac tactaataaa tattcaacaa gtaaataaat cttttttaaa
     7621 tcaaaagatt agtatctgct tattcttttt ttttaattgt aaaccaatta tggtattaag
     7681 agagtgactc aatagacata tctggcagtt tttacaggag agcttttgta ctatttggaa
     7741 ttgatttcaa ctcctctcat ttagttattg gcactaataa ctacatgaaa tgaatccagt
     7801 tttagtagcg tataatttta tttttccagt tttcaggttc atcaggctta aaaagtagga
     7861 taatttattt ttcttgtctt tgtttttgag acagggtctc aacctgttgc ccaggctagg
     7921 gtgtagtggt gcgatctcgg gtcactgcaa cttctccctc ccaagctcaa gtgatcctcc
     7981 tacctcagcc tcccaagtag ctgggaccac aggtgcgcgc cactacaccc agctaatttt
     8041 tgtacttttt gtagagacgg ggtttcccca tgttgcctag gctggtctca cctgagctca
     8101 agcgatccac ctgcctcagc ctcccaaagt gttgggatta caggcataag ccactgcgcc
     8161 gggccaattt atttttcata tgctcagaat ttctcccatt ctctgaaata ggtccacaca
     8221 tttaatttct agatgttata aatccggaca tgcaaactta aattttacgc tcataagaaa
     8281 gttcttgata ttaatgactt tatcctgtaa aactctggct ctgttacacg ggagaacatt
     8341 ttttacagac cgttattagt tgcaaagagg gtcacatttt tataggctaa agctccagtg
     8401 aaagacctca aggatttata aaatagaata tggagtaaaa tgattgtatt gtaaaaccag
     8461 aaaaccaaaa ttaacattag ggagttttta ccaaccaacg gctattgtct ttttaaagtt
     8521 aaggggatta tctaacaact tggggtcatg gaaaataaat atgggagatg ttttagatca
     8581 aaagaaactt aagagatgaa cacaatcaaa gtgcaatgtg tgatccccaa ctggatgaat
     8641 aatagtgtga acaagctagt tgtaaaaaca agcttggagg ggcaattggg aaagtcttga
     8701 atatgaaaat gttaaatata tggataatat tagggaatta ttgttagttt gtattaggta
     8761 tagtgatggt attgtagtta taaagaaaat gtacctattt tgaaaaattc ttactggagt
     8821 attggggtaa atgtcagcaa tttactttaa aagcatagga aaaaagcaaa taaaacaaaa
     8881 aaggcttcag aattaggtga tgggggagat gaggggagaa aagaaaagaa aagaatgaat
     8941 taatgaattt aagggatggg taaattccac atactctgtt ctctactttt ctatatgtct
     9001 gattttgttt gtaatgagag tgagaagtgg ggagaatatg ggatgtatgt gtgtgaacaa
     9061 gttgtgggtc atccaagtgt ccatgcaagg tacttagagg ccatgattta aggatactaa
     9121 ctctgaaaat tatgtaataa ggattaggaa acttctttta aaaattaaat tgggggagaa
     9181 tatgaatact ttccctcaga atattttcct tctaataaca tatatgtaat tcataatgcc
     9241 aagtattcct attgtactct tctcaaatat attatccatt taaacttttg ttttgtgttt
     9301 taggaagctg agatgatttc caagaacaag aaccctagta tttcttgaag ttaatggaaa
     9361 cttttctttg gcttttccag ttgtgacccg ttttccaacc agttctgcag catattagat
     9421 tctagacaag caacacccct ctggagccag cacagtgctc ctccatatca ccagtcatac
     9481 acagcctcat tattaaggtc ttatttaatt tcagagtgta aattttttca agtgctcatt
     9541 aggttttata aacaagaagc tacatttttg cccttaagac actacttaca gtgttatgac
     9601 ttgtatacac atatattggt atcaaaaggg ataaaagcca atttgtctgt tacatttcct
     9661 ttcacgtatt tcttttagca gcacttctgc tactaaagtt aatgtgttta ctctctttcc
     9721 ttcccacatt ctcaattaaa aggtgagcta agcctcctcg gtgtttctga ttaacagtaa
     9781 atcctaaatt caaactgtta aatgacattt ttatttttat gtctctcctt aactatgaga
     9841 cacatcttgt tttactgaat ttctttcaat attccaggtg atagattttt gttgttttgt
     9901 taattaatcc aagatttaca atagcacaac gctaaatcac acagtaacta caaaaggtta
     9961 catagatatg aaaagattgg cagaggccat tgcaggatga atcacttgtc acttttcttc
    10021 tgtgctggga aaaataatca acaatgtggg tctttcatga gcagtgacgg atagtttagc
    10081 ttactatgtt tcccccccaa ttcaatgatc tataacaaca gagcaaagtc tatgctcatt
    10141 tgcagactgg aatcattaag taatttaata aaaaaattgt gaaacagcat attacaagtt
    10201 tgaaaattca gggctggtga aaaaaatcaa ctctaaatga tgataatttt gtacagtttt
    10261 atataaaact ctgagaacta gaagaaatta ttaacttttt ttctttttta attctaattc
    10321 acttgtttat tttgggggag gaagactttg gtatggagca aagaaatacc aaaactactt
    10381 taaatggaat aaaaccaact ttattctttt tttcccccat actggtagat aaagcaaact
    10441 ttataagtgg gctattgaaa gaaaagttac aagcttaaga tacagaagca tttgttcaaa
    10501 ggatagaaag catctaaaag tttaggctca agatcaatct ttacagattg atattttcag
    10561 tttttaatcg actggactgc agatgttttt tcttttaaca aactggaatt ttcaaacaga
    10621 ttatctgtat ttaaatgtat agaccttgat atttttccaa tactattttt taaaaaattg
    10681 tatgatttac atatgaacct cagttctgaa attcattaca tatctgtctc attctgcctt
    10741 ttatactgtc taaaaaagca aagttttaaa gtgcaatttt aaaactgtaa attacatctg
    10801 aaggctatat atcctttaat cacattttat attttttctt cacaattcta acctttgaaa
    10861 atattataac tggatatttc ttcaaacaga tgtcctggat gatggtccat aagaataatg
    10921 aagaagtagt taaaaatgta tggacagttt ttccggcaaa atttgtagct tatgtcttgg
    10981 ctaaatagtc aaggggtaat atgggcctgt tgtttagtgt ctccttccta aagagcactt
    11041 ttgtattgta atttattttt tattatgctt taaacactat gtaaataaac ctttagtaat
    11101 aaagaattat cagttatata a
//
