# Supplementary material for: Beta-subunit-eliminated eHAP expression (BeHAPe) cells reveal subunit regulation of the cardiac voltage-gated sodium channel
Source: J Biol Chem. 2023 Aug 6;299(9):105132. doi: 10.1016/j.jbc.2023.105132 (PMC10506104; doi:10.1016/j.jbc.2023.105132)
Supplement: NC_000011.10_MPZL2_Clone25.gbk [file mmc37.zip › jbc_105132_NC_000011.10_MPZL2_Clone25_mmc37.gbk]

LOCUS       NC_000011              11121 bp    DNA     linear   CON 26-MAR-2018
DEFINITION  Homo sapiens chromosome 11, GRCh38.p12 Primary Assembly.
ACCESSION   NC_000011 REGION: complement(118253416..118264536)
VERSION     NC_000011.10
DBLINK      BioProject: PRJNA168
            Assembly: GCF_000001405.38
KEYWORDS    RefSeq.
SOURCE      Homo sapiens (human)
  ORGANISM  Homo sapiens
            Eukaryota; Metazoa; Chordata; Craniata; Vertebrata; Euteleostomi;
            Mammalia; Eutheria; Euarchontoglires; Primates; Haplorrhini;
            Catarrhini; Hominidae; Homo.
REFERENCE   1  (bases 1 to 11121)
  AUTHORS   Taylor,T.D., Noguchi,H., Totoki,Y., Toyoda,A., Kuroki,Y., Dewar,K.,
            Lloyd,C., Itoh,T., Takeda,T., Kim,D.W., She,X., Barlow,K.F.,
            Bloom,T., Bruford,E., Chang,J.L., Cuomo,C.A., Eichler,E.,
            FitzGerald,M.G., Jaffe,D.B., LaButti,K., Nicol,R., Park,H.S.,
            Seaman,C., Sougnez,C., Yang,X., Zimmer,A.R., Zody,M.C.,
            Birren,B.W., Nusbaum,C., Fujiyama,A., Hattori,M., Rogers,J.,
            Lander,E.S. and Sakaki,Y.
  TITLE     Human chromosome 11 DNA sequence and analysis including novel gene
            identification
  JOURNAL   Nature 440 (7083), 497-500 (2006)
   PUBMED   16554811
REFERENCE   2  (bases 1 to 11121)
  CONSRTM   International Human Genome Sequencing Consortium
  TITLE     Finishing the euchromatic sequence of the human genome
  JOURNAL   Nature 431 (7011), 931-945 (2004)
   PUBMED   15496913
REFERENCE   3  (bases 1 to 11121)
  AUTHORS   Lander,E.S., Linton,L.M., Birren,B., Nusbaum,C., Zody,M.C.,
            Baldwin,J., Devon,K., Dewar,K., Doyle,M., FitzHugh,W., Funke,R.,
            Gage,D., Harris,K., Heaford,A., Howland,J., Kann,L., Lehoczky,J.,
            LeVine,R., McEwan,P., McKernan,K., Meldrim,J., Mesirov,J.P.,
            Miranda,C., Morris,W., Naylor,J., Raymond,C., Rosetti,M.,
            Santos,R., Sheridan,A., Sougnez,C., Stange-Thomann,N.,
            Stojanovic,N., Subramanian,A., Wyman,D., Rogers,J., Sulston,J.,
            Ainscough,R., Beck,S., Bentley,D., Burton,J., Clee,C., Carter,N.,
            Coulson,A., Deadman,R., Deloukas,P., Dunham,A., Dunham,I.,
            Durbin,R., French,L., Grafham,D., Gregory,S., Hubbard,T.,
            Humphray,S., Hunt,A., Jones,M., Lloyd,C., McMurray,A., Matthews,L.,
            Mercer,S., Milne,S., Mullikin,J.C., Mungall,A., Plumb,R., Ross,M.,
            Shownkeen,R., Sims,S., Waterston,R.H., Wilson,R.K., Hillier,L.W.,
            McPherson,J.D., Marra,M.A., Mardis,E.R., Fulton,L.A.,
            Chinwalla,A.T., Pepin,K.H., Gish,W.R., Chissoe,S.L., Wendl,M.C.,
            Delehaunty,K.D., Miner,T.L., Delehaunty,A., Kramer,J.B., Cook,L.L.,
            Fulton,R.S., Johnson,D.L., Minx,P.J., Clifton,S.W., Hawkins,T.,
            Branscomb,E., Predki,P., Richardson,P., Wenning,S., Slezak,T.,
            Doggett,N., Cheng,J.F., Olsen,A., Lucas,S., Elkin,C.,
            Uberbacher,E., Frazier,M., Gibbs,R.A., Muzny,D.M., Scherer,S.E.,
            Bouck,J.B., Sodergren,E.J., Worley,K.C., Rives,C.M., Gorrell,J.H.,
            Metzker,M.L., Naylor,S.L., Kucherlapati,R.S., Nelson,D.L.,
            Weinstock,G.M., Sakaki,Y., Fujiyama,A., Hattori,M., Yada,T.,
            Toyoda,A., Itoh,T., Kawagoe,C., Watanabe,H., Totoki,Y., Taylor,T.,
            Weissenbach,J., Heilig,R., Saurin,W., Artiguenave,F., Brottier,P.,
            Bruls,T., Pelletier,E., Robert,C., Wincker,P., Smith,D.R.,
            Doucette-Stamm,L., Rubenfield,M., Weinstock,K., Lee,H.M.,
            Dubois,J., Rosenthal,A., Platzer,M., Nyakatura,G., Taudien,S.,
            Rump,A., Yang,H., Yu,J., Wang,J., Huang,G., Gu,J., Hood,L.,
            Rowen,L., Madan,A., Qin,S., Davis,R.W., Federspiel,N.A.,
            Abola,A.P., Proctor,M.J., Myers,R.M., Schmutz,J., Dickson,M.,
            Grimwood,J., Cox,D.R., Olson,M.V., Kaul,R., Raymond,C., Shimizu,N.,
            Kawasaki,K., Minoshima,S., Evans,G.A., Athanasiou,M., Schultz,R.,
            Roe,B.A., Chen,F., Pan,H., Ramser,J., Lehrach,H., Reinhardt,R.,
            McCombie,W.R., de la Bastide,M., Dedhia,N., Blocker,H.,
            Hornischer,K., Nordsiek,G., Agarwala,R., Aravind,L., Bailey,J.A.,
            Bateman,A., Batzoglou,S., Birney,E., Bork,P., Brown,D.G.,
            Burge,C.B., Cerutti,L., Chen,H.C., Church,D., Clamp,M.,
            Copley,R.R., Doerks,T., Eddy,S.R., Eichler,E.E., Furey,T.S.,
            Galagan,J., Gilbert,J.G., Harmon,C., Hayashizaki,Y., Haussler,D.,
            Hermjakob,H., Hokamp,K., Jang,W., Johnson,L.S., Jones,T.A.,
            Kasif,S., Kaspryzk,A., Kennedy,S., Kent,W.J., Kitts,P.,
            Koonin,E.V., Korf,I., Kulp,D., Lancet,D., Lowe,T.M., McLysaght,A.,
            Mikkelsen,T., Moran,J.V., Mulder,N., Pollara,V.J., Ponting,C.P.,
            Schuler,G., Schultz,J., Slater,G., Smit,A.F., Stupka,E.,
            Szustakowski,J., Thierry-Mieg,D., Thierry-Mieg,J., Wagner,L.,
            Wallis,J., Wheeler,R., Williams,A., Wolf,Y.I., Wolfe,K.H.,
            Yang,S.P., Yeh,R.F., Collins,F., Guyer,M.S., Peterson,J.,
            Felsenfeld,A., Wetterstrand,K.A., Patrinos,A., Morgan,M.J., de
            Jong,P., Catanese,J.J., Osoegawa,K., Shizuya,H., Choi,S. and
            Chen,Y.J.
  CONSRTM   International Human Genome Sequencing Consortium
  TITLE     Initial sequencing and analysis of the human genome
  JOURNAL   Nature 409 (6822), 860-921 (2001)
   PUBMED   11237011
  REMARK    Erratum:[Nature 2001 Aug 2;412(6846):565]
COMMENT     REFSEQ INFORMATION: The reference sequence is identical to
            CM000673.2.
            On Feb 3, 2014 this sequence version replaced NC_000011.9.
            Assembly Name: GRCh38.p12 Primary Assembly
            The DNA sequence is composed of genomic sequence, primarily
            finished clones that were sequenced as part of the Human Genome
            Project. PCR products and WGS shotgun sequence have been added
            where necessary to fill gaps or correct errors. All such additions
            are manually curated by GRC staff. For more information see:
            https://genomereference.org.
            
            ##Genome-Annotation-Data-START##
            Annotation Provider         :: NCBI
            Annotation Status           :: Full annotation
            Annotation Name             :: Homo sapiens Annotation Release 109
            Annotation Version          :: 109
            Annotation Pipeline         :: NCBI eukaryotic genome annotation
                                           pipeline
            Annotation Software Version :: 8.0
            Annotation Method           :: Best-placed RefSeq; Gnomon
            Features Annotated          :: Gene; mRNA; CDS; ncRNA
            ##Genome-Annotation-Data-END##
FEATURES             Location/Qualifiers
     source          1..11116
                     /dnas_title="NC_000001.11_MPZl2_Clone25"
                     /organism="Homo sapiens"
                     /mol_type="genomic DNA"
                     /db_xref="taxon:9606"
                     /chromosome="11"
     gene            1..11116
                     /gene="MPZL2"
                     /gene_synonym="EVA; EVA1"
                     /note="myelin protein zero like 2; Derived by automated
                     computational analysis using gene prediction method:
                     BestRefSeq."
                     /db_xref="GeneID:10205"
                     /db_xref="HGNC:HGNC:3496"
                     /db_xref="MIM:604873"
     mRNA            join(1..436,1435..1601,1884..2094,4331..4478,7219..7294,
                     9299..11116)
                     /gene="MPZL2"
                     /gene_synonym="EVA; EVA1"
                     /product="myelin protein zero like 2, transcript variant
                     1"
                     /note="Derived by automated computational analysis using
                     gene prediction method: BestRefSeq."
                     /transcript_id="NM_005797.3"
                     /db_xref="GeneID:10205"
                     /db_xref="HGNC:HGNC:3496"
                     /db_xref="MIM:604873"
     mRNA            join(1..436,1435..1601,1884..2094,4331..4478,7219..7621)
                     /gene="MPZL2"
                     /gene_synonym="EVA; EVA1"
                     /product="myelin protein zero like 2, transcript variant
                     2"
                     /note="Derived by automated computational analysis using
                     gene prediction method: BestRefSeq."
                     /transcript_id="NM_144765.2"
                     /db_xref="GeneID:10205"
                     /db_xref="HGNC:HGNC:3496"
                     /db_xref="MIM:604873"
     CDS             join(411..436,1435..1601,1884..2094,4331..4478,7219..7282)
                     /gene="MPZL2"
                     /gene_synonym="EVA; EVA1"
                     /note="Derived by automated computational analysis using
                     gene prediction method: BestRefSeq."
                     /codon_start=1
                     /product="myelin protein zero-like protein 2 precursor"
                     /protein_id="NP_658911.1"
                     /db_xref="CCDS:CCDS8393.1"
                     /db_xref="GeneID:10205"
                     /db_xref="HGNC:HGNC:3496"
                     /db_xref="MIM:604873"
                     /translation="MYGKSSTRAVLLLLGIQLTALWPIAAVEIYTSRVLEAVNGTDAR
                     LKCTFSSFAPVGDALTVTWNFRPLDGGPEQFVFYYHIDPFQPMSGRFKDRVSWDGNPE
                     RYDASILLWKLQFDDNGTYTCQVKNPPDVDGVIGEIRLSVVHTVRFSEIHFLALAIGS
                     ACALMIIIVIVVVLFQHYRKKRWAERAHKVVEIKSKEEERLNQEKKVSVYLEDTD"
     CDS             join(411..436,1435..1601,1884..2094,4331..4478,7219..7282)
                     /gene="MPZL2"
                     /gene_synonym="EVA; EVA1"
                     /note="Derived by automated computational analysis using
                     gene prediction method: BestRefSeq."
                     /codon_start=1
                     /product="myelin protein zero-like protein 2 precursor"
                     /protein_id="NP_005788.1"
                     /db_xref="CCDS:CCDS8393.1"
                     /db_xref="GeneID:10205"
                     /db_xref="HGNC:HGNC:3496"
                     /db_xref="MIM:604873"
                     /translation="MYGKSSTRAVLLLLGIQLTALWPIAAVEIYTSRVLEAVNGTDAR
                     LKCTFSSFAPVGDALTVTWNFRPLDGGPEQFVFYYHIDPFQPMSGRFKDRVSWDGNPE
                     RYDASILLWKLQFDDNGTYTCQVKNPPDVDGVIGEIRLSVVHTVRFSEIHFLALAIGS
                     ACALMIIIVIVVVLFQHYRKKRWAERAHKVVEIKSKEEERLNQEKKVSVYLEDTD"
     misc_feature    415..434
                     /dnas_title="gRNA target"
                     /note="ctccttggcatacagctcac"
     misc_feature    411..419
                     /dnas_title="gRNA target"
                     /note="CGTGCGGTGCTTCTTCTCCT"
     misc_feature    384..410
                     /dnas_title="Inserted sequence"
                     /note=""
     PCR_primer      112..131
                     /dnas_title="7255"
                     /pair=""
                     /primer="TTGGGACCTTTGTGCAGACG"
                     /current=0
     PCR_primer      complement(1155..1174)
                     /dnas_title="7317"
                     /pair=""
                     /primer="CGCCTCGTGGTACTGACTTC"
                     /current=0
     PCR_primer      complement(836..855)
                     /dnas_title="7319"
                     /pair=""
                     /primer="GAATGTGTGTGTTGGGGCAC"
                     /current=1
ORIGIN      
        1 aacagtctgg gacatttcag actggcacca cctcctctgg ctgtttccga ggccatctag
       61 aggccagagc ccagtcagat taactgaaag taaagagagg actgcgggag tttgggacct
      121 ttgtgcagac gtgctcatgc tcgttcgtgt agagggcggg agagaggaaa ggaaggaggg
      181 cattgggagc tgaggcccca cctttcattt cagaaaagtg cacaggcaga gcgggctgag
      241 tcacaggcac aggtgaggaa ctcaactcaa actcctctct ctgggaaaac gcggtgcttg
      301 ctcctcccgg agtggccttg gcagggtgtt ggagccctcg gtctgccccg tccggtctct
      361 ggggccaagg ctgggtttcc ctcGGCCTGT AGAACCATTC CACCACCTCC tcttctcctt
      421 ggcatacagc tcacaggtaa gagccggcgg gcttctctca gagtttcctc cttcactgct
      481 cactctataa agttagctaa ttgtcttaga agttgcaaga cttttgtttg ggagcctgag
      541 ccacagatac agtttgtttt actttgggtt ttactgaaac caaagttggt ggactgtttt
      601 tggagaactg ctctcggaca aacaggttta ggtgtgttca gctgccagtg attcaggcac
      661 agagagggct ttctaatctc aggttacatg ccattttttt gtgtgtggct gttctcaacc
      721 tcccactgct ggcaggactt ggcatttgga tttctgtgtg tgggtcttgt ctgtgactct
      781 cagcaacacc aggaaagtgg agattgttag agagagacct actgtgattt tgaaagtgcc
      841 ccaacacaca cattctaaat gtaaatatca agtttaaaaa aatgccacgt ggtacaaagg
      901 ttctaggggt gcaggcaaac ataagctgtc tggagttgat taattcagtt tctgcaatag
      961 actagtaaca gtatgaaatc cacctaagga cccatctgga aaacttacct gctaggagac
     1021 cactttacat acaacacata atgcttaacc ttaatacata atgtaatgtc taatcaatgt
     1081 tatgattcat tttaattttt tgtttatgct ttcaattcta tttgcggatg tttgtagttt
     1141 gttataacag ttttgaagtc agtaccacga ggcgaggctt taatgctgtg gagaaagtaa
     1201 aagcactgcg aaggcttgct gtgtggtagt ttagttgtca catggaatgg gagggtccag
     1261 gctgcataca ggtaggagta tgtagattct gggtgaagta agtttgggag atggggcatc
     1321 tcagtttcac tttactttaa gtcctactca gatatttatt ttggaagtgt cagcagaagt
     1381 tctcacaata ctacatcccc tgttaaccct tctttttctt ctttttcatt gcagctcttt
     1441 ggcctatagc agctgtggaa atttatacct cccgggtgct ggaggctgtt aatgggacag
     1501 atgctcggtt aaaatgcact ttctccagct ttgcccctgt gggtgatgct ctaacagtga
     1561 cctggaattt tcgtcctcta gacgggggac ctgagcagtt tgtaagtaga ttatcatcat
     1621 tttccagggt actcttgttt agggaaataa taagccagtc catttctcct ttcccttcca
     1681 gtatttttct tagcagcaag cacaaggtta agctcggaaa caattcttgg gacagagact
     1741 gagaggccgt tgaaggggaa agcaagtgac agagctgcag acaggacagt tgggtttgct
     1801 ggtgtttcac ttccgctccc accatcttgg cctccttgcc tgggtgctga gtaagaagac
     1861 cttttgccat ttcccctctc taggtattct actaccacat agatcccttc caacccatga
     1921 gtgggcggtt taaggaccgg gtgtcttggg atgggaatcc tgagcggtac gatgcctcca
     1981 tccttctctg gaaactgcag ttcgacgaca atgggacata cacctgccag gtgaagaacc
     2041 cacctgatgt tgatggggtg ataggggaga tccggctcag cgtcgtgcac actggtaggt
     2101 tatgcaggga acagtggttt tggaaaggat gagagcttgt agaaaagaaa ggggcaatct
     2161 ttgttaaggc tgagagagag ggacaatctt ttgtgatgga tagagagagg gactagccct
     2221 tcagaactgg gagcctcaga gggagaccga agagttctgg ggtaaaaaga gaaaggcttt
     2281 gtttggctgt ggaaagaaac agaaagtaaa gcaaaggaac tcagagaatc cgttacaaaa
     2341 atggcattga gattgtgaaa gggagaggga gcaattcttt gatgaaaggc ttacaacagg
     2401 tctgttcact cactcattta ttcgagatac ttattgagta cctactctaa tgctaggcac
     2461 cgtcaaaagt gcatgacata cactatctca ttgaatcccc acaccactct aggaggcagg
     2521 tactaatgat gggagctaac acttactgag tacttcccaa atgtcagggg ctttacatga
     2581 cacattttat ttaatcttta catatctcat cagtttattg tgcatttaat gcctcccatc
     2641 ttgccaatga ggaaacgagg ctcacagagg ttaagtcatt tgccctgagt cacgtagctg
     2701 ataaatggag taacttagga ctcaaaccca atcaactttg aatctaaaac tgtgctctaa
     2761 attggtgcat tgtattgtct gcatccctat aaaggacaat ctggaaaacc atgccaagca
     2821 acaaagagca aagtacacga aacttatgaa ttgtagatct gggtttgagt cattgctacc
     2881 atttaccagc tatcaataag tcttattttc ctcatctgta aagtgagaat aacacagtaa
     2941 ggatcacagt gaggataaaa tgagataata aatgtgaata tgtcccaacc tctgaattgt
     3001 acttaacagc taccatacat tgagtgttta ttttgtacag gcacagcaag gaacaactta
     3061 catgaattat tttatttttt attaagaact caagaaatga atatcattat ctctgtttat
     3121 acatgaggaa actgaggctc aaagaagtta attacttcaa atcacacagc taagtatttc
     3181 aacctagtgc tctctggtgt gtgctcttaa ccaacactac tccaaacata taagcctgtg
     3241 cagtggtacg atttcctttc attcatagta cagtttaaaa ccatttctca atgccccacc
     3301 aatagagggc tgtgtgacct tgcagaagtc atttgagtat tgaaagaaat aatgtaatgg
     3361 ttttggacct cagtttcttc atctgcacaa tgaagaggtt aaacacacaa aaaatcagtg
     3421 gttcttaaat atatgtggat aattattctt tgagaatcaa ataaaagcca tggccctgct
     3481 tcccataaaa cagtggagac atacaaaatg agacttggat tctgtgggct tgcagactac
     3541 cttccatcct cttccccatc ctccttcatg gagtcaaggc tgggaatcct gggctagaca
     3601 ttctctaatg tcctttctgg ctctgagggc ttatggaagt ataatcagaa ataaagctaa
     3661 aggacaagaa aaccagggtt cacagactct agtgtggctt aggggacctt ccctctggtt
     3721 tcccttttcc atcatttatc cactagactg tagcttctga tttactttcc tatcctctca
     3781 gtggcatgag ctccttgaag gtgatgtctt ttttggctca gcatttctat cacagtgcca
     3841 ggaatgtagt aggcccttaa taaatctgaa taaataactg actgagtgaa agtggtgaga
     3901 agtcagggag aaatgggttg ggcactacgt ttgatgaggt tagcaaaaac cttaccccat
     3961 aagtagttca acccacccag tggttttcaa agctgcatca gaatcacctg gaggacctgt
     4021 taagacacag attgctcagc cgcacctcta gtgtttctaa ttcagtaggt ctggggtggg
     4081 gcctaagatt tccatgttct caagtgatat tgttgctgtt acttcgaaga ccacactttg
     4141 agaaccatta aagtatgtgt atggttttcc tattgctagt aggattcaca aggtaatata
     4201 ttattttatg cataaaggta ggataaagga agattccatc tattgattaa atgcatccct
     4261 attatgtcat tagatttcat tgtagtcctc ttctttttag aatcctaatt taatcttttt
     4321 ctccttacag tacgcttctc tgagatccac ttcctggctc tggccattgg ctctgcctgt
     4381 gcactgatga tcataatagt aattgtagtg gtcctcttcc agcattaccg gaaaaagcga
     4441 tgggccgaaa gagctcataa agtggtggag ataaaatcgt aaggctgggc agttctggga
     4501 aagttctaac actcttatgg cgactcttgg tattttgcag tgggctaaat agttgctgaa
     4561 cagatgtttt tccctttaag taaatcctat ataaaagaat tcacatttgc aggacagata
     4621 aatcaggtat gaactagtaa ctttacaaaa gctttcttaa ttttacaaaa tatttcctta
     4681 tgggatttct ttactatgtg ggggggttga ttttacaaaa atgtgctatg taaagctttt
     4741 ctaaaaaatc ccttatgttt aaagtgaagc atacatttgt aaaaaccact gggctaggca
     4801 gtcagcaggg ccactatgag tcagggctta ggaaagtctg ttgtgctgat agcaggtgtt
     4861 cattaaatgt attttaaaat tgagataaaa tttacccacc ataaaattta cctttttcat
     4921 tttcacaaag ttgtgcagca atcatcacta attgcagaac gtttttaagc tccctcccgt
     4981 aaagaaaccc catatcccta gctatcactc cctattatcc cctcctacca gcccccgaca
     5041 actactcatc tactttctgt ctctatggat ttgcttattc tggacatttc atttaaatag
     5101 aatcatacaa tatgtggtct tttatgccca gcttctttca cttagcataa tgctttcaag
     5161 gctcatcctt gttgatgtat tagtatttct ttccttttta tgactgcata atattccatt
     5221 gtatgaatat accacatatt gtttgtccat tcaattgatg ggcatttagg ttttttctgc
     5281 ttgttggctg ttgtgactaa tgctgctata aacattcatt tacaagcttt tgtgtagatc
     5341 atatgttttt aattctccta aaagtggaat tgttgggtct tatggtaact ctgtttagtt
     5401 tttggaggaa ttgccagact gtctttaaac agctggacta ttttgcattc ctgtcagcaa
     5461 tatatgaggg ttctgatttc tccccatcct cctcaacact cattgtcttt ttttttttta
     5521 atcataaccg tgtattaggc cattcttgtg ttgctatata aaaaaacccc taagactggg
     5581 taatttataa agagatttaa ttggctcacg gttctgtgga tgtacaagca tggcgccgat
     5641 gttggttggc tcctgaggag gcctcaggga gcttttaccg atggcagaag gcacaatggg
     5701 agcaggaatt ttgcatggtg agagcaggag aaagtgagag agttgggggg aggtgctaca
     5761 tagttttata tgaccagatt ttgtgagaac tcactcacta ttgaagacag caccaagcca
     5821 tgagagatct gctcccatga cccaaacacc ctccaccagg ccccacctct agcaatgcag
     5881 attacaattc aacatgagat ttgggcgggg acaaataccc aaactatatg aagccatcta
     5941 gtggatgtga agtggtatct cattggggtt ttgatttgca tttttctaat gacttgatgt
     6001 tgagcatctt cccatgttct tattgtccat ttgtatatct tatttggaga tgcatacatt
     6061 cagagtttgc ccattttaat atggggtaca ttatttcact tattcttgtt gaactgtaag
     6121 agttatttaa gggatactag ttccttatca gatatacaac ttgcaatttt tttcccattc
     6181 tgtgggttgt cttttcatgt tcttcatagt gtcctttgaa gaacaaaagt taaattttga
     6241 tgaagtccag tttatttttt ctcttttgct gctagtgctt ttgtgtctca tctaaaaaac
     6301 cactgcctaa tccccaagat catgaagatt tatggctatg ttttcttcta agagttttat
     6361 agtcttaatt tttacattta gatctttgag ttcgttttcg tatatggctg aggcagaagt
     6421 ccaaattcac tcttttgcat gtggatatct agttgttcca gcaccattta tctcatttcc
     6481 ttaataaata tttaatgaaa taaacagcct tttttttttt tgagacagac tttcactctg
     6541 gttgcccagg ctggagtgca atggcatgat ctcagctcac tgcaacctcc gcctcctggg
     6601 ttcaagcgat tctcttgcct cagcttccca agtagctggg attacaggca tgtaccacca
     6661 tgcccagcta attttgtatt tttagtagag atggggtttc accatgttgg tcaggctggt
     6721 cttgaactcc tgatctcaag tgatgtacct gccttggcct tccaaagtgt tgggattaca
     6781 gcgtgagcca ccgcgcctgg cgaaacagaa ctaattttaa gaagcctaac aaacccaact
     6841 ctgaggttct agtttgaata gaaccaataa agatgactta ggtcaacaca aaacttttta
     6901 tttttttttt gaataacaaa tataaattag aggtgggata ctaatggtaa aataaggtgt
     6961 ctgctttaaa actctggagt tcccgaatca gaacccaaac tgtattccct tacattctga
     7021 aaagtctcta agttcagagg tgtgaatatt attaattaga tggcaccagt ttagctctgt
     7081 gtaaacttca atctactccc aagtgcatgt aattcttcca aaaatatggg ggaaaaatac
     7141 cttacctgaa gcttctgtgg gatttaccca cttgcttctt gtcttgttca cctgacattt
     7201 ggtttctgct tgttacagaa aagaagagga aaggctcaac caagagaaaa aggtctctgt
     7261 ttatttagaa gacacagact aacaatttta gatggtaagg ttcacaaata ggttgatttc
     7321 tttcttcagc tttctgacat gtccagccca tctctaatga ggactcccag atcatcactt
     7381 tatggctgtt aggtgtttcc catatgaaat tagaggagct gggtcaggga gacaaaagtc
     7441 ttctattagt cttatggata gctcctcctt gagtgtattt tgtgcaaaag attaagaagc
     7501 tggactctac tgccattaaa gctgagagaa tcctaaggtt atttgtggct tcggggttat
     7561 atttattact actactacta ataaatattc aacaagtaaa taaatctttt ttaaatcaaa
     7621 agattagtat ctgcttattc ttttttttta attgtaaacc aattatggta ttaagagagt
     7681 gactcaatag acatatctgg cagtttttac aggagagctt ttgtactatt tggaattgat
     7741 ttcaactcct ctcatttagt tattggcact aataactaca tgaaatgaat ccagttttag
     7801 tagcgtataa ttttattttt ccagttttca ggttcatcag gcttaaaaag taggataatt
     7861 tatttttctt gtctttgttt ttgagacagg gtctcaacct gttgcccagg ctagggtgta
     7921 gtggtgcgat ctcgggtcac tgcaacttct ccctcccaag ctcaagtgat cctcctacct
     7981 cagcctccca agtagctggg accacaggtg cgcgccacta cacccagcta atttttgtac
     8041 tttttgtaga gacggggttt ccccatgttg cctaggctgg tctcacctga gctcaagcga
     8101 tccacctgcc tcagcctccc aaagtgttgg gattacaggc ataagccact gcgccgggcc
     8161 aatttatttt tcatatgctc agaatttctc ccattctctg aaataggtcc acacatttaa
     8221 tttctagatg ttataaatcc ggacatgcaa acttaaattt tacgctcata agaaagttct
     8281 tgatattaat gactttatcc tgtaaaactc tggctctgtt acacgggaga acatttttta
     8341 cagaccgtta ttagttgcaa agagggtcac atttttatag gctaaagctc cagtgaaaga
     8401 cctcaaggat ttataaaata gaatatggag taaaatgatt gtattgtaaa accagaaaac
     8461 caaaattaac attagggagt ttttaccaac caacggctat tgtcttttta aagttaaggg
     8521 gattatctaa caacttgggg tcatggaaaa taaatatggg agatgtttta gatcaaaaga
     8581 aacttaagag atgaacacaa tcaaagtgca atgtgtgatc cccaactgga tgaataatag
     8641 tgtgaacaag ctagttgtaa aaacaagctt ggaggggcaa ttgggaaagt cttgaatatg
     8701 aaaatgttaa atatatggat aatattaggg aattattgtt agtttgtatt aggtatagtg
     8761 atggtattgt agttataaag aaaatgtacc tattttgaaa aattcttact ggagtattgg
     8821 ggtaaatgtc agcaatttac tttaaaagca taggaaaaaa gcaaataaaa caaaaaaggc
     8881 ttcagaatta ggtgatgggg gagatgaggg gagaaaagaa aagaaaagaa tgaattaatg
     8941 aatttaaggg atgggtaaat tccacatact ctgttctcta cttttctata tgtctgattt
     9001 tgtttgtaat gagagtgaga agtggggaga atatgggatg tatgtgtgtg aacaagttgt
     9061 gggtcatcca agtgtccatg caaggtactt agaggccatg atttaaggat actaactctg
     9121 aaaattatgt aataaggatt aggaaacttc ttttaaaaat taaattgggg gagaatatga
     9181 atactttccc tcagaatatt ttccttctaa taacatatat gtaattcata atgccaagta
     9241 ttcctattgt actcttctca aatatattat ccatttaaac ttttgttttg tgttttagga
     9301 agctgagatg atttccaaga acaagaaccc tagtatttct tgaagttaat ggaaactttt
     9361 ctttggcttt tccagttgtg acccgttttc caaccagttc tgcagcatat tagattctag
     9421 acaagcaaca cccctctgga gccagcacag tgctcctcca tatcaccagt catacacagc
     9481 ctcattatta aggtcttatt taatttcaga gtgtaaattt tttcaagtgc tcattaggtt
     9541 ttataaacaa gaagctacat ttttgccctt aagacactac ttacagtgtt atgacttgta
     9601 tacacatata ttggtatcaa aagggataaa agccaatttg tctgttacat ttcctttcac
     9661 gtatttcttt tagcagcact tctgctacta aagttaatgt gtttactctc tttccttccc
     9721 acattctcaa ttaaaaggtg agctaagcct cctcggtgtt tctgattaac agtaaatcct
     9781 aaattcaaac tgttaaatga catttttatt tttatgtctc tccttaacta tgagacacat
     9841 cttgttttac tgaatttctt tcaatattcc aggtgataga tttttgttgt tttgttaatt
     9901 aatccaagat ttacaatagc acaacgctaa atcacacagt aactacaaaa ggttacatag
     9961 atatgaaaag attggcagag gccattgcag gatgaatcac ttgtcacttt tcttctgtgc
    10021 tgggaaaaat aatcaacaat gtgggtcttt catgagcagt gacggatagt ttagcttact
    10081 atgtttcccc cccaattcaa tgatctataa caacagagca aagtctatgc tcatttgcag
    10141 actggaatca ttaagtaatt taataaaaaa attgtgaaac agcatattac aagtttgaaa
    10201 attcagggct ggtgaaaaaa atcaactcta aatgatgata attttgtaca gttttatata
    10261 aaactctgag aactagaaga aattattaac tttttttctt ttttaattct aattcacttg
    10321 tttattttgg gggaggaaga ctttggtatg gagcaaagaa ataccaaaac tactttaaat
    10381 ggaataaaac caactttatt ctttttttcc cccatactgg tagataaagc aaactttata
    10441 agtgggctat tgaaagaaaa gttacaagct taagatacag aagcatttgt tcaaaggata
    10501 gaaagcatct aaaagtttag gctcaagatc aatctttaca gattgatatt ttcagttttt
    10561 aatcgactgg actgcagatg ttttttcttt taacaaactg gaattttcaa acagattatc
    10621 tgtatttaaa tgtatagacc ttgatatttt tccaatacta ttttttaaaa aattgtatga
    10681 tttacatatg aacctcagtt ctgaaattca ttacatatct gtctcattct gccttttata
    10741 ctgtctaaaa aagcaaagtt ttaaagtgca attttaaaac tgtaaattac atctgaaggc
    10801 tatatatcct ttaatcacat tttatatttt ttcttcacaa ttctaacctt tgaaaatatt
    10861 ataactggat atttcttcaa acagatgtcc tggatgatgg tccataagaa taatgaagaa
    10921 gtagttaaaa atgtatggac agtttttccg gcaaaatttg tagcttatgt cttggctaaa
    10981 tagtcaaggg gtaatatggg cctgttgttt agtgtctcct tcctaaagag cacttttgta
    11041 ttgtaattta ttttttatta tgctttaaac actatgtaaa taaaccttta gtaataaaga
    11101 attatcagtt atataa
//
