# Supplementary material for: Beta-subunit-eliminated eHAP expression (BeHAPe) cells reveal subunit regulation of the cardiac voltage-gated sodium channel
Source: J Biol Chem. 2023 Aug 6;299(9):105132. doi: 10.1016/j.jbc.2023.105132 (PMC10506104; doi:10.1016/j.jbc.2023.105132)
Supplement: NC_000011.10_MPZL3.gbk [file mmc38.zip › jbc_105132_NC_000011.10_MPZL3_mmc38.gbk]

LOCUS       NC_000011              25679 bp    DNA     linear   CON 26-MAR-2018
DEFINITION  Homo sapiens chromosome 11, GRCh38.p12 Primary Assembly.
ACCESSION   NC_000011 REGION: complement(118226690..118252368)
VERSION     NC_000011.10
DBLINK      BioProject: PRJNA168
            Assembly: GCF_000001405.38
KEYWORDS    RefSeq.
SOURCE      Homo sapiens (human)
  ORGANISM  Homo sapiens
            Eukaryota; Metazoa; Chordata; Craniata; Vertebrata; Euteleostomi;
            Mammalia; Eutheria; Euarchontoglires; Primates; Haplorrhini;
            Catarrhini; Hominidae; Homo.
REFERENCE   1  (bases 1 to 25679)
  AUTHORS   Taylor,T.D., Noguchi,H., Totoki,Y., Toyoda,A., Kuroki,Y., Dewar,K.,
            Lloyd,C., Itoh,T., Takeda,T., Kim,D.W., She,X., Barlow,K.F.,
            Bloom,T., Bruford,E., Chang,J.L., Cuomo,C.A., Eichler,E.,
            FitzGerald,M.G., Jaffe,D.B., LaButti,K., Nicol,R., Park,H.S.,
            Seaman,C., Sougnez,C., Yang,X., Zimmer,A.R., Zody,M.C.,
            Birren,B.W., Nusbaum,C., Fujiyama,A., Hattori,M., Rogers,J.,
            Lander,E.S. and Sakaki,Y.
  TITLE     Human chromosome 11 DNA sequence and analysis including novel gene
            identification
  JOURNAL   Nature 440 (7083), 497-500 (2006)
   PUBMED   16554811
REFERENCE   2  (bases 1 to 25679)
  CONSRTM   International Human Genome Sequencing Consortium
  TITLE     Finishing the euchromatic sequence of the human genome
  JOURNAL   Nature 431 (7011), 931-945 (2004)
   PUBMED   15496913
REFERENCE   3  (bases 1 to 25679)
  AUTHORS   Lander,E.S., Linton,L.M., Birren,B., Nusbaum,C., Zody,M.C.,
            Baldwin,J., Devon,K., Dewar,K., Doyle,M., FitzHugh,W., Funke,R.,
            Gage,D., Harris,K., Heaford,A., Howland,J., Kann,L., Lehoczky,J.,
            LeVine,R., McEwan,P., McKernan,K., Meldrim,J., Mesirov,J.P.,
            Miranda,C., Morris,W., Naylor,J., Raymond,C., Rosetti,M.,
            Santos,R., Sheridan,A., Sougnez,C., Stange-Thomann,N.,
            Stojanovic,N., Subramanian,A., Wyman,D., Rogers,J., Sulston,J.,
            Ainscough,R., Beck,S., Bentley,D., Burton,J., Clee,C., Carter,N.,
            Coulson,A., Deadman,R., Deloukas,P., Dunham,A., Dunham,I.,
            Durbin,R., French,L., Grafham,D., Gregory,S., Hubbard,T.,
            Humphray,S., Hunt,A., Jones,M., Lloyd,C., McMurray,A., Matthews,L.,
            Mercer,S., Milne,S., Mullikin,J.C., Mungall,A., Plumb,R., Ross,M.,
            Shownkeen,R., Sims,S., Waterston,R.H., Wilson,R.K., Hillier,L.W.,
            McPherson,J.D., Marra,M.A., Mardis,E.R., Fulton,L.A.,
            Chinwalla,A.T., Pepin,K.H., Gish,W.R., Chissoe,S.L., Wendl,M.C.,
            Delehaunty,K.D., Miner,T.L., Delehaunty,A., Kramer,J.B., Cook,L.L.,
            Fulton,R.S., Johnson,D.L., Minx,P.J., Clifton,S.W., Hawkins,T.,
            Branscomb,E., Predki,P., Richardson,P., Wenning,S., Slezak,T.,
            Doggett,N., Cheng,J.F., Olsen,A., Lucas,S., Elkin,C.,
            Uberbacher,E., Frazier,M., Gibbs,R.A., Muzny,D.M., Scherer,S.E.,
            Bouck,J.B., Sodergren,E.J., Worley,K.C., Rives,C.M., Gorrell,J.H.,
            Metzker,M.L., Naylor,S.L., Kucherlapati,R.S., Nelson,D.L.,
            Weinstock,G.M., Sakaki,Y., Fujiyama,A., Hattori,M., Yada,T.,
            Toyoda,A., Itoh,T., Kawagoe,C., Watanabe,H., Totoki,Y., Taylor,T.,
            Weissenbach,J., Heilig,R., Saurin,W., Artiguenave,F., Brottier,P.,
            Bruls,T., Pelletier,E., Robert,C., Wincker,P., Smith,D.R.,
            Doucette-Stamm,L., Rubenfield,M., Weinstock,K., Lee,H.M.,
            Dubois,J., Rosenthal,A., Platzer,M., Nyakatura,G., Taudien,S.,
            Rump,A., Yang,H., Yu,J., Wang,J., Huang,G., Gu,J., Hood,L.,
            Rowen,L., Madan,A., Qin,S., Davis,R.W., Federspiel,N.A.,
            Abola,A.P., Proctor,M.J., Myers,R.M., Schmutz,J., Dickson,M.,
            Grimwood,J., Cox,D.R., Olson,M.V., Kaul,R., Raymond,C., Shimizu,N.,
            Kawasaki,K., Minoshima,S., Evans,G.A., Athanasiou,M., Schultz,R.,
            Roe,B.A., Chen,F., Pan,H., Ramser,J., Lehrach,H., Reinhardt,R.,
            McCombie,W.R., de la Bastide,M., Dedhia,N., Blocker,H.,
            Hornischer,K., Nordsiek,G., Agarwala,R., Aravind,L., Bailey,J.A.,
            Bateman,A., Batzoglou,S., Birney,E., Bork,P., Brown,D.G.,
            Burge,C.B., Cerutti,L., Chen,H.C., Church,D., Clamp,M.,
            Copley,R.R., Doerks,T., Eddy,S.R., Eichler,E.E., Furey,T.S.,
            Galagan,J., Gilbert,J.G., Harmon,C., Hayashizaki,Y., Haussler,D.,
            Hermjakob,H., Hokamp,K., Jang,W., Johnson,L.S., Jones,T.A.,
            Kasif,S., Kaspryzk,A., Kennedy,S., Kent,W.J., Kitts,P.,
            Koonin,E.V., Korf,I., Kulp,D., Lancet,D., Lowe,T.M., McLysaght,A.,
            Mikkelsen,T., Moran,J.V., Mulder,N., Pollara,V.J., Ponting,C.P.,
            Schuler,G., Schultz,J., Slater,G., Smit,A.F., Stupka,E.,
            Szustakowski,J., Thierry-Mieg,D., Thierry-Mieg,J., Wagner,L.,
            Wallis,J., Wheeler,R., Williams,A., Wolf,Y.I., Wolfe,K.H.,
            Yang,S.P., Yeh,R.F., Collins,F., Guyer,M.S., Peterson,J.,
            Felsenfeld,A., Wetterstrand,K.A., Patrinos,A., Morgan,M.J., de
            Jong,P., Catanese,J.J., Osoegawa,K., Shizuya,H., Choi,S. and
            Chen,Y.J.
  CONSRTM   International Human Genome Sequencing Consortium
  TITLE     Initial sequencing and analysis of the human genome
  JOURNAL   Nature 409 (6822), 860-921 (2001)
   PUBMED   11237011
  REMARK    Erratum:[Nature 2001 Aug 2;412(6846):565]
COMMENT     REFSEQ INFORMATION: The reference sequence is identical to
            CM000673.2.
            On Feb 3, 2014 this sequence version replaced NC_000011.9.
            Assembly Name: GRCh38.p12 Primary Assembly
            The DNA sequence is composed of genomic sequence, primarily
            finished clones that were sequenced as part of the Human Genome
            Project. PCR products and WGS shotgun sequence have been added
            where necessary to fill gaps or correct errors. All such additions
            are manually curated by GRC staff. For more information see:
            https://genomereference.org.
            
            ##Genome-Annotation-Data-START##
            Annotation Provider         :: NCBI
            Annotation Status           :: Full annotation
            Annotation Name             :: Homo sapiens Annotation Release 109
            Annotation Version          :: 109
            Annotation Pipeline         :: NCBI eukaryotic genome annotation
                                           pipeline
            Annotation Software Version :: 8.0
            Annotation Method           :: Best-placed RefSeq; Gnomon
            Features Annotated          :: Gene; mRNA; CDS; ncRNA
            ##Genome-Annotation-Data-END##
FEATURES             Location/Qualifiers
     source          769..26447
                     /dnas_title="NC_000011.10_MPZL3"
                     /organism="Homo sapiens"
                     /mol_type="genomic DNA"
                     /db_xref="taxon:9606"
                     /chromosome="11"
     gene            769..26447
                     /gene="MPZL3"
                     /note="myelin protein zero like 3; Derived by automated
                     computational analysis using gene prediction method:
                     BestRefSeq,Gnomon."
                     /db_xref="GeneID:196264"
                     /db_xref="HGNC:HGNC:27279"
                     /db_xref="MIM:611707"
     misc_RNA        join(769..915,19614..19677,23217..26447)
                     /gene="MPZL3"
                     /product="myelin protein zero like 3, transcript variant
                     3"
                     /note="Derived by automated computational analysis using
                     gene prediction method: BestRefSeq."
                     /transcript_id="NR_104404.1"
                     /db_xref="GeneID:196264"
                     /db_xref="HGNC:HGNC:27279"
                     /db_xref="MIM:611707"
     mRNA            join(769..915,12796..12926,15877..16087,17548..17713,
                     19614..19677,23217..26447)
                     /gene="MPZL3"
                     /product="myelin protein zero like 3, transcript variant
                     2"
                     /note="Derived by automated computational analysis using
                     gene prediction method: BestRefSeq."
                     /transcript_id="NM_001286152.1"
                     /db_xref="GeneID:196264"
                     /db_xref="HGNC:HGNC:27279"
                     /db_xref="MIM:611707"
                     /dnas_title="MPZL3"
     misc_RNA        join(769..915,12760..12926,17548..17713,19614..19677,
                     23217..26447)
                     /gene="MPZL3"
                     /product="myelin protein zero like 3, transcript variant
                     4"
                     /note="Derived by automated computational analysis using
                     gene prediction method: BestRefSeq."
                     /transcript_id="NR_104405.1"
                     /db_xref="GeneID:196264"
                     /db_xref="HGNC:HGNC:27279"
                     /db_xref="MIM:611707"
                     /dnas_title="MPZL3"
     mRNA            join(769..915,12760..12926,15877..16087,17548..17713,
                     19614..19677,23217..26447)
                     /gene="MPZL3"
                     /product="myelin protein zero like 3, transcript variant
                     1"
                     /note="Derived by automated computational analysis using
                     gene prediction method: BestRefSeq."
                     /transcript_id="NM_198275.2"
                     /db_xref="GeneID:196264"
                     /db_xref="HGNC:HGNC:27279"
                     /db_xref="MIM:611707"
                     /dnas_title="MPZL3"
     CDS             join(843..915,12796..12926,15877..16087,17548..17713,
                     19614..19677,23217..23243)
                     /gene="MPZL3"
                     /note="isoform b precursor is encoded by transcript
                     variant 2; Derived by automated computational analysis
                     using gene prediction method: BestRefSeq."
                     /codon_start=1
                     /product="myelin protein zero-like protein 3 isoform b
                     precursor"
                     /protein_id="NP_001273081.1"
                     /db_xref="CCDS:CCDS66241.1"
                     /db_xref="GeneID:196264"
                     /db_xref="HGNC:HGNC:27279"
                     /db_xref="MIM:611707"
                     /translation="MQQRGAAGSRGCALFPLLGVLFFQDAHVRGYVGEKIKLKCTFKS
                     TSDVTDKLTIDWTYRPPSSSHTVSIFHYQSFQYPTTAGTFRDRISWVGNVYKGDASIS
                     ISNPTIKDNGTFSCAVKNPPDVHHNIPMTELTVTERGFGTMLSSVALLSILVFVPSAV
                     VVALLLVRMGRKAAGLKKRSRSGYKKSSIEVSDDTDQEEEEACMARLCVRCAECLDSD
                     YEETY"
                     /dnas_title="MPZL3"
     CDS             join(843..915,12760..12926,15877..16087,17548..17713,
                     19614..19677,23217..23243)
                     /gene="MPZL3"
                     /note="isoform a precursor is encoded by transcript
                     variant 1; Derived by automated computational analysis
                     using gene prediction method: BestRefSeq."
                     /codon_start=1
                     /product="myelin protein zero-like protein 3 isoform a
                     precursor"
                     /protein_id="NP_938016.1"
                     /db_xref="CCDS:CCDS8392.1"
                     /db_xref="GeneID:196264"
                     /db_xref="HGNC:HGNC:27279"
                     /db_xref="MIM:611707"
                     /translation="MQQRGAAGSRGCALFPLLGVLFFQGVYIVFSLEIRADAHVRGYV
                     GEKIKLKCTFKSTSDVTDKLTIDWTYRPPSSSHTVSIFHYQSFQYPTTAGTFRDRISW
                     VGNVYKGDASISISNPTIKDNGTFSCAVKNPPDVHHNIPMTELTVTERGFGTMLSSVA
                     LLSILVFVPSAVVVALLLVRMGRKAAGLKKRSRSGYKKSSIEVSDDTDQEEEEACMAR
                     LCVRCAECLDSDYEETY"
                     /dnas_title="MPZL3"
     mRNA            join(11551..12049,12760..12926,15877..16087,17548..17713,
                     19614..19677,23217..26447)
                     /gene="MPZL3"
                     /product="myelin protein zero like 3, transcript variant
                     X2"
                     /note="Derived by automated computational analysis using
                     gene prediction method: Gnomon. Supporting evidence
                     includes similarity to: 1 mRNA, 43 ESTs, 48 long SRA
                     reads, 2 Proteins, and 95% coverage of the annotated
                     genomic feature by RNAseq alignments, including 14
                     samples with support for all annotated introns"
                     /transcript_id="XM_006718775.2"
                     /db_xref="GeneID:196264"
                     /db_xref="HGNC:HGNC:27279"
                     /db_xref="MIM:611707"
                     /dnas_title="MPZL3"
     CDS             join(12031..12049,12760..12926,15877..16087,17548..17713,
                     19614..19677,23217..23243)
                     /gene="MPZL3"
                     /note="Derived by automated computational analysis using
                     gene prediction method: Gnomon."
                     /codon_start=1
                     /product="myelin protein zero-like protein 3 isoform X2"
                     /protein_id="XP_006718838.1"
                     /db_xref="GeneID:196264"
                     /db_xref="HGNC:HGNC:27279"
                     /db_xref="MIM:611707"
                     /translation="MSGFGRRVYIVFSLEIRADAHVRGYVGEKIKLKCTFKSTSDVTD
                     KLTIDWTYRPPSSSHTVSIFHYQSFQYPTTAGTFRDRISWVGNVYKGDASISISNPTI
                     KDNGTFSCAVKNPPDVHHNIPMTELTVTERGFGTMLSSVALLSILVFVPSAVVVALLL
                     VRMGRKAAGLKKRSRSGYKKSSIEVSDDTDQEEEEACMARLCVRCAECLDSDYEETY"
                     /dnas_title="MPZL3"
     mRNA            join(12056..12313,12760..12926,15877..16087,17548..17713,
                     19614..19677,23217..26447)
                     /gene="MPZL3"
                     /product="myelin protein zero like 3, transcript variant
                     X1"
                     /note="Derived by automated computational analysis using
                     gene prediction method: Gnomon. Supporting evidence
                     includes similarity to: 1 mRNA, 43 ESTs, 48 long SRA
                     reads, 2 Proteins, and 95% coverage of the annotated
                     genomic feature by RNAseq alignments, including 11
                     samples with support for all annotated introns"
                     /transcript_id="XM_017017304.1"
                     /db_xref="GeneID:196264"
                     /db_xref="HGNC:HGNC:27279"
                     /db_xref="MIM:611707"
                     /dnas_title="MPZL3"
     CDS             join(12289..12313,12760..12926,15877..16087,17548..17713,
                     19614..19677,23217..23243)
                     /gene="MPZL3"
                     /note="Derived by automated computational analysis using
                     gene prediction method: Gnomon."
                     /codon_start=1
                     /product="myelin protein zero-like protein 3 isoform X1"
                     /protein_id="XP_016872793.1"
                     /db_xref="GeneID:196264"
                     /db_xref="HGNC:HGNC:27279"
                     /db_xref="MIM:611707"
                     /translation="MMQPCYTWGVYIVFSLEIRADAHVRGYVGEKIKLKCTFKSTSDV
                     TDKLTIDWTYRPPSSSHTVSIFHYQSFQYPTTAGTFRDRISWVGNVYKGDASISISNP
                     TIKDNGTFSCAVKNPPDVHHNIPMTELTVTERGFGTMLSSVALLSILVFVPSAVVVAL
                     LLVRMGRKAAGLKKRSRSGYKKSSIEVSDDTDQEEEEACMARLCVRCAECLDSDYEET
                     Y"
                     /dnas_title="MPZL3"
     misc_feature    834..853
                     /dnas_title="gRNA Target"
                     /note="GCTGCCGGGATGCAGCAGAG"
     misc_feature    12917..12936
                     /dnas_title="gRNA target"
                     /note="ACACACTTACTGATACTGTG"
     misc_feature    12920..12921
                     /note="A inserted in clone 25"
     misc_feature    846..847
                     /note="insertion of ~397 bp"
     misc_feature    16047..16047
                     /note="T>C"
     misc_feature    12875..12875
                     /note="A>G"
     PCR_primer      776..795
                     /dnas_title="7295"
                     /pair=""
                     /primer="CCGGTGTTACCTGTGTCGTT"
                     /current=0
     PCR_primer      complement(1118..1137)
                     /dnas_title="7296"
                     /pair=""
                     /primer="CGCAAGGTGAAAAAGCTCCC"
                     /current=0
     PCR_primer      complement(965..984)
                     /dnas_title="7259"
                     /pair=""
                     /primer="AACCGGAAAAGCGACCATCT"
                     /current=0
     PCR_primer      10566..10585
                     /dnas_title="7322"
                     /pair=""
                     /primer="GGGACATGGCAGGACATTCA"
                     /current=0
     PCR_primer      complement(13996..14015)
                     /dnas_title="7323"
                     /pair=""
                     /primer="AGAGCTGCTGTTTCTGACCC"
                     /current=0
     PCR_primer      complement(13093..13112)
                     /dnas_title="7261"
                     /pair=""
                     /primer="AATTCTTACGTGGGGCCCTG"
                     /current=0
     PCR_primer      complement(1047..1066)
                     /dnas_title="7443"
                     /pair=""
                     /primer="ATGACATCGTCCCAACGTCC"
                     /current=1
     PCR_primer      1..23
                     /pair=""
                     /primer="GGGAAAACTACTGGCTTTCAAGT"
                     /current=0
                     /dnas_title="7440"
     PCR_primer      306..325
                     /pair=""
                     /primer="CATCATTGCCACCGCCAAAA"
                     /current=0
                     /dnas_title="7438"
ORIGIN      
        1 gggaaaacta ctggctttca agtctagtaa aggaatggaa attgaaaaat ggaaacttat
       61 taattcttcc ccaaagcgaa agcatacttt tattctcctc ctgctttcat tgacatgtgg
      121 caatttccag ggaagaggct tactgattat taaagcagtg tacttattgt accatctctt
      181 tttcagaagt atgtgacgcc atctcacttc aagtactgtg ataacataac tttcttactt
      241 ttccaaccaa agacacagaa atcccagttc ctcttttcct ctaatacagg ctgtaatgat
      301 ttgatcatca ttgccaccgc caaaagtaat ttaataaaca cccaattttg gaggctgcaa
      361 tacttacact aaaaaggaca ccaaccaatg aggcttgtgg cacatatcac tacaagcacc
      421 taatatatat ttatctatac tgtatgatct cccaggtgtt tctgaactct aaatttacag
      481 tagtgtattc tgagaacctt caactaaatc tcgagacgta aaaacgatgt ctgacatgca
      541 gtcagagcat caaaattatt tagttctgca gaattccata aaaacaaaat tgtaattatt
      601 ccaagtccgt agcctacttc attttcaagc aaaagagagc atttagctcc cgcctgaaag
      661 ttaataaatc tctggtcagt gaaaccaggt gtggttctgg aaagaagcca ggttcctatg
      721 gtaacttcgg atcgccattt aagttgtctc tcggcctcct gctctgacgt cacttccggt
      781 gttacctgtg tcgttaccgg gagctgtaaa caaggtgtgc aagcatctga agagctgccg
      841 ggatgcagca gagaggagca gctggaagcc gtggctgcgc tctcttccct ctgctgggcg
      901 tcctgttctt ccagggtgag tgctccggct ggctacgctc cacttccggc cggggggtta
      961 gggaagatgg tcgcttttcc ggttccgggt aggggggtct ccagaaagcc cccgcatagc
     1021 tctgggaagg aaggagggag ggagcgggac gttgggacga tgtcatcacc accccgttga
     1081 ggatagttgg tattttgtca gtcctttcct gagctttggg agctttttca ccttgcgtga
     1141 cctgtcattg tagtttggtg atagcatact tgatggaacc acaaagagct ctggctttgg
     1201 gggcacccgg tgttattttg tggtgttatt atcagtggtt gaccgctgtc gtttgggcgc
     1261 tgtataccct gattagaaag aaaacagttc tagcattcag tagtttgccc cagtagtttt
     1321 gggaaacaaa atcatgacag ttggtaattt tattttttgt aggtgattat tgtagtctat
     1381 aaaatgaaat atttgctagt cacagaaggg atgtgatgtg attcgttata gagaagcata
     1441 tcgatgaaaa agtaactgct ttagcatttt cataactttt tttaatacaa gaaagagcat
     1501 ataaattctg ttaaaattta ttaagtaata tcagaagtag ggtattcaca ctgacattca
     1561 catcttaaaa ttaggtgagt tttgctttca tataattttc aaattgcata aatttcaatc
     1621 cagcctaatt accttcatct taaggtacaa ttatttcctg gattttgtgt atgtgtgtct
     1681 tcctgggaaa taaaatatta gtatatctag tattagagtg aattgctaaa tttataaaat
     1741 ttccttgagg gtaatgggga tttctgaaag agatatttaa tattatataa atataaatag
     1801 tttaatataa agacttcaga tgtcctaaat cttagcagtt aaggctggaa agtttttaac
     1861 tggtgactaa tattcatgtt gccagcacac ccccgatccc tcccagctgc ctgtgtcatc
     1921 ataagtctcc agtttttaag ctaaattact ttgcagtatg atatttaggc tggcctactg
     1981 tcactcctaa taaacccagt cctctctctc tctctttcac acacacacac acacacacac
     2041 acacacacac acacacacga gaaatattca aatattgtct tattgagaaa aaaaatctgg
     2101 aaatggtgtt ttcttaaatc taatgtcatt ttgctttgaa gagcatctgt caagtccagc
     2161 agaccatata attcaatcaa acatttaaag ttgattttac aatctctatg tacttgtgga
     2221 atagattttt tgccttttaa aaaataactg gtggcagggt gtggtggttc ttgcctgtaa
     2281 tcccagcact ttgggagacc gaggcagctg gatcacctga ggtcaggagt tcgagaccag
     2341 gctgaccaac atagtgaaac tccgtctcta ctaaaaaata caaaaaaaat tagccaggcg
     2401 tggtggcggg cgcctgtaat cccagctact cgggaggctg agacaggaga atcgcttgaa
     2461 cccaggaggc agaggttgca gtgagctgag atctcgccat tgcactctag cctgggcgac
     2521 aagagagaaa ctccgtctca aaaaacaaaa acaaaaacaa acaaaaaaga aacaactggt
     2581 ttatcatatt attcacatgc catacaattt actgtcttaa agggcataat tgaatggttt
     2641 ttagtatatt cacagttatg caataattac cactatcaat tttagaacat tttcatcacc
     2701 ccaaagagaa acttgatacc cattaacaat cactcctcac tctccatttc ccttagcccc
     2761 tggcaaccac cagtctattt ttttgtatct attgatttgc ctattctgga catttcatat
     2821 aaatagaata atatctgtaa tcctagcact ttgggaggcc gaggtgggtg gatcatttga
     2881 ggtcagaagt ttgagaccag cctggccaac gtggtaaaac cctatctcta ccaaaaaata
     2941 caaaaaaaaa aaaaaaaaaa aaaaaaaatt agccaggtgt ggtgacatgc ccctgttatc
     3001 ccagattctt gagaggctga ggcagaagaa tcacttgaac ctgggaggtc ggagttgcag
     3061 tgatctggga ttgcaccact gcacttcagc ctgagcgatg gaatgagatc ctgcctcaat
     3121 aaataaataa ataaataaat aaaaataaag taaatggaat tacacaatat gtgcttttgg
     3181 tgactggctt ttttcacttt gcatgttttc aaggttcatc catttgtttg gtgttttaaa
     3241 tcttatgtgg ttgagtttgg tttcatgtca gtgtttattt gccttttgtt ttcaaagata
     3301 agaccactta aattattaga ttatttgaat tctccttaag ttataagtct ggtcctgcta
     3361 tatcagttat ctaagtattt agaaatggta gactagggga cctaggtttc ttaaactttt
     3421 ctctctttta cttaggtgtg caatatgaat aaaatatcag tagatttgta ttttagaaaa
     3481 tggggcatac aagattgggg gctttattga cacatttaat tctttcatgt gtaaaattac
     3541 ttatgtgaaa atgtgatttt cttgtttttt ccccagacta aaaagttttt gttaattatt
     3601 atgagtattt ctatagttgg ctgtttttac ctggcaagaa tgcttttctg ctcagatgaa
     3661 gagataaagg cattaggcct gggatggaca tttctgagtg aattaatgtt ggattggtat
     3721 tttttttatg agtggaagag acaaactgtc ttacatccat tggttttaaa acatttttta
     3781 atttcagtat atatatgtag agaaaagtac acatgtcata agcctataca gctcaatgaa
     3841 ttttaagaaa ctgaacacac atgggtaact agcacccaaa tcaggatata taaaatgttc
     3901 cttgcattcc aaaagccttc ttttgtgctt ctttccagtc attatccttt ctccccaaaa
     3961 aggagtcaac accctgatgt ctaacagtat agaatagttt agttcatcca tggatgcagt
     4021 gagccaagat cacgccactg cactccagcc tgggtgacag agtgagactc tgtctcaaaa
     4081 aacaaacaaa caaaaaacaa accgaaaata ttagtctgta aagattgatc ttgagcctaa
     4141 acttttagat gttttctatc ctttgaacaa atgcttctgt atcttaagct tggaaggaca
     4201 ctgggaaact aaacactttt aaaaggcact tttctttcaa tagcccactt ataaagtttg
     4261 ctttatctac cagtacgggg gaaaaaaaga ataaagttgg ttttattcca tttaaagtag
     4321 ttttggtatt tctttgctcc ataccaaagt cttcctcccc caaaataaac aagtgaatta
     4381 gaaccaaaaa aaatcaagaa aaagaaaaaa gttaataatt tcttctagtt ctcagagttt
     4441 tatataagac tgtacaaaat tatcgtcatt tagaattttt tttttcacca gccctgaatt
     4501 ttagttcatc catggataaa ctattacttt tcttattttt ctttaactat acaattaaga
     4561 ccccacatat ccagtattta gatttcaaca aaatgacttt aaatgtttat aactttttgg
     4621 caaaatcatg ctcataaata tggagttcag atatattaac aagggaaaaa ttggtaggta
     4681 ggtgggttta ttgatggcgt acttactata atttagcaaa cagaatttgg tttagtaacc
     4741 aaaatttact ataatttagt aaccagaatg tgtaatttta atgcttattt tgtaataatt
     4801 tttgttttat aaaaaggaaa ctgggctggg cacggtggct cacgcctgta atcccagcac
     4861 tttgggaggc cgaggcgggt ggatcacgag gtcaggagtt caagaccatc ctggccaata
     4921 tggtgaaacc ctgtctctac taaaaataca gaagaatcat ttgaacccgg gaggtggagg
     4981 atgcagtgag ccaagatcgc gccactgcac tgcagcctgg gcaacagagt gagactccat
     5041 ctcaaaaaaa aaaaaaaaaa aaaaaagagg aaactgttgg tttggtctag ttgaataaat
     5101 attactatac taaacatcca caatatgcta ggctctgttt tggtgggatc aggatctatt
     5161 ggagaagaca taagtcaaca gatgatttta gagtctgata ctaagaggga aatgcattag
     5221 aaaccatgag gatggagaga gatgctttga tctggcatga gaataaagga aagatttcct
     5281 ggagatgaag ttaaatcttg aaagaggaat aagtttgtta gagataggga gtgaagaaaa
     5341 tattagacat agagaggtgc ataaaccggg catggtggct catgactgta atctcagcac
     5401 tttgggaggc caagatggga ggatcacttg agccaaggaa ttcaagacca gcctgggcaa
     5461 caatagtgag accccatctc aaaaaaaaca aaaaataaac aaggcgggtg tggggtgggg
     5521 ggcattaaat aactttccaa gcaggttttc tgaaactcgc tttgattgga ttagcttaga
     5581 tcacatattg acctatcttt atgattggga ggatgtgatt ggctctcaaa agccaattaa
     5641 gtattaatac acctcttcct atgtcagcat tagggactta acctgtgtag cttgaaattg
     5701 accatggtag gagtatttgc accacagaaa ttgtccaacc ctatgtatgt ggacctttta
     5761 ttttttgtaa aaatgttctg ctgtttacca ggacaccact agatgtaatg attggtttag
     5821 gtaaatctga gtcagcctca gctggcagta aagtcagttg ctgtttactt ttagttttct
     5881 cccctcccac cagactcatt cttttctcta ctctactctt tggaaagcta actgtataaa
     5941 gtacatcatt caggctctct tcctctggtt tccagttata tttggccaac gggaggcatt
     6001 ggcaggagat tggagggcag gagagagatc aggatattta tttcctgctc cctccctctc
     6061 ttggtgccat gatctgtagt acctgtatcc ctctaacaac agcccctgtc aggttgccca
     6121 cagctcccac tcttaccagg atctagtaac accatttcct ccctttgccc ttcagacctg
     6181 gggatggtaa aagctttgtg ctgctgtcag cttccttaac cttgggaaaa gtcccttcga
     6241 aaagtggcct aggctaagca tggtggctca cgcctgtaat cccagcactt tgagaggttg
     6301 agatgggagg attgcctgag ttcaggagtt tgagtccaga ctaggcaaca tagggaaacc
     6361 ccgtctctac caaaaataca aaaaattagc caggtgtggt ggcacacgcc tgtggtctca
     6421 gctatttggg aggctgagat gggaggatca cttgaacctg ggaggcagag gttgcaatga
     6481 actgagatcg cgccactgca ctgtagcctg agcaacagag tgatgccctg tctcaaaaaa
     6541 aaaaaaaaaa agaaaagaaa aaaagaaaag aaaagtggcc catacacttt tcacaatctc
     6601 agctgattgt gccttccatt gcctgcctgg atcctgactg atagtgtcat ttcctcctag
     6661 ctcataggct gtgtgggaaa aggtaggtat caaaaaaaaa aagggtatta ttaggagatc
     6721 aggggaaatg gatgttgagc tggcaacaaa caaatgttta ccgcattcga tttgaggtcc
     6781 tgtgggggtg atattcaaga gagtatatcc ggtaacactt gaacactcag aggcagatca
     6841 tggctagtaa tatagattgg gaaatcatta tcctgttagt ggttgttaaa tctacaagtg
     6901 aataggattg tccaaggaaa acatgttgaa tgactgtata ttcaggctgg agctctgagg
     6961 aacaccagtg tttaaagaat ggttaagaaa agaatagcat tagatatttg atacatactg
     7021 tcagagatgt ggggagacag agatagagtg agtatgtgtg tgtgtatgtg taacacagtc
     7081 agtggtggag ttggttggag ggaaactaaa gagattctaa tcttaaattg taacccatat
     7141 ctctttgttc taaaccaagg gttgacaaac attttctgta aagggccaga gagtatttta
     7201 gactttgtgg gctacatggt ctctgggggc aactattcaa ttctgcaaaa aatgcagcca
     7261 cagataatac atcaacaaat gaacatggct gtgttctaat aaaactttgt tttaaaagac
     7321 attgtaaatg ttttttagct gtttaccaaa agaccactgg atgtcataat tgatttaggc
     7381 caatctggtc acacccagag ctagcggcaa ggtcagttgc tagttgtttt tagtttgttc
     7441 cctttccact agatccattt gcttccattt agctcatggg ccataatttg ctcacctttg
     7501 ccctaaacca actgctccct tgacattatc ccttgggtat ctcagaagca ccttaaatgc
     7561 atccagaatc aaactcctgt tcccctgcca agcctagtac ttttctagtc ttcctgtctc
     7621 agtgaatgac atcagcaagt cggaaacctg acagtcatcc ttgatacctc cctttcccta
     7681 acattccaca gccatactta gttcaaactt cccttctttc ttaatggact atcgtagtag
     7741 cctcctcagt aatttcccca tattcactca ttcacttttt cttttttttc tttaagagat
     7801 gaagtcttgc tctattgccc aagctggagt gcagtggtgc gatcttggct caccgcaacc
     7861 tctgcctccc accaccacgc ctggctaatt tttcattttt agtagagacg gggtttcgcc
     7921 atgttggcca ggctggtctc gaactcctga cctcaggtga tccacccacc tctgcctgcc
     7981 aacatgctga atttacccat attcactctt gattccttgt aagtgtcttc tctaaagtga
     8041 tctttttttt cttctttttt tgagatggag tcttgctttg ttgcccaggc tggagtgtag
     8101 tggtgcgatt tcggctcacg gcaagctctg cctcccaggt tcatgccatt atcctgcctc
     8161 agcctcctga gtagctggga ttacaggcac ctgccaccac gccccactaa ttttttgtat
     8221 ttttagtaga gacggggttt caccgtgtta gccaggatgg tctcgatctc ctgaactcgt
     8281 gatccacccg cctcggcctc ccaaagtgct gggattacag gcgtgagcca ccgcgcccag
     8341 cctaaagtga tcttttaaga atgcagattt catcaggtct cttcttgccc agtcccacag
     8401 ttaagtactt tccatggctt cctattacac taaggatgag gacccaaatc tgtaaggtcc
     8461 tgcctggtct gttttttgtt tacctcccag ccacatctca ttctattttc tctccctttc
     8521 gtgttttttt gtgttgcagt catactcctt ttcagctcct tgactgactg agctccttcc
     8581 tggtgcagga cctttgcatg tgctgtgtct tctgcctaga atgccctccc tctcctcacc
     8641 ttgttacctt tttcttcaga tcttagctca agagtaactt ccagggaagc tttcattaac
     8701 cactctcctc tcccccatca taacaggggc cgtacccata gccactttct ttttccttcc
     8761 ttcatagtag ttatccaagt ttgttaatta tgcatttgtc tttatgatta cttaattaat
     8821 gtatcaaact tctgctgtat ttcaagtata caagggagtg tatttatttt gcttgcattt
     8881 aattccaaac ccagaggatg gcacaaaaga gatgctcaag aaatgtatgt ttgaagaatg
     8941 agtgaatgaa tgagagcatt gtcatgcaag ctttgggata gagaagttca aggagcaaag
     9001 agtcactggt agaggaccca gtaaaataag tatagaaaag tgtctactgg ggtttttatc
     9061 cctcggattt tacaatttta agatatatga tgccttttac cagaagtggt agtggagttc
     9121 agttgtacca taaggtccat aagtgaatgg gaagaaggaa atggagacct caagtgtaga
     9181 ccactctttc acaaacttgg cttagaaagg agagaaaggg cagtagttgg taactagagt
     9241 aatattacag cgttaaagaa agatttttta aaattgctat ttgtttttaa ggatgggaga
     9301 aacctgtgta tttagaggct gaaggggagg ggttgaaggc agtagaaagg tttttttttt
     9361 tttttgagac agagtctcgt tcagtcaccc aggctggagt acagtggtgt gatctcagct
     9421 cactgcaacc tctgcttccc aggttcaagt gattctcctg cctcagcctc ctgagtagct
     9481 gggactacag gcatgtggca ccatgcctgg ctaatttctt ttgtattttc agtagagaca
     9541 gggttttgcc atgttgcccc ggctgctctt gaactcctgg cctcatgtga tccccctgcc
     9601 tcggcctccc aaagtgctgg gattataggc atgagccacc acgcctggcc tagagaggtt
     9661 tttctgctaa agcagggaat ggaggggatg aatccaggca gagcagagga cctggcctcg
     9721 cataggaaaa gggacaccac atcctttcag gttggaagta aggatgggag cagatgcagg
     9781 aatgtgtgtg cctgggccgt ttatatggcc tcgagtttca tgacgatgta agaggtaaca
     9841 ttttcttctg agaatgaggg gtttggaggt tgcatggagg actaagggag aatgacaagg
     9901 gcttgaggaa tcatggaatg ggaagctaag caaggccagt taaacgtttg ccaggcctcg
     9961 ttgaggactc agctgtggga gatattcacg catttcttat ggtaattgtc cagtcgtgtg
    10021 atttttcttg ttcacaacta gcctagtctg gtcgtctaga gctgagcttt ttctgaaagg
    10081 gtgcaatgga aagataggag tgtaggggag ttaagagtat tgcatgtact ataaaaaagg
    10141 tgataggaat aaagtgggtg atttacaagc atgctttgtt cctatactag aatttctggt
    10201 gacctgtcca cctgtttctc tcagtgtccc tctgcctgct cccctccctc tgaatttttg
    10261 ccctgaaggt gctgacattt aatagaggaa tagcctttgt aactaggtgc aatcgatggc
    10321 atctgtgcct gtgcaggatt atgtacctag tgttaggagg agaaagggcg atgaaccgca
    10381 tcagggaatt tgggaaggca ccgcaaaggg ggccgatatt tgagctggaa tttgaaggtg
    10441 tgtgaatgtt gggatatggt gtggtgggga acaacccagg caggattatt agaggtgggg
    10501 agagcctttc agacagagac ctgttcaaag aaaggctcag tggcatgaaa ggacacagta
    10561 catgtgggac atggcaggac attcaagtaa tgatgaaggg attgggaagg tagatgggat
    10621 gcagtgacag aagtttaggg ctagattgcc actctctgaa ttttattttg tagtccaata
    10681 ggaaattact gaaagttttt gaatatgtgt ggtgttcatt ttaataataa tagctaatgt
    10741 ttattaaagt tattattcca gatgctgtgc caagcgtttc atgttgtgaa atgaacaaca
    10801 tgatcaaaat gaaaaatttt cttttttgat tgtagtggct cttcagagtg atccagtgaa
    10861 gtagatcttg ttattattcc cattttccaa gtgaagacat tgaagcttga actggttagg
    10921 taaccgagat cacggtctca caaccagaaa gtagctgagc tagaactcaa gtccagcttt
    10981 ggctaattct aaatctgtat ttcaaatctc aatattatac ttatgtttta ggataaagga
    11041 atggacatgg ggagagtgta gattgtccat tcatttccac cttccagttt ttagagctag
    11101 atcttgagtg atgaataagg attttcttac agtgatgggt caggattgag ggcctaagaa
    11161 agtggggact gagggataaa agctttccag cagagggaca gcatttgcaa aggcacagaa
    11221 ggcaggacag gtttagcatg gcaaagtcgg aaagggtgcc ataggcagac cagaagtaat
    11281 cttcatcttt gggagggtca gattcttatg agttcttatt agtgggttca gttttggtct
    11341 cctcctttta aaaggaatgt caacagactg gattgtctag agaggagcaa gaaaaatgat
    11401 tcaaagctgg cagaggtaga ggcagtggaa ctgatgactc ataactgtga caggaaaggt
    11461 tgagagtgtg tgggcaggac tgaagaggtg gcaataatga caatgacact gtctaacacg
    11521 cactgagcac ttactctggt tcgggtaggc ttcttagtgt tgtatgtgtt ttaactcttt
    11581 taatcctcac agtggccttc tgaggtaagt actgttatta tcattcccat gaggctgaga
    11641 agactgaaga agtacggtaa cttactaagg ctgcagagcc agcaggtgac agggccggga
    11701 tttgaaccca gaccctctgg tgtaggagcc gtggcctgcg tgctcaatca caacaccatt
    11761 ctgcctgtac cagaagcact gccgattttc aggacagcgt gtgggtttgc acttttctga
    11821 aatcttgctg ctctgtttat cttggccagc agaagattca tggcttcttg aggtagataa
    11881 ggaagcagga agaacaaagt actggcaatg tcatttccta aaatatgccc ctgtagggaa
    11941 agataagttt ttgttctctg aaagcagaag gaactggtta gaacaaagtg ccagcccttt
    12001 tcagagagat gaagtgtcag agttggataa atgagtggtt ttggaagacg taagtctcta
    12061 gtgggtttta aaatggtacc ttatttttac ttgctagaat gcatttacct attctgtttt
    12121 cttctccatg atttactttt aatggatgtg tgattcctca gccagcttta agaaaaaggg
    12181 aaaaactaga tagtaccttg ggggcagttt tagaaaatta tttgaaataa attctcccat
    12241 tcttacttcc tattctcatt ttgctgttga tgaggcaatg gtagcttcat gatgcaacca
    12301 tgctatactt ggggtaagtc ccttagacca caaaagctgc catattccca gagtgtgtgt
    12361 gtgtgtgtgt gtgtgtgtgt gtgtgtgtgt gtgtgtgtgt gtgtctgcgg gggatggaag
    12421 gggatgggtg atgttgcctt ttagccagcc atgggcagac ccattgtttg tacttaattg
    12481 aaccacaagc ctgtattcgg gaaaacgctg gtgtgaccag attttaaatt tttacacaag
    12541 cattcagttg tgatttaaga ttagaaaatg attgaaaaat gctatctttg attaatgcag
    12601 atatcaactc cttgtccctt gtgggcttgc ctgagaagat agttgttaat atttattgct
    12661 ctggcttttt gatgagggct ctaaaaataa ttgttcactc acatctgtat attccaccca
    12721 catgaatgca ttttaagtgt ttgggtttgc tttgattagg tgtttatatc gtcttttcct
    12781 tggagattcg tgcagatgcc catgtccgag gttatgttgg agaaaagatc aagttgaaat
    12841 gcactttcaa gtcaacttca gatgtcactg acaaacttac tatagactgg acatatcgcc
    12901 ctcccagcag cagccacaca gtatcagtaa gtgtgtactt tttcggaatg ttcctttggt
    12961 caacagtttt ggaattgttt tactgcaaat cataggcatg cctgaggcca tctcatctta
    13021 gagtagaaga tgggcttcta ctttaataga gatagatgaa cttttatcct atatgacatt
    13081 catttggtca cgcagggccc cacgtaagaa ttctgtaaat aagctgcagg aaaaaagctg
    13141 tcagaaactc agaggaaatg tggtttaatt ttgtttcctc tttgttgttt ctttttgcat
    13201 tatttcatag cttcattttc agatttaatg tactaaaaag ggtaccttca ggactattga
    13261 atagaaaaat tctatgggtc cagtcatgga catcctttct cttaaggctg ctcattttct
    13321 gtcatattaa gttgtctcaa tgggtgtatc tgtttgcata tttgcgcttt gtggagttat
    13381 cttggcactt tctcccagtg tataaacatc tgcattgatt tatatggctg cctttgaagg
    13441 aaatggtggc acctcgtgtt ggtgacagat gttggtgaca gatggtcttg caatattgga
    13501 agcaatatac cttattgagg tatattagtc acacatataa aacacattta tggtccaagt
    13561 ttcattgtag gtgtctaatt gaagattaaa atgctataaa atttttttct ctttaagctt
    13621 ccagcagtat ccttagctca ggatagatgt tattcaagaa tgtgaatgtc atagctgtat
    13681 ggaagattgt attttttaaa gtattgttaa tttatttatc ccatttcctt cactggaaaa
    13741 atgtcctctt tgactttcat gtataaataa gctttgcatt ctgtgttagg agccattata
    13801 gaatgccaca tagcttgagg ctaggtaggg gactccagtg aaagaagcta ggctgtattc
    13861 atgctcccct cccacttttt tttcagactt gaaatagttc acttgattct gagtggtcag
    13921 gaaactgtgg ctggccttat ttggctctgc ctccttggta aaaagtagga cagagcaagc
    13981 aatggggagc ttcctgggtc agaaacagca gctctctcct agtgctgctc tctgcaaggc
    14041 tggtcagaaa atcaacaaac tcatacaagt tggaattaaa gttacataac atgatgttgc
    14101 agtcatgggg ttagtcaatc aggattgtgt cagattaatc aatttgcaag ggatatgagt
    14161 ttcatgaact taacattgaa ttcatgggct agactaatct cgaggataca cagtgggccg
    14221 tgttttgtca ataaggagtt tcaaactctt ttacactgat gctgataatt agtggtaggg
    14281 attctttacc tccccctttg aaatgttcaa cacacttatt atttctcatt atctgtcttt
    14341 atcactaaaa tgtaagttcc gtgagagtag ggactatgcc tgcgtggctc ccaccatatc
    14401 cttttgctta acaatgccta gcacattaga gatctgcacc aaatatttgt tgaataaatg
    14461 catgaacaaa tgaatgaata agtgagtcag catcttttct gggaagttgc ttttcaaaat
    14521 tgggcaattc agtggttgta aacacccagg ttcctaaatg ggaaggtacc aagtaacaaa
    14581 gaaagaggaa agcctgtatt ttgcataagc catattgcat aagtcatatt atattgtaat
    14641 acctgcctgg cctgccccag gtataattag gcttttggtg atgaagtgtc taatcaaggc
    14701 ttttgataag tgtctgataa ttaggctttt ggtgatgaag tgtctgatca agtcctaggc
    14761 agcattattt taattcaaca tatattcact gagtacttat caggtattag acttagggat
    14821 tatattaatt gtcaagatag ataacttgag agaggctgaa ttatattaca acctccttgt
    14881 gattttgaga ataagcaaaa atctcccttt tgtcacttac tagttgtata ccgtagagca
    14941 actcacttag tcttttgttt ggctttgttt tctttctttc cttttttttc tttttttttt
    15001 gaggcggagt ctagctccgt tgccgaggct ggagtgcagt ggcacaatct cggctcactg
    15061 caatctccgc ctcctgggtt caagcaattt tcctgtctca gcctcccaag tagctgggat
    15121 tataggtgta tgccaccaca cctggctaat ttttgtattt ttagtagaga tggggtttca
    15181 ctatgttggc caggctggtc ctgaactcct gagttcaagt aatgtgctca cctcggcctc
    15241 ccaaagtgct gggattacag gcgtgagcca ccatgaccag cctgtttccc tttttataca
    15301 tttggaataa ttatacctgc ctcatgtagt tcagtgtagt catgaggctc aagtgagtaa
    15361 atgtgtggaa attatttgca aactatagag tgctattcaa atacgagatg ctactttaga
    15421 acaaagtttc ccaactttgg cactgttgac attttgagcc agataattct ttgctgtggg
    15481 tgctgtcctg tgcatggtag gatgtttagt agcattcccg gcccctaccc actagatgcc
    15541 ggtagcatct ccccagttgt gacaatcaaa aatgtcttca gatattgcca atatctcttg
    15601 gagggtgaaa ttgcctctgg ttgagaacta ttattttagg gttccaggga gaatttagaa
    15661 gagattcaag ggttaggatc ccagaagtct ctcatcgggc ctttttctga tcagttttat
    15721 taacctatag gatggaggtt aaaaaagcat aaaaagttgc ccaactgaaa aaaaacacac
    15781 cattatacag ttgtatttta ttttggacct actgagcttt atattttcat tgcattttcc
    15841 aagttaacct tttctctcat ggtgttgctt tcttagatat ttcattatca gtctttccag
    15901 tacccaacca cagcaggcac atttcgggat cggatttcct gggttggaaa tgtatacaaa
    15961 ggggatgcat ctataagtat aagcaaccct accataaagg acaatgggac attcagctgt
    16021 gctgtgaaga atcccccaga tgtgcatcat aatattccca tgacagagct aacagtcaca
    16081 gaaaggggta agctcattgc caccaacctt cttctgcagt gctctgtgac tgctgtggtg
    16141 ctttctggag agctcgatga taaacaaagc tgtctatctt tgtaagccag ttgggtcatt
    16201 aaatcattga atcgaagtaa tttttctgcc atcccaatat gtatgttggg gtgaattttt
    16261 aatctttatt ttgaaaactg aattttctct ccaaattttg tcatagtttc tccattaccc
    16321 tttttttaat tttaacttta ggtgaccaaa gttcttgtgg aatgcacgga aaacccctga
    16381 gtaaatatag ggttgttatc tctgtgaaat agaagtcatt ccagttttcc tagcatgttc
    16441 atactcccag ttatggcata gtgttcttgc ctgtgtcttg aaagggtacc ccctctaacg
    16501 ttgagaggta gtgcttttct tttatgctgc aaagaacagt agtttccctt tagtgtgaaa
    16561 caggagaaga gtagattaag gactgatttt tttttctatg ttattccctg atgacgatta
    16621 agtggtcatg ctagtcctta attggatttg agctaaagat ttagaggtac attatgggtc
    16681 attatagatt cgtcatcatt tctcaagtct ttctcaagtt tctctccctt gctcttttcc
    16741 tccttctctc cctcccttcc ttccttcttc cttctcatct tcccttcctt tctccttccc
    16801 ttcctctctc cctgtctcat ttcttccttc tctttctctt tcttgctttc tgtctctctc
    16861 tttctttttt cttttaaagg taataacttg taggtttcaa agatgagcac attcatactg
    16921 ctggcagaag aataaaatga tacagttttg ctggaaggca gtttggtagt atgaatcagt
    16981 gccttaaaaa tataggccct ttgatctagt aattccattg taaatttcat cttaaggaat
    17041 tagagctaaa gatgaagatt tatgtacaag cctggctatc ctaatgtgac ttgtagattc
    17101 taagaattcg aaccaacttg aatgtccagc attagaggat tagttctata aattattcaa
    17161 tgtgatagaa tgctatgcag cgattacaca tcacatctgg aaggaattgt taaatattta
    17221 tcatattata agtaaaaaag gaggttaaaa taatatataa tatatgatcc atacttaaaa
    17281 atatatatgc cctccttgca ccccataccc gataccccta gaagaagatt aaatgggtag
    17341 ataccaaagt gttcttccta ggtagtggga ttatcggtac atttttattc ttcattgtac
    17401 ttttgtgtat tttctacctt tcacacaatg atttattact tttgtaatca gaagaaatat
    17461 aagagcaaaa gtagaaccta gttgctcatg tcgcaggagg catatttgca tgtccctgtc
    17521 ttttaccttc tctttctccg cctctaggtt ttggcaccat gctttcctct gtggcccttc
    17581 tttccatcct tgtctttgtg ccctcagccg tggtggttgc tctgctgctg gtgagaatgg
    17641 ggaggaaggc tgctgggctg aagaagagga gcaggtctgg ctataagaag tcatctattg
    17701 aggtttccga tgagtaagtc cagcaggagc cctgggcagc aagcctgttt cctccttagc
    17761 gctctaccca gacccccaca tccacacctt cctttcttct ggaccgagtt tagttctgct
    17821 ggtgaacttt cttttcaaag agaatagttc tgctaagggg cgccaaaagg aaggttgaaa
    17881 gtgatgtgtg tgaatattaa tttggagaga gatgggggag ttgatatatg gtcctagtct
    17941 tctgctttgg aaatcagatt gtacagtgcc atggtctgaa taaattctga agtcaatgtt
    18001 tcattctttc aattccaggt caattatttt tccttcacct tgtatttggc actgagctga
    18061 tgatgtctcc tgacagaaaa tgcctgagca atgagagagg ctttaagaat agctgtggag
    18121 ggcaaaagcg atttgaataa gcgagatcta ttcttggtcc gcatatattc tgaagggagg
    18181 ggctacatgg atcgtggtta ttaaaaagat ttattaaaca ttattctgcc agtaagcagg
    18241 catgatctag taaattccct aaaaataaat gtagtaaaag gaaatcaaaa caaaaatcta
    18301 cgtaaaaccc cttttctcca ttatctatgt caggggaggg gagtcttaca ttgagaaggt
    18361 ccaaaattca atctctctct gtgtgtgtgt gtgtatgtgt gtgtgtgtgt gcatttattt
    18421 aatgataaga gagcaccctg tgccatttcc aaggaatctg tggctcaaaa aagacaaaga
    18481 actcttggta aaaatgctaa tgtctatttc taagcatggt atccaaaacc ccttatgatt
    18541 ttactctaag tcacattgtt ccctgacatc tccccacgtc ccagctgcca tgaacttatt
    18601 tatgtgccct aacatactat acttcattcg tatatttttc ctaactcatt ctcatcctct
    18661 aagacccctc cttttgactt gctgggaatg ccctctttcc ttctcttgtt tgcctggaaa
    18721 ctctttctta tcctccaaga cccagctgaa atagcccctt ctcttgagtt tccctgagac
    18781 ctcaggggac aattagtcac tcctcactct ttgctgctgc agcagtttga tgttaactct
    18841 attaaaacac ttatcacact gcattataac atatttgtta agttttaaca ggtctctcac
    18901 ccccatcatg agcccttcac aggctcaagt tttatttatc tttttacctc taggctagca
    18961 caatgctcag actttgtcag tgctcagtac acttctgaat gagggataat ttattgagca
    19021 tttattatgt gccaggcact atggtatgtg tttcacatgt atttattttt tatttattcc
    19081 taacaactgt gctttaaggg tgggtggtaa tatgtgcatt ttttgtttgt ttgttttttg
    19141 atatgggagt ctcactcact ctgacaccca ggctggagtg cagtggtgta atcttggctc
    19201 actgcaacct ctgccttctg agttcaagtg attccccatc ttagcctcct gagtaagtgg
    19261 gattacaggt gtgcaccaca acgcccagct aatttttgta ttttcagtag agacggggtt
    19321 ttgtcatgtt ggccaggctg gtctcaaact cctgacttca ggtgatccac ccacctcatc
    19381 ctcccaaagt gctgggatta caggcatgag ccactgcgcc tggccaatat gtgcatttta
    19441 tagatgagga aacaggcttc tggggcttaa acaatttgcc cagtcaccca gctagtgagt
    19501 ggaagaactg gaatctaaaa ccagacctgt ctgatttcaa cacctgtact ttcaactgct
    19561 ctactctatt gaggatagtg gtgattcaga tttggtttgt cctcttttta cagcactgat
    19621 caggaggagg aagaggcgtg tatggcgagg ctttgtgtcc gttgcgctga gtgcctggta
    19681 agtgcatgcc attccttctg cttactgttg atgtcccact ttcctgctta cctaagagga
    19741 tccatcctat gccctcagag gcagcagagg atatgcaggt aggtccaagc aagatatgaa
    19801 ccagcatctt tccccaaagc attttggact caggggaccc ctaccaattc taaccaagat
    19861 tttgtttcct gtctcgtggt cgtagagcag tggtcttagg ttagggaagg gggccacgta
    19921 gagtagtttc tgctgactga cagaaaatcc caaaacagga gtgtcctatg ccactgaatt
    19981 catactagga gacttcgact ggctggactc gaccctgaat ttaacttttc tactgagctg
    20041 tagtattttt cagggagtta ggttgatata accttttagg taacttgatg tcttttatca
    20101 ataagaaata ccaccctgga aggcccaagt tttgatttaa atgtcaaaag gctgtcatcc
    20161 ctcctgcttt gagtactcac tgtgactaat gacagaatca gagagtccaa ttaggaggct
    20221 ggggtgggtg tcctaggatc ccagcaggag ggaagactct ctgatgtggt gcagttggaa
    20281 acaggtcaca aagaacttct gatctcatat gatacatacc tgtcattgcc tcctgtttac
    20341 ttattgccaa gctcacactt ggctcgatga ctaattgcag tgttttttgt ttttctttgt
    20401 ctcatgcact tgagtatcat agggaagatg agagaaaggt tggtaatgcc agtgcagagg
    20461 acctaatacc aacctttgga ggctcggata tttttaagaa cgcaaaataa gttaatgttc
    20521 atacggttat tatccacatt tcagatatta atccattcaa cagtgatttg ttgagcatct
    20581 gtcacgtgcc atatgtactg ttctaggtgc ttaggaacca gcagtgaaca aaactgagaa
    20641 aaattcctgc cctccgagaa ctgaatgttc tttgcctgga aaactttctc atcctctaag
    20701 actctgttga attggggtac aaatactcac aaagttttta aaaataagta aaatatatag
    20761 tatatgagat ggtacttaat gatatggaga aaaaagcaga aaagggggat gggatggctg
    20821 gatgggggtg tgacatttaa taggttaggg acaacctcag tgagaagata ctcaagcaaa
    20881 cacctaagag aagcaagcca tatggctatt gtggaggagc gtttcaggca gaagaagtga
    20941 ctggtgcaaa ggctctgagg aggggccatg attggcatat tcttggagta gcaagggggc
    21001 agtatggcag aaatgaagac agcaaggcaa agaatactat ttgttgacat cagagaagta
    21061 acgcagcagc tagatcttac agaaccttat agatgatttt aatgacctgg acttctactc
    21121 aatgaaatgg aatccattgg agggtttggg aagagaagca gtatcaactt atgtctgttt
    21181 aaaaagtatt actctggctt ttgtgttgag aatgggtggt aacgagcaat gacagaatca
    21241 gagagtccaa gtaggaggca tttgcattaa tccaggtagc tgaagatgct ggtagtttgg
    21301 accagggtgg tggtggtgga ggtggtgagg agtggttgta ttctgattat agtttgaagg
    21361 taaagccaga aggatttact gcttctgcat ttatatatga aaaaatgaga ggactcaagg
    21421 gtagttccaa gattcttgac ttgggcaact ggtagaatag agttaccatt tgctaatatg
    21481 tggaagtctg tgggtgaatc aaactttagg aggaagaaca gaagttgggt ttggacatat
    21541 taagtttgaa atacttatta aacttccaag tggagatgtg gagtaggcag ttgtgggtgt
    21601 ggagttgaga agagaggtct agactggaga tagagattta ggagccatta gcagatagag
    21661 actgataaca gacatttcct ccagggaaat gaatgtagat agggaagggg tcagaggaca
    21721 gaacctgggc cctccaagat ttctaggatg gggagatgaa gaggaattat tagtaaagag
    21781 gctaagaaag agcggctagt gagataggaa gaaaaccagg agattttggt atcctgggag
    21841 tcaagtggag aattatttct aggaaaagag agtgatcaac tgtgtcattt gctgtggagt
    21901 caggtgaagt aaaatgagag ctgataattg attattggat gatttgggaa tatggaggtc
    21961 attggtgacc ttggcaaaag gatcttcagt ggaatagtgg gaatgaaaac ttgtctgggg
    22021 tggggtcaag aaagattgca gaaagatgca ttggaggcag tgggcataaa caactctttc
    22081 aaggacttgt gctgtgaagg gatgcagaga gacaggcaat acgtggaggg caatgtcact
    22141 ggtggctttt ctttttaaga tgggagaaaa tgaacacatt tgtatgcaga tgggaattat
    22201 gtagtagaga aggaaaaaat tgatgctgca agacagagag gagaggattg ctggtgtaat
    22261 gccaggatct agtgcataag tggagtggag atgttgacct tagataaagt aagacaggga
    22321 gagtgtataa gaacaatagg gaaggccaaa tagatggatc cagatgtaga tgagtggcca
    22381 catgtgatgg agcttgtgga aattccctac taattgcttc tctagtccca atcatgggag
    22441 aaagcaaggc cgtcagctga gaatgatggg aagaggaggt gttggaagtt tggggaaaga
    22501 gggaagggta tgaaatagtc atcaaggaga ataaatagac tagagaagtg tggtatgcca
    22561 gttagtgcta atggcccact tgaagttaga agtaatgaat atgagtatga ataataataa
    22621 tggtaacagg agctaatctt gaatgagtgc ttatgaagtg ccaggcagtg ctaagtaatt
    22681 tacatatatt gcctcattca attctcataa cagttctatg aggtgtattt ttattatccc
    22741 cattttacag atgaggaaac tgaggcttag agaagttaat aactttatcc aaggtcacac
    22801 agccacaaga ggtggaactc agtggtagac tgacacttag tctaaattcc taaccacaat
    22861 tttgcacatt tctgcaagag agtgaggaga ggatcgctgg ggtgattcca ctgacacttg
    22921 ttttgctaag aaagggtgcg gtaggcgggc atcttttctt gtgtgttgag gttctaaaaa
    22981 atattcacca agggaaagga aaccactagg gcttcaaagc agaaattagc ccaatagaca
    23041 ccaattatat tgaggtcctg tgaagctccg tgggaattta ggtgtattga gtcagtggca
    23101 tttcactgtg gctgtctccc caagccaggt tccatttgga ggatcctaac atgtggtctt
    23161 tgcctaaatt ccaactctgg aattgtgttt cacacctgct gttttgctcc ctccaggatt
    23221 cagactatga agagacatat tgatgaaagt ctgtatgaca caagaagagt cacctaaaga
    23281 caggaaacat cccattccac tggcagctaa agcctgtcag agaaagtgga gctggcctgg
    23341 accatagcga tggacaatcc tggagatcat cagtaaagac tttaggaacc acttatttat
    23401 tgaataaatg ttcttgttgt atttataaac tgttcaggaa ctctcataag agactcatga
    23461 cttccccttt caatgaatta tgctgtaatt gaatgaagaa attcttttcc tgagcaaaaa
    23521 gatacttttt gattcatctt tgctctggaa tgtattacat gttttcttcc aactgtttga
    23581 aggagaattt tgaatgtttg ccacaccgct gatacccaaa taatttttta aatgaagtgg
    23641 agcttgtggc ttcctgatgt gtcaccagac aaaatattcg cttgggatat gtattctttg
    23701 ttttttgctc catgtacact ttcagctgtg agttagtata gggcgtatac ttaccggttt
    23761 aatgacctca acctcagttg tgtttggata acttagggtg tataccctta gtttccttag
    23821 agttggtagg atcaagtcat tggtttgctt tgactgggtt tttaaagtat taagtacagt
    23881 gtcatcaatt tacagttaag gaaaggaatc gtgaagtaga aaaattattt tctttagtct
    23941 tgctggtaca atttgggcta aggagtcttt gttattttct gtcttgcttt tttttttttt
    24001 tttttttttt tgaggcagag tctcactctg tcgccaggct ggagtgcagt ggtgtgatct
    24061 tggctcactg caacctctgc ctcctgggtt caagcgattc ttgtgcctca gcctctcgag
    24121 tagctgggat tacaggcatg cgccaccaca cccagctaat ttttgtgttt ttagtagaga
    24181 cggggtttca ccattttggc caggatggtc tcaatcccct gacctcgtga tccacctgcc
    24241 tcggcctccc aaagtgttgg gattacaggc atgagccact gtgcttggcc tgttatttta
    24301 ttttcttata actacaactt ttcttcttga attttcaggt cagaggcaag aaaaactctt
    24361 tacaggtttt tagtgggggg cttatggagt atttcaggag ttctttgcaa attaaatcat
    24421 cttttcactt gtattgtttt tcaaaacttt gttgatttct aaaatgtgcc aactgtgagt
    24481 aaactatggt atttgcaagt ggtttttaca taatatttga gatgaggaag tgagattgtg
    24541 catgacatac ttctcctttg tattctctca gtgccttaca gcaggttact ccattctgct
    24601 atgacaactt gtttcaaatg ttaatttaca taggattttt tataagccat taaggcatat
    24661 gtatagtata tcagtaaaga tggatggtgc atatataaat agtcttctgt aatagtgatt
    24721 ggatttactt ctcaattatg agagacaaaa attatcccct cacctgtctc tattctttca
    24781 acaggttgat cccttttcat gatttttcat taggtggttc aggaagtttc catattacag
    24841 cgcttcagac tgtatatgtt agtttaaaaa tcacttttct ctctctcaac ttctttcttt
    24901 tttttttgaa gacttaattt aaaaaatttg ggttgttaga tccgtatcat agatttggcc
    24961 tagcctcttc tgttaaccta gtccacagat gagcgaatct ggttagttga aggacattgt
    25021 gatttgactc tggtcacgcg aggaagtaga agggcaaaga caggaccggc agtttacatt
    25081 tccagtggtt aaacctcacg gtactttggg actgcttgtt aacttttgtg gttgtctgag
    25141 gccaatctaa cgtgaccatt tctgacacct caacagagag aggaaagcaa cttgagcaat
    25201 gagagtaaat aacttgggct ctcagagatt tgaagataga gatctcattg tgagggggac
    25261 tattttgcag gtcctcattt ctccaagaaa gagatggtgt tacaggaacc cactgaaagc
    25321 catatcccat taaatgagga actaattttg gctgggcctt cttgtaatgt cctcgcaggt
    25381 gtgttgtgaa gattaatgca gggtagtatg tttgtagatt gacacctagt ctaaacttga
    25441 ggtaattggt gctctgtgaa tactcagtcg tgttctttta tagccttaat catgatttga
    25501 actagtccct tgctttttaa atgactgaat gaagtccttc gtggtaaggg agtacgttga
    25561 taacttagtt tactatatgg gtttgtggtc gcatcccagt catcagctgc tatcattttc
    25621 cttcttcatc ccttatactg agatttgggt tacagctttt tattcttcga aggatcacaa
    25681 agcagtgtac agacacctgc cttctttaag gatgaaagga agataaagtg gtcttttttt
    25741 gtttacttat ttgtttcacc tcttgtttga gtaacttcta aggtgctatt ctctctctct
    25801 ttttgctacc tcatgagctc ttgtcacagc catggaaacc agcctcgttt agaaagggaa
    25861 cttagttcag aaggggttaa aagccttcca gaatttttct ttagctgctg aagtttttac
    25921 atgtggttac atgactttaa gttttatgca ttacgctctt aattctatta caaaatgtgg
    25981 actcaccaat tgctttgtgt tttccatgtg acctgttact tcaggctact tggggaacat
    26041 cttagtcctc tgtagctcct gaacccagca ctggtgcttc aagagagaag gtagcacgtc
    26101 tttgttcaaa acaaaacaaa acgacacttc tggaggccac atcctgaata tgaatgttct
    26161 actaagtcac tcagttatgg ttctaaaggg aaactgtaag aagacccaca aggagtggac
    26221 caagactatt atttaattgc acaacttgaa actttgctgc cagaagaggc agctccattc
    26281 ctttgactcc agtgttgggc tgttaactgc tgcacctcat tgcctttttt tgtttttgtt
    26341 tttgttttgt aggagggtag gcactgttgg gccatatgca caaatattgt aactcttggt
    26401 atctttactg catcatagtc aataaacttc tttgtaccct ttggcta
//
