# Supplementary material for: Beta-subunit-eliminated eHAP expression (BeHAPe) cells reveal subunit regulation of the cardiac voltage-gated sodium channel
Source: J Biol Chem. 2023 Aug 6;299(9):105132. doi: 10.1016/j.jbc.2023.105132 (PMC10506104; doi:10.1016/j.jbc.2023.105132)
Supplement: NC_000011.10_MPZL3_Clone25.gbk [file mmc39.zip › jbc_105132_NC_000011.10_MPZL3_Clone25_mmc39.gbk]

LOCUS       NC_000011              25679 bp    DNA     linear   CON 26-MAR-2018
DEFINITION  Homo sapiens chromosome 11, GRCh38.p12 Primary Assembly.
ACCESSION   NC_000011 REGION: complement(118226690..118252368)
VERSION     NC_000011.10
DBLINK      BioProject: PRJNA168
            Assembly: GCF_000001405.38
KEYWORDS    RefSeq.
SOURCE      Homo sapiens (human)
  ORGANISM  Homo sapiens
            Eukaryota; Metazoa; Chordata; Craniata; Vertebrata; Euteleostomi;
            Mammalia; Eutheria; Euarchontoglires; Primates; Haplorrhini;
            Catarrhini; Hominidae; Homo.
REFERENCE   1  (bases 1 to 25679)
  AUTHORS   Taylor,T.D., Noguchi,H., Totoki,Y., Toyoda,A., Kuroki,Y., Dewar,K.,
            Lloyd,C., Itoh,T., Takeda,T., Kim,D.W., She,X., Barlow,K.F.,
            Bloom,T., Bruford,E., Chang,J.L., Cuomo,C.A., Eichler,E.,
            FitzGerald,M.G., Jaffe,D.B., LaButti,K., Nicol,R., Park,H.S.,
            Seaman,C., Sougnez,C., Yang,X., Zimmer,A.R., Zody,M.C.,
            Birren,B.W., Nusbaum,C., Fujiyama,A., Hattori,M., Rogers,J.,
            Lander,E.S. and Sakaki,Y.
  TITLE     Human chromosome 11 DNA sequence and analysis including novel gene
            identification
  JOURNAL   Nature 440 (7083), 497-500 (2006)
   PUBMED   16554811
REFERENCE   2  (bases 1 to 25679)
  CONSRTM   International Human Genome Sequencing Consortium
  TITLE     Finishing the euchromatic sequence of the human genome
  JOURNAL   Nature 431 (7011), 931-945 (2004)
   PUBMED   15496913
REFERENCE   3  (bases 1 to 25679)
  AUTHORS   Lander,E.S., Linton,L.M., Birren,B., Nusbaum,C., Zody,M.C.,
            Baldwin,J., Devon,K., Dewar,K., Doyle,M., FitzHugh,W., Funke,R.,
            Gage,D., Harris,K., Heaford,A., Howland,J., Kann,L., Lehoczky,J.,
            LeVine,R., McEwan,P., McKernan,K., Meldrim,J., Mesirov,J.P.,
            Miranda,C., Morris,W., Naylor,J., Raymond,C., Rosetti,M.,
            Santos,R., Sheridan,A., Sougnez,C., Stange-Thomann,N.,
            Stojanovic,N., Subramanian,A., Wyman,D., Rogers,J., Sulston,J.,
            Ainscough,R., Beck,S., Bentley,D., Burton,J., Clee,C., Carter,N.,
            Coulson,A., Deadman,R., Deloukas,P., Dunham,A., Dunham,I.,
            Durbin,R., French,L., Grafham,D., Gregory,S., Hubbard,T.,
            Humphray,S., Hunt,A., Jones,M., Lloyd,C., McMurray,A., Matthews,L.,
            Mercer,S., Milne,S., Mullikin,J.C., Mungall,A., Plumb,R., Ross,M.,
            Shownkeen,R., Sims,S., Waterston,R.H., Wilson,R.K., Hillier,L.W.,
            McPherson,J.D., Marra,M.A., Mardis,E.R., Fulton,L.A.,
            Chinwalla,A.T., Pepin,K.H., Gish,W.R., Chissoe,S.L., Wendl,M.C.,
            Delehaunty,K.D., Miner,T.L., Delehaunty,A., Kramer,J.B., Cook,L.L.,
            Fulton,R.S., Johnson,D.L., Minx,P.J., Clifton,S.W., Hawkins,T.,
            Branscomb,E., Predki,P., Richardson,P., Wenning,S., Slezak,T.,
            Doggett,N., Cheng,J.F., Olsen,A., Lucas,S., Elkin,C.,
            Uberbacher,E., Frazier,M., Gibbs,R.A., Muzny,D.M., Scherer,S.E.,
            Bouck,J.B., Sodergren,E.J., Worley,K.C., Rives,C.M., Gorrell,J.H.,
            Metzker,M.L., Naylor,S.L., Kucherlapati,R.S., Nelson,D.L.,
            Weinstock,G.M., Sakaki,Y., Fujiyama,A., Hattori,M., Yada,T.,
            Toyoda,A., Itoh,T., Kawagoe,C., Watanabe,H., Totoki,Y., Taylor,T.,
            Weissenbach,J., Heilig,R., Saurin,W., Artiguenave,F., Brottier,P.,
            Bruls,T., Pelletier,E., Robert,C., Wincker,P., Smith,D.R.,
            Doucette-Stamm,L., Rubenfield,M., Weinstock,K., Lee,H.M.,
            Dubois,J., Rosenthal,A., Platzer,M., Nyakatura,G., Taudien,S.,
            Rump,A., Yang,H., Yu,J., Wang,J., Huang,G., Gu,J., Hood,L.,
            Rowen,L., Madan,A., Qin,S., Davis,R.W., Federspiel,N.A.,
            Abola,A.P., Proctor,M.J., Myers,R.M., Schmutz,J., Dickson,M.,
            Grimwood,J., Cox,D.R., Olson,M.V., Kaul,R., Raymond,C., Shimizu,N.,
            Kawasaki,K., Minoshima,S., Evans,G.A., Athanasiou,M., Schultz,R.,
            Roe,B.A., Chen,F., Pan,H., Ramser,J., Lehrach,H., Reinhardt,R.,
            McCombie,W.R., de la Bastide,M., Dedhia,N., Blocker,H.,
            Hornischer,K., Nordsiek,G., Agarwala,R., Aravind,L., Bailey,J.A.,
            Bateman,A., Batzoglou,S., Birney,E., Bork,P., Brown,D.G.,
            Burge,C.B., Cerutti,L., Chen,H.C., Church,D., Clamp,M.,
            Copley,R.R., Doerks,T., Eddy,S.R., Eichler,E.E., Furey,T.S.,
            Galagan,J., Gilbert,J.G., Harmon,C., Hayashizaki,Y., Haussler,D.,
            Hermjakob,H., Hokamp,K., Jang,W., Johnson,L.S., Jones,T.A.,
            Kasif,S., Kaspryzk,A., Kennedy,S., Kent,W.J., Kitts,P.,
            Koonin,E.V., Korf,I., Kulp,D., Lancet,D., Lowe,T.M., McLysaght,A.,
            Mikkelsen,T., Moran,J.V., Mulder,N., Pollara,V.J., Ponting,C.P.,
            Schuler,G., Schultz,J., Slater,G., Smit,A.F., Stupka,E.,
            Szustakowski,J., Thierry-Mieg,D., Thierry-Mieg,J., Wagner,L.,
            Wallis,J., Wheeler,R., Williams,A., Wolf,Y.I., Wolfe,K.H.,
            Yang,S.P., Yeh,R.F., Collins,F., Guyer,M.S., Peterson,J.,
            Felsenfeld,A., Wetterstrand,K.A., Patrinos,A., Morgan,M.J., de
            Jong,P., Catanese,J.J., Osoegawa,K., Shizuya,H., Choi,S. and
            Chen,Y.J.
  CONSRTM   International Human Genome Sequencing Consortium
  TITLE     Initial sequencing and analysis of the human genome
  JOURNAL   Nature 409 (6822), 860-921 (2001)
   PUBMED   11237011
  REMARK    Erratum:[Nature 2001 Aug 2;412(6846):565]
COMMENT     REFSEQ INFORMATION: The reference sequence is identical to
            CM000673.2.
            On Feb 3, 2014 this sequence version replaced NC_000011.9.
            Assembly Name: GRCh38.p12 Primary Assembly
            The DNA sequence is composed of genomic sequence, primarily
            finished clones that were sequenced as part of the Human Genome
            Project. PCR products and WGS shotgun sequence have been added
            where necessary to fill gaps or correct errors. All such additions
            are manually curated by GRC staff. For more information see:
            https://genomereference.org.
            
            ##Genome-Annotation-Data-START##
            Annotation Provider         :: NCBI
            Annotation Status           :: Full annotation
            Annotation Name             :: Homo sapiens Annotation Release 109
            Annotation Version          :: 109
            Annotation Pipeline         :: NCBI eukaryotic genome annotation
                                           pipeline
            Annotation Software Version :: 8.0
            Annotation Method           :: Best-placed RefSeq; Gnomon
            Features Annotated          :: Gene; mRNA; CDS; ncRNA
            ##Genome-Annotation-Data-END##
FEATURES             Location/Qualifiers
     source          769..26845
                     /dnas_title="NC_000011.10_MPZL3_Clone25"
                     /organism="Homo sapiens"
                     /mol_type="genomic DNA"
                     /db_xref="taxon:9606"
                     /chromosome="11"
     gene            769..26845
                     /gene="MPZL3"
                     /note="myelin protein zero like 3; Derived by automated
                     computational analysis using gene prediction method:
                     BestRefSeq,Gnomon."
                     /db_xref="GeneID:196264"
                     /db_xref="HGNC:HGNC:27279"
                     /db_xref="MIM:611707"
     misc_RNA        join(769..1312,20012..20075,23615..26845)
                     /gene="MPZL3"
                     /product="myelin protein zero like 3, transcript variant
                     3"
                     /note="Derived by automated computational analysis using
                     gene prediction method: BestRefSeq."
                     /transcript_id="NR_104404.1"
                     /db_xref="GeneID:196264"
                     /db_xref="HGNC:HGNC:27279"
                     /db_xref="MIM:611707"
                     /dnas_title="MPZL3"
     mRNA            join(769..1312,13193..13324,16275..16485,17946..18111,
                     20012..20075,23615..26845)
                     /gene="MPZL3"
                     /product="myelin protein zero like 3, transcript variant
                     2"
                     /note="Derived by automated computational analysis using
                     gene prediction method: BestRefSeq."
                     /transcript_id="NM_001286152.1"
                     /db_xref="GeneID:196264"
                     /db_xref="HGNC:HGNC:27279"
                     /db_xref="MIM:611707"
                     /dnas_title="MPZL3"
     misc_RNA        join(769..1312,13157..13324,17946..18111,20012..20075,
                     23615..26845)
                     /gene="MPZL3"
                     /product="myelin protein zero like 3, transcript variant
                     4"
                     /note="Derived by automated computational analysis using
                     gene prediction method: BestRefSeq."
                     /transcript_id="NR_104405.1"
                     /db_xref="GeneID:196264"
                     /db_xref="HGNC:HGNC:27279"
                     /db_xref="MIM:611707"
                     /dnas_title="MPZL3"
     mRNA            join(769..1312,13157..13324,16275..16485,17946..18111,
                     20012..20075,23615..26845)
                     /gene="MPZL3"
                     /product="myelin protein zero like 3, transcript variant
                     1"
                     /note="Derived by automated computational analysis using
                     gene prediction method: BestRefSeq."
                     /transcript_id="NM_198275.2"
                     /db_xref="GeneID:196264"
                     /db_xref="HGNC:HGNC:27279"
                     /db_xref="MIM:611707"
                     /dnas_title="MPZL3"
     CDS             join(843..1312,13193..13324,16275..16485,17946..18111,
                     20012..20075,23615..23641)
                     /gene="MPZL3"
                     /note="isoform b precursor is encoded by transcript
                     variant 2; Derived by automated computational analysis
                     using gene prediction method: BestRefSeq."
                     /codon_start=1
                     /product="myelin protein zero-like protein 3 isoform b
                     precursor"
                     /protein_id="NP_001273081.1"
                     /db_xref="CCDS:CCDS66241.1"
                     /db_xref="GeneID:196264"
                     /db_xref="HGNC:HGNC:27279"
                     /db_xref="MIM:611707"
                     /translation="MQQRGAAGSRGCALFPLLGVLFFQDAHVRGYVGEKIKLKCTFKS
                     TSDVTDKLTIDWTYRPPSSSHTVSIFHYQSFQYPTTAGTFRDRISWVGNVYKGDASIS
                     ISNPTIKDNGTFSCAVKNPPDVHHNIPMTELTVTERGFGTMLSSVALLSILVFVPSAV
                     VVALLLVRMGRKAAGLKKRSRSGYKKSSIEVSDDTDQEEEEACMARLCVRCAECLDSD
                     YEETY"
                     /dnas_title="MPZL3"
     CDS             join(843..1312,13157..13324,16275..16485,17946..18111,
                     20012..20075,23615..23641)
                     /gene="MPZL3"
                     /note="isoform a precursor is encoded by transcript
                     variant 1; Derived by automated computational analysis
                     using gene prediction method: BestRefSeq."
                     /codon_start=1
                     /product="myelin protein zero-like protein 3 isoform a
                     precursor"
                     /protein_id="NP_938016.1"
                     /db_xref="CCDS:CCDS8392.1"
                     /db_xref="GeneID:196264"
                     /db_xref="HGNC:HGNC:27279"
                     /db_xref="MIM:611707"
                     /translation="MQQRGAAGSRGCALFPLLGVLFFQGVYIVFSLEIRADAHVRGYV
                     GEKIKLKCTFKSTSDVTDKLTIDWTYRPPSSSHTVSIFHYQSFQYPTTAGTFRDRISW
                     VGNVYKGDASISISNPTIKDNGTFSCAVKNPPDVHHNIPMTELTVTERGFGTMLSSVA
                     LLSILVFVPSAVVVALLLVRMGRKAAGLKKRSRSGYKKSSIEVSDDTDQEEEEACMAR
                     LCVRCAECLDSDYEETY"
                     /dnas_title="MPZL3"
     mRNA            join(11948..12446,13157..13324,16275..16485,17946..18111,
                     20012..20075,23615..26845)
                     /gene="MPZL3"
                     /product="myelin protein zero like 3, transcript variant
                     X2"
                     /note="Derived by automated computational analysis using
                     gene prediction method: Gnomon. Supporting evidence
                     includes similarity to: 1 mRNA, 43 ESTs, 48 long SRA
                     reads, 2 Proteins, and 95% coverage of the annotated
                     genomic feature by RNAseq alignments, including 14
                     samples with support for all annotated introns"
                     /transcript_id="XM_006718775.2"
                     /db_xref="GeneID:196264"
                     /db_xref="HGNC:HGNC:27279"
                     /db_xref="MIM:611707"
                     /dnas_title="MPZL3"
     CDS             join(12428..12446,13157..13324,16275..16485,17946..18111,
                     20012..20075,23615..23641)
                     /gene="MPZL3"
                     /note="Derived by automated computational analysis using
                     gene prediction method: Gnomon."
                     /codon_start=1
                     /product="myelin protein zero-like protein 3 isoform X2"
                     /protein_id="XP_006718838.1"
                     /db_xref="GeneID:196264"
                     /db_xref="HGNC:HGNC:27279"
                     /db_xref="MIM:611707"
                     /translation="MSGFGRRVYIVFSLEIRADAHVRGYVGEKIKLKCTFKSTSDVTD
                     KLTIDWTYRPPSSSHTVSIFHYQSFQYPTTAGTFRDRISWVGNVYKGDASISISNPTI
                     KDNGTFSCAVKNPPDVHHNIPMTELTVTERGFGTMLSSVALLSILVFVPSAVVVALLL
                     VRMGRKAAGLKKRSRSGYKKSSIEVSDDTDQEEEEACMARLCVRCAECLDSDYEETY"
                     /dnas_title="MPZL3"
     mRNA            join(12453..12710,13157..13324,16275..16485,17946..18111,
                     20012..20075,23615..26845)
                     /gene="MPZL3"
                     /product="myelin protein zero like 3, transcript variant
                     X1"
                     /note="Derived by automated computational analysis using
                     gene prediction method: Gnomon. Supporting evidence
                     includes similarity to: 1 mRNA, 43 ESTs, 48 long SRA
                     reads, 2 Proteins, and 95% coverage of the annotated
                     genomic feature by RNAseq alignments, including 11
                     samples with support for all annotated introns"
                     /transcript_id="XM_017017304.1"
                     /db_xref="GeneID:196264"
                     /db_xref="HGNC:HGNC:27279"
                     /db_xref="MIM:611707"
                     /dnas_title="MPZL3"
     CDS             join(12686..12710,13157..13324,16275..16485,17946..18111,
                     20012..20075,23615..23641)
                     /gene="MPZL3"
                     /note="Derived by automated computational analysis using
                     gene prediction method: Gnomon."
                     /codon_start=1
                     /product="myelin protein zero-like protein 3 isoform X1"
                     /protein_id="XP_016872793.1"
                     /db_xref="GeneID:196264"
                     /db_xref="HGNC:HGNC:27279"
                     /db_xref="MIM:611707"
                     /translation="MMQPCYTWGVYIVFSLEIRADAHVRGYVGEKIKLKCTFKSTSDV
                     TDKLTIDWTYRPPSSSHTVSIFHYQSFQYPTTAGTFRDRISWVGNVYKGDASISISNP
                     TIKDNGTFSCAVKNPPDVHHNIPMTELTVTERGFGTMLSSVALLSILVFVPSAVVVAL
                     LLVRMGRKAAGLKKRSRSGYKKSSIEVSDDTDQEEEEACMARLCVRCAECLDSDYEET
                     Y"
                     /dnas_title="MPZL3"
     misc_feature    13314..13334
                     /dnas_title="gRNA target"
                     /note="ACACACTTACTGATACTGTG"
     misc_feature    13318..13318
                     /note="A inserted in Clone 25"
     misc_feature    1114..1243
                     /note="Inserted sequence"
     misc_feature    847..862
                     /note="Inserted sequence"
     misc_feature    13272..13272
                     /note="A>G"
     PCR_primer      776..795
                     /dnas_title="7295"
                     /pair=""
                     /primer="CCGGTGTTACCTGTGTCGTT"
                     /current=0
     PCR_primer      complement(1515..1534)
                     /dnas_title="7296"
                     /pair=""
                     /primer="CGCAAGGTGAAAAAGCTCCC"
                     /current=0
     PCR_primer      complement(1362..1381)
                     /dnas_title="7259"
                     /pair=""
                     /primer="AACCGGAAAAGCGACCATCT"
                     /current=0
     PCR_primer      complement(14394..14413)
                     /dnas_title="7323"
                     /pair=""
                     /primer="AGAGCTGCTGTTTCTGACCC"
                     /current=0
     PCR_primer      complement(13491..13510)
                     /dnas_title="7261"
                     /pair=""
                     /primer="AATTCTTACGTGGGGCCCTG"
                     /current=0
     PCR_primer      complement(1444..1463)
                     /dnas_title="7443"
                     /pair=""
                     /primer="ATGACATCGTCCCAACGTCC"
                     /current=1
     PCR_primer      1..23
                     /pair=""
                     /primer="GGGAAAACTACTGGCTTTCAAGT"
                     /current=0
                     /dnas_title="7440"
     PCR_primer      306..325
                     /pair=""
                     /primer="CATCATTGCCACCGCCAAAA"
                     /current=0
                     /dnas_title="7438"
     misc_feature    863..1113
                     /note="inserted sequence, roughly sequenced by MinION"
ORIGIN      
        1 gggaaaacta ctggctttca agtctagtaa aggaatggaa attgaaaaat ggaaacttat
       61 taattcttcc ccaaagcgaa agcatacttt tattctcctc ctgctttcat tgacatgtgg
      121 caatttccag ggaagaggct tactgattat taaagcagtg tacttattgt accatctctt
      181 tttcagaagt atgtgacgcc atctcacttc aagtactgtg ataacataac tttcttactt
      241 ttccaaccaa agacacagaa atcccagttc ctcttttcct ctaatacagg ctgtaatgat
      301 ttgatcatca ttgccaccgc caaaagtaat ttaataaaca cccaattttg gaggctgcaa
      361 tacttacact aaaaaggaca ccaaccaatg aggcttgtgg cacatatcac tacaagcacc
      421 taatatatat ttatctatac tgtatgatct cccaggtgtt tctgaactct aaatttacag
      481 tagtgtattc tgagaacctt caactaaatc tcgagacgta aaaacgatgt ctgacatgca
      541 gtcagagcat caaaattatt tagttctgca gaattccata aaaacaaaat tgtaattatt
      601 ccaagtccgt agcctacttc attttcaagc aaaagagagc atttagctcc cgcctgaaag
      661 ttaataaatc tctggtcagt gaaaccaggt gtggttctgg aaagaagcca ggttcctatg
      721 gtaacttcgg atcgccattt aagttgtctc tcggcctcct gctctgacgt cacttccggt
      781 gttacctgtg tcgttaccgg gagctgtaaa caaggtgtgc aagcatctga agagctgccg
      841 ggatgcAGCA GAGGGAGGGG AGAGGGAGGG AGACACAGAC AGAGACAGAG AGAGAGCAAG
      901 AGGGCAGAGC GACAGAGAGA GAGAGAGAGA GAGAGAGAGA GAGAGACAGA GAGAGAGGCA
      961 GAGCGAGAGA CAGAGAGAGA GAGAGAGAGA GAGAGAAAAC GAGCGAGGGA GAGAGCGAGA
     1021 GGGCAAGAGC GAGAGAGAAA ACGAGCGAGG GAGGGAGAGA GCGAGAGCGA GAAAGAAAGA
     1081 AAGAAAGAAA AAGAAAGAAA GAAAGAAAGA AAGAAAAAAA AAAAAAGGCA AGACAAAACC
     1141 TAAAAGCAAA AAAGGAGGAA GCATTACTGG CTGACGGCAG CAGTGACTCC CTCTTAAAAG
     1201 TCCCGCGGAC GCAAACTCGC GGTGGGGCTG AAAAAAATGT GAGagcagag aggagcagct
     1261 ggaagccgtg gctgcgctct cttccctctg ctgggcgtcc tgttcttcca gggtgagtgc
     1321 tccggctggc tacgctccac ttccggccgg ggggttaggg aagatggtcg cttttccggt
     1381 tccgggtagg ggggtctcca gaaagccccc gcatagctct gggaaggaag gagggaggga
     1441 gcgggacgtt gggacgatgt catcaccacc ccgttgagga tagttggtat tttgtcagtc
     1501 ctttcctgag ctttgggagc tttttcacct tgcgtgacct gtcattgtag tttggtgata
     1561 gcatacttga tggaaccaca aagagctctg gctttggggg cacccggtgt tattttgtgg
     1621 tgttattatc agtggttgac cgctgtcgtt tgggcgctgt ataccctgat tagaaagaaa
     1681 acagttctag cattcagtag tttgccccag tagttttggg aaacaaaatc atgacagttg
     1741 gtaattttat tttttgtagg tgattattgt agtctataaa atgaaatatt tgctagtcac
     1801 agaagggatg tgatgtgatt cgttatagag aagcatatcg atgaaaaagt aactgcttta
     1861 gcattttcat aacttttttt aatacaagaa agagcatata aattctgtta aaatttatta
     1921 agtaatatca gaagtagggt attcacactg acattcacat cttaaaatta ggtgagtttt
     1981 gctttcatat aattttcaaa ttgcataaat ttcaatccag cctaattacc ttcatcttaa
     2041 ggtacaatta tttcctggat tttgtgtatg tgtgtcttcc tgggaaataa aatattagta
     2101 tatctagtat tagagtgaat tgctaaattt ataaaatttc cttgagggta atggggattt
     2161 ctgaaagaga tatttaatat tatataaata taaatagttt aatataaaga cttcagatgt
     2221 cctaaatctt agcagttaag gctggaaagt ttttaactgg tgactaatat tcatgttgcc
     2281 agcacacccc cgatccctcc cagctgcctg tgtcatcata agtctccagt ttttaagcta
     2341 aattactttg cagtatgata tttaggctgg cctactgtca ctcctaataa acccagtcct
     2401 ctctctctct ctttcacaca cacacacaca cacacacaca cacacacaca cacacgagaa
     2461 atattcaaat attgtcttat tgagaaaaaa aatctggaaa tggtgttttc ttaaatctaa
     2521 tgtcattttg ctttgaagag catctgtcaa gtccagcaga ccatataatt caatcaaaca
     2581 tttaaagttg attttacaat ctctatgtac ttgtggaata gattttttgc cttttaaaaa
     2641 ataactggtg gcagggtgtg gtggttcttg cctgtaatcc cagcactttg ggagaccgag
     2701 gcagctggat cacctgaggt caggagttcg agaccaggct gaccaacata gtgaaactcc
     2761 gtctctacta aaaaatacaa aaaaaattag ccaggcgtgg tggcgggcgc ctgtaatccc
     2821 agctactcgg gaggctgaga caggagaatc gcttgaaccc aggaggcaga ggttgcagtg
     2881 agctgagatc tcgccattgc actctagcct gggcgacaag agagaaactc cgtctcaaaa
     2941 aacaaaaaca aaaacaaaca aaaaagaaac aactggttta tcatattatt cacatgccat
     3001 acaatttact gtcttaaagg gcataattga atggttttta gtatattcac agttatgcaa
     3061 taattaccac tatcaatttt agaacatttt catcacccca aagagaaact tgatacccat
     3121 taacaatcac tcctcactct ccatttccct tagcccctgg caaccaccag tctatttttt
     3181 tgtatctatt gatttgccta ttctggacat ttcatataaa tagaataata tctgtaatcc
     3241 tagcactttg ggaggccgag gtgggtggat catttgaggt cagaagtttg agaccagcct
     3301 ggccaacgtg gtaaaaccct atctctacca aaaaatacaa aaaaaaaaaa aaaaaaaaaa
     3361 aaaaattagc caggtgtggt gacatgcccc tgttatccca gattcttgag aggctgaggc
     3421 agaagaatca cttgaacctg ggaggtcgga gttgcagtga tctgggattg caccactgca
     3481 cttcagcctg agcgatggaa tgagatcctg cctcaataaa taaataaata aataaataaa
     3541 aataaagtaa atggaattac acaatatgtg cttttggtga ctggcttttt tcactttgca
     3601 tgttttcaag gttcatccat ttgtttggtg ttttaaatct tatgtggttg agtttggttt
     3661 catgtcagtg tttatttgcc ttttgttttc aaagataaga ccacttaaat tattagatta
     3721 tttgaattct ccttaagtta taagtctggt cctgctatat cagttatcta agtatttaga
     3781 aatggtagac taggggacct aggtttctta aacttttctc tcttttactt aggtgtgcaa
     3841 tatgaataaa atatcagtag atttgtattt tagaaaatgg ggcatacaag attgggggct
     3901 ttattgacac atttaattct ttcatgtgta aaattactta tgtgaaaatg tgattttctt
     3961 gttttttccc cagactaaaa agtttttgtt aattattatg agtatttcta tagttggctg
     4021 tttttacctg gcaagaatgc ttttctgctc agatgaagag ataaaggcat taggcctggg
     4081 atggacattt ctgagtgaat taatgttgga ttggtatttt ttttatgagt ggaagagaca
     4141 aactgtctta catccattgg ttttaaaaca ttttttaatt tcagtatata tatgtagaga
     4201 aaagtacaca tgtcataagc ctatacagct caatgaattt taagaaactg aacacacatg
     4261 ggtaactagc acccaaatca ggatatataa aatgttcctt gcattccaaa agccttcttt
     4321 tgtgcttctt tccagtcatt atcctttctc cccaaaaagg agtcaacacc ctgatgtcta
     4381 acagtataga atagtttagt tcatccatgg atgcagtgag ccaagatcac gccactgcac
     4441 tccagcctgg gtgacagagt gagactctgt ctcaaaaaac aaacaaacaa aaaacaaacc
     4501 gaaaatatta gtctgtaaag attgatcttg agcctaaact tttagatgtt ttctatcctt
     4561 tgaacaaatg cttctgtatc ttaagcttgg aaggacactg ggaaactaaa cacttttaaa
     4621 aggcactttt ctttcaatag cccacttata aagtttgctt tatctaccag tacgggggaa
     4681 aaaaagaata aagttggttt tattccattt aaagtagttt tggtatttct ttgctccata
     4741 ccaaagtctt cctcccccaa aataaacaag tgaattagaa ccaaaaaaaa tcaagaaaaa
     4801 gaaaaaagtt aataatttct tctagttctc agagttttat ataagactgt acaaaattat
     4861 cgtcatttag aatttttttt ttcaccagcc ctgaatttta gttcatccat ggataaacta
     4921 ttacttttct tatttttctt taactataca attaagaccc cacatatcca gtatttagat
     4981 ttcaacaaaa tgactttaaa tgtttataac tttttggcaa aatcatgctc ataaatatgg
     5041 agttcagata tattaacaag ggaaaaattg gtaggtaggt gggtttattg atggcgtact
     5101 tactataatt tagcaaacag aatttggttt agtaaccaaa atttactata atttagtaac
     5161 cagaatgtgt aattttaatg cttattttgt aataattttt gttttataaa aaggaaactg
     5221 ggctgggcac ggtggctcac gcctgtaatc ccagcacttt gggaggccga ggcgggtgga
     5281 tcacgaggtc aggagttcaa gaccatcctg gccaatatgg tgaaaccctg tctctactaa
     5341 aaatacagaa gaatcatttg aacccgggag gtggaggatg cagtgagcca agatcgcgcc
     5401 actgcactgc agcctgggca acagagtgag actccatctc aaaaaaaaaa aaaaaaaaaa
     5461 aaagaggaaa ctgttggttt ggtctagttg aataaatatt actatactaa acatccacaa
     5521 tatgctaggc tctgttttgg tgggatcagg atctattgga gaagacataa gtcaacagat
     5581 gattttagag tctgatacta agagggaaat gcattagaaa ccatgaggat ggagagagat
     5641 gctttgatct ggcatgagaa taaaggaaag atttcctgga gatgaagtta aatcttgaaa
     5701 gaggaataag tttgttagag atagggagtg aagaaaatat tagacataga gaggtgcata
     5761 aaccgggcat ggtggctcat gactgtaatc tcagcacttt gggaggccaa gatgggagga
     5821 tcacttgagc caaggaattc aagaccagcc tgggcaacaa tagtgagacc ccatctcaaa
     5881 aaaaacaaaa aataaacaag gcgggtgtgg ggtggggggc attaaataac tttccaagca
     5941 ggttttctga aactcgcttt gattggatta gcttagatca catattgacc tatctttatg
     6001 attgggagga tgtgattggc tctcaaaagc caattaagta ttaatacacc tcttcctatg
     6061 tcagcattag ggacttaacc tgtgtagctt gaaattgacc atggtaggag tatttgcacc
     6121 acagaaattg tccaacccta tgtatgtgga ccttttattt tttgtaaaaa tgttctgctg
     6181 tttaccagga caccactaga tgtaatgatt ggtttaggta aatctgagtc agcctcagct
     6241 ggcagtaaag tcagttgctg tttactttta gttttctccc ctcccaccag actcattctt
     6301 ttctctactc tactctttgg aaagctaact gtataaagta catcattcag gctctcttcc
     6361 tctggtttcc agttatattt ggccaacggg aggcattggc aggagattgg agggcaggag
     6421 agagatcagg atatttattt cctgctccct ccctctcttg gtgccatgat ctgtagtacc
     6481 tgtatccctc taacaacagc ccctgtcagg ttgcccacag ctcccactct taccaggatc
     6541 tagtaacacc atttcctccc tttgcccttc agacctgggg atggtaaaag ctttgtgctg
     6601 ctgtcagctt ccttaacctt gggaaaagtc ccttcgaaaa gtggcctagg ctaagcatgg
     6661 tggctcacgc ctgtaatccc agcactttga gaggttgaga tgggaggatt gcctgagttc
     6721 aggagtttga gtccagacta ggcaacatag ggaaaccccg tctctaccaa aaatacaaaa
     6781 aattagccag gtgtggtggc acacgcctgt ggtctcagct atttgggagg ctgagatggg
     6841 aggatcactt gaacctggga ggcagaggtt gcaatgaact gagatcgcgc cactgcactg
     6901 tagcctgagc aacagagtga tgccctgtct caaaaaaaaa aaaaaaaaga aaagaaaaaa
     6961 agaaaagaaa agtggcccat acacttttca caatctcagc tgattgtgcc ttccattgcc
     7021 tgcctggatc ctgactgata gtgtcatttc ctcctagctc ataggctgtg tgggaaaagg
     7081 taggtatcaa aaaaaaaaag ggtattatta ggagatcagg ggaaatggat gttgagctgg
     7141 caacaaacaa atgtttaccg cattcgattt gaggtcctgt gggggtgata ttcaagagag
     7201 tatatccggt aacacttgaa cactcagagg cagatcatgg ctagtaatat agattgggaa
     7261 atcattatcc tgttagtggt tgttaaatct acaagtgaat aggattgtcc aaggaaaaca
     7321 tgttgaatga ctgtatattc aggctggagc tctgaggaac accagtgttt aaagaatggt
     7381 taagaaaaga atagcattag atatttgata catactgtca gagatgtggg gagacagaga
     7441 tagagtgagt atgtgtgtgt gtatgtgtaa cacagtcagt ggtggagttg gttggaggga
     7501 aactaaagag attctaatct taaattgtaa cccatatctc tttgttctaa accaagggtt
     7561 gacaaacatt ttctgtaaag ggccagagag tattttagac tttgtgggct acatggtctc
     7621 tgggggcaac tattcaattc tgcaaaaaat gcagccacag ataatacatc aacaaatgaa
     7681 catggctgtg ttctaataaa actttgtttt aaaagacatt gtaaatgttt tttagctgtt
     7741 taccaaaaga ccactggatg tcataattga tttaggccaa tctggtcaca cccagagcta
     7801 gcggcaaggt cagttgctag ttgtttttag tttgttccct ttccactaga tccatttgct
     7861 tccatttagc tcatgggcca taatttgctc acctttgccc taaaccaact gctcccttga
     7921 cattatccct tgggtatctc agaagcacct taaatgcatc cagaatcaaa ctcctgttcc
     7981 cctgccaagc ctagtacttt tctagtcttc ctgtctcagt gaatgacatc agcaagtcgg
     8041 aaacctgaca gtcatccttg atacctccct ttccctaaca ttccacagcc atacttagtt
     8101 caaacttccc ttctttctta atggactatc gtagtagcct cctcagtaat ttccccatat
     8161 tcactcattc actttttctt ttttttcttt aagagatgaa gtcttgctct attgcccaag
     8221 ctggagtgca gtggtgcgat cttggctcac cgcaacctct gcctcccacc accacgcctg
     8281 gctaattttt catttttagt agagacgggg tttcgccatg ttggccaggc tggtctcgaa
     8341 ctcctgacct caggtgatcc acccacctct gcctgccaac atgctgaatt tacccatatt
     8401 cactcttgat tccttgtaag tgtcttctct aaagtgatct tttttttctt ctttttttga
     8461 gatggagtct tgctttgttg cccaggctgg agtgtagtgg tgcgatttcg gctcacggca
     8521 agctctgcct cccaggttca tgccattatc ctgcctcagc ctcctgagta gctgggatta
     8581 caggcacctg ccaccacgcc ccactaattt tttgtatttt tagtagagac ggggtttcac
     8641 cgtgttagcc aggatggtct cgatctcctg aactcgtgat ccacccgcct cggcctccca
     8701 aagtgctggg attacaggcg tgagccaccg cgcccagcct aaagtgatct tttaagaatg
     8761 cagatttcat caggtctctt cttgcccagt cccacagtta agtactttcc atggcttcct
     8821 attacactaa ggatgaggac ccaaatctgt aaggtcctgc ctggtctgtt ttttgtttac
     8881 ctcccagcca catctcattc tattttctct ccctttcgtg tttttttgtg ttgcagtcat
     8941 actccttttc agctccttga ctgactgagc tccttcctgg tgcaggacct ttgcatgtgc
     9001 tgtgtcttct gcctagaatg ccctccctct cctcaccttg ttaccttttt cttcagatct
     9061 tagctcaaga gtaacttcca gggaagcttt cattaaccac tctcctctcc cccatcataa
     9121 caggggccgt acccatagcc actttctttt tccttccttc atagtagtta tccaagtttg
     9181 ttaattatgc atttgtcttt atgattactt aattaatgta tcaaacttct gctgtatttc
     9241 aagtatacaa gggagtgtat ttattttgct tgcatttaat tccaaaccca gaggatggca
     9301 caaaagagat gctcaagaaa tgtatgtttg aagaatgagt gaatgaatga gagcattgtc
     9361 atgcaagctt tgggatagag aagttcaagg agcaaagagt cactggtaga ggacccagta
     9421 aaataagtat agaaaagtgt ctactggggt ttttatccct cggattttac aattttaaga
     9481 tatatgatgc cttttaccag aagtggtagt ggagttcagt tgtaccataa ggtccataag
     9541 tgaatgggaa gaaggaaatg gagacctcaa gtgtagacca ctctttcaca aacttggctt
     9601 agaaaggaga gaaagggcag tagttggtaa ctagagtaat attacagcgt taaagaaaga
     9661 ttttttaaaa ttgctatttg tttttaagga tgggagaaac ctgtgtattt agaggctgaa
     9721 ggggaggggt tgaaggcagt agaaaggttt tttttttttt ttgagacaga gtctcgttca
     9781 gtcacccagg ctggagtaca gtggtgtgat ctcagctcac tgcaacctct gcttcccagg
     9841 ttcaagtgat tctcctgcct cagcctcctg agtagctggg actacaggca tgtggcacca
     9901 tgcctggcta atttcttttg tattttcagt agagacaggg ttttgccatg ttgccccggc
     9961 tgctcttgaa ctcctggcct catgtgatcc ccctgcctcg gcctcccaaa gtgctgggat
    10021 tataggcatg agccaccacg cctggcctag agaggttttt ctgctaaagc agggaatgga
    10081 ggggatgaat ccaggcagag cagaggacct ggcctcgcat aggaaaaggg acaccacatc
    10141 ctttcaggtt ggaagtaagg atgggagcag atgcaggaat gtgtgtgcct gggccgttta
    10201 tatggcctcg agtttcatga cgatgtaaga ggtaacattt tcttctgaga atgaggggtt
    10261 tggaggttgc atggaggact aagggagaat gacaagggct tgaggaatca tggaatggga
    10321 agctaagcaa ggccagttaa acgtttgcca ggcctcgttg aggactcagc tgtgggagat
    10381 attcacgcat ttcttatggt aattgtccag tcgtgtgatt tttcttgttc acaactagcc
    10441 tagtctggtc gtctagagct gagctttttc tgaaagggtg caatggaaag ataggagtgt
    10501 aggggagtta agagtattgc atgtactata aaaaaggtga taggaataaa gtgggtgatt
    10561 tacaagcatg ctttgttcct atactagaat ttctggtgac ctgtccacct gtttctctca
    10621 gtgtccctct gcctgctccc ctccctctga atttttgccc tgaaggtgct gacatttaat
    10681 agaggaatag cctttgtaac taggtgcaat cgatggcatc tgtgcctgtg caggattatg
    10741 tacctagtgt taggaggaga aagggcgatg aaccgcatca gggaatttgg gaaggcaccg
    10801 caaagggggc cgatatttga gctggaattt gaaggtgtgt gaatgttggg atatggtgtg
    10861 gtggggaaca acccaggcag gattattaga ggtggggaga gcctttcaga cagagacctg
    10921 ttcaaagaaa ggctcagtgg catgaaagga cacagtacat gtgggacatg gcaggacatt
    10981 caagtaatga tgaagggatt gggaaggtag atgggatgca gtgacagaag tttagggcta
    11041 gattgccact ctctgaattt tattttgtag tccaatagga aattactgaa agtttttgaa
    11101 tatgtgtggt gttcatttta ataataatag ctaatgttta ttaaagttat tattccagat
    11161 gctgtgccaa gcgtttcatg ttgtgaaatg aacaacatga tcaaaatgaa aaattttctt
    11221 ttttgattgt agtggctctt cagagtgatc cagtgaagta gatcttgtta ttattcccat
    11281 tttccaagtg aagacattga agcttgaact ggttaggtaa ccgagatcac ggtctcacaa
    11341 ccagaaagta gctgagctag aactcaagtc cagctttggc taattctaaa tctgtatttc
    11401 aaatctcaat attatactta tgttttagga taaaggaatg gacatgggga gagtgtagat
    11461 tgtccattca tttccacctt ccagttttta gagctagatc ttgagtgatg aataaggatt
    11521 ttcttacagt gatgggtcag gattgagggc ctaagaaagt ggggactgag ggataaaagc
    11581 tttccagcag agggacagca tttgcaaagg cacagaaggc aggacaggtt tagcatggca
    11641 aagtcggaaa gggtgccata ggcagaccag aagtaatctt catctttggg agggtcagat
    11701 tcttatgagt tcttattagt gggttcagtt ttggtctcct ccttttaaaa ggaatgtcaa
    11761 cagactggat tgtctagaga ggagcaagaa aaatgattca aagctggcag aggtagaggc
    11821 agtggaactg atgactcata actgtgacag gaaaggttga gagtgtgtgg gcaggactga
    11881 agaggtggca ataatgacaa tgacactgtc taacacgcac tgagcactta ctctggttcg
    11941 ggtaggcttc ttagtgttgt atgtgtttta actcttttaa tcctcacagt ggccttctga
    12001 ggtaagtact gttattatca ttcccatgag gctgagaaga ctgaagaagt acggtaactt
    12061 actaaggctg cagagccagc aggtgacagg gccgggattt gaacccagac cctctggtgt
    12121 aggagccgtg gcctgcgtgc tcaatcacaa caccattctg cctgtaccag aagcactgcc
    12181 gattttcagg acagcgtgtg ggtttgcact tttctgaaat cttgctgctc tgtttatctt
    12241 ggccagcaga agattcatgg cttcttgagg tagataagga agcaggaaga acaaagtact
    12301 ggcaatgtca tttcctaaaa tatgcccctg tagggaaaga taagtttttg ttctctgaaa
    12361 gcagaaggaa ctggttagaa caaagtgcca gcccttttca gagagatgaa gtgtcagagt
    12421 tggataaatg agtggttttg gaagacgtaa gtctctagtg ggttttaaaa tggtacctta
    12481 tttttacttg ctagaatgca tttacctatt ctgttttctt ctccatgatt tacttttaat
    12541 ggatgtgtga ttcctcagcc agctttaaga aaaagggaaa aactagatag taccttgggg
    12601 gcagttttag aaaattattt gaaataaatt ctcccattct tacttcctat tctcattttg
    12661 ctgttgatga ggcaatggta gcttcatgat gcaaccatgc tatacttggg gtaagtccct
    12721 tagaccacaa aagctgccat attcccagag tgtgtgtgtg tgtgtgtgtg tgtgtgtgtg
    12781 tgtgtgtgtg tgtgtgtgtg tctgcggggg atggaagggg atgggtgatg ttgcctttta
    12841 gccagccatg ggcagaccca ttgtttgtac ttaattgaac cacaagcctg tattcgggaa
    12901 aacgctggtg tgaccagatt ttaaattttt acacaagcat tcagttgtga tttaagatta
    12961 gaaaatgatt gaaaaatgct atctttgatt aatgcagata tcaactcctt gtcccttgtg
    13021 ggcttgcctg agaagatagt tgttaatatt tattgctctg gctttttgat gagggctcta
    13081 aaaataattg ttcactcaca tctgtatatt ccacccacat gaatgcattt taagtgtttg
    13141 ggtttgcttt gattaggtgt ttatatcgtc ttttccttgg agattcgtgc agatgcccat
    13201 gtccgaggtt atgttggaga aaagatcaag ttgaaatgca ctttcaagtc aacttcagat
    13261 gtcactgaca aGcttactat agactggaca tatcgccctc ccagcagcag ccacacaAgt
    13321 atcagtaagt gtgtactttt tcggaatgtt cctttggtca acagttttgg aattgtttta
    13381 ctgcaaatca taggcatgcc tgaggccatc tcatcttaga gtagaagatg ggcttctact
    13441 ttaatagaga tagatgaact tttatcctat atgacattca tttggtcacg cagggcccca
    13501 cgtaagaatt ctgtaaataa gctgcaggaa aaaagctgtc agaaactcag aggaaatgtg
    13561 gtttaatttt gtttcctctt tgttgtttct ttttgcatta tttcatagct tcattttcag
    13621 atttaatgta ctaaaaaggg taccttcagg actattgaat agaaaaattc tatgggtcca
    13681 gtcatggaca tcctttctct taaggctgct cattttctgt catattaagt tgtctcaatg
    13741 ggtgtatctg tttgcatatt tgcgctttgt ggagttatct tggcactttc tcccagtgta
    13801 taaacatctg cattgattta tatggctgcc tttgaaggaa atggtggcac ctcgtgttgg
    13861 tgacagatgt tggtgacaga tggtcttgca atattggaag caatatacct tattgaggta
    13921 tattagtcac acatataaaa cacatttatg gtccaagttt cattgtaggt gtctaattga
    13981 agattaaaat gctataaaat ttttttctct ttaagcttcc agcagtatcc ttagctcagg
    14041 atagatgtta ttcaagaatg tgaatgtcat agctgtatgg aagattgtat tttttaaagt
    14101 attgttaatt tatttatccc atttccttca ctggaaaaat gtcctctttg actttcatgt
    14161 ataaataagc tttgcattct gtgttaggag ccattataga atgccacata gcttgaggct
    14221 aggtagggga ctccagtgaa agaagctagg ctgtattcat gctcccctcc cacttttttt
    14281 tcagacttga aatagttcac ttgattctga gtggtcagga aactgtggct ggccttattt
    14341 ggctctgcct ccttggtaaa aagtaggaca gagcaagcaa tggggagctt cctgggtcag
    14401 aaacagcagc tctctcctag tgctgctctc tgcaaggctg gtcagaaaat caacaaactc
    14461 atacaagttg gaattaaagt tacataacat gatgttgcag tcatggggtt agtcaatcag
    14521 gattgtgtca gattaatcaa tttgcaaggg atatgagttt catgaactta acattgaatt
    14581 catgggctag actaatctcg aggatacaca gtgggccgtg ttttgtcaat aaggagtttc
    14641 aaactctttt acactgatgc tgataattag tggtagggat tctttacctc cccctttgaa
    14701 atgttcaaca cacttattat ttctcattat ctgtctttat cactaaaatg taagttccgt
    14761 gagagtaggg actatgcctg cgtggctccc accatatcct tttgcttaac aatgcctagc
    14821 acattagaga tctgcaccaa atatttgttg aataaatgca tgaacaaatg aatgaataag
    14881 tgagtcagca tcttttctgg gaagttgctt ttcaaaattg ggcaattcag tggttgtaaa
    14941 cacccaggtt cctaaatggg aaggtaccaa gtaacaaaga aagaggaaag cctgtatttt
    15001 gcataagcca tattgcataa gtcatattat attgtaatac ctgcctggcc tgccccaggt
    15061 ataattaggc ttttggtgat gaagtgtcta atcaaggctt ttgataagtg tctgataatt
    15121 aggcttttgg tgatgaagtg tctgatcaag tcctaggcag cattatttta attcaacata
    15181 tattcactga gtacttatca ggtattagac ttagggatta tattaattgt caagatagat
    15241 aacttgagag aggctgaatt atattacaac ctccttgtga ttttgagaat aagcaaaaat
    15301 ctcccttttg tcacttacta gttgtatacc gtagagcaac tcacttagtc ttttgtttgg
    15361 ctttgttttc tttctttcct tttttttctt ttttttttga ggcggagtct agctccgttg
    15421 ccgaggctgg agtgcagtgg cacaatctcg gctcactgca atctccgcct cctgggttca
    15481 agcaattttc ctgtctcagc ctcccaagta gctgggatta taggtgtatg ccaccacacc
    15541 tggctaattt ttgtattttt agtagagatg gggtttcact atgttggcca ggctggtcct
    15601 gaactcctga gttcaagtaa tgtgctcacc tcggcctccc aaagtgctgg gattacaggc
    15661 gtgagccacc atgaccagcc tgtttccctt tttatacatt tggaataatt atacctgcct
    15721 catgtagttc agtgtagtca tgaggctcaa gtgagtaaat gtgtggaaat tatttgcaaa
    15781 ctatagagtg ctattcaaat acgagatgct actttagaac aaagtttccc aactttggca
    15841 ctgttgacat tttgagccag ataattcttt gctgtgggtg ctgtcctgtg catggtagga
    15901 tgtttagtag cattcccggc ccctacccac tagatgccgg tagcatctcc ccagttgtga
    15961 caatcaaaaa tgtcttcaga tattgccaat atctcttgga gggtgaaatt gcctctggtt
    16021 gagaactatt attttagggt tccagggaga atttagaaga gattcaaggg ttaggatccc
    16081 agaagtctct catcgggcct ttttctgatc agttttatta acctatagga tggaggttaa
    16141 aaaagcataa aaagttgccc aactgaaaaa aaacacacca ttatacagtt gtattttatt
    16201 ttggacctac tgagctttat attttcattg cattttccaa gttaaccttt tctctcatgg
    16261 tgttgctttc ttagatattt cattatcagt ctttccagta cccaaccaca gcaggcacat
    16321 ttcgggatcg gatttcctgg gttggaaatg tatacaaagg ggatgcatct ataagtataa
    16381 gcaaccctac cataaaggac aatgggacat tcagctgtgc tgtgaagaat cccccagatg
    16441 tgcatcataa tattcccatg acagagctaa cagtcacaga aaggggtaag ctcattgcca
    16501 ccaaccttct tctgcagtgc tctgtgactg ctgtggtgct ttctggagag ctcgatgata
    16561 aacaaagctg tctatctttg taagccagtt gggtcattaa atcattgaat cgaagtaatt
    16621 tttctgccat cccaatatgt atgttggggt gaatttttaa tctttatttt gaaaactgaa
    16681 ttttctctcc aaattttgtc atagtttctc cattaccctt tttttaattt taactttagg
    16741 tgaccaaagt tcttgtggaa tgcacggaaa acccctgagt aaatataggg ttgttatctc
    16801 tgtgaaatag aagtcattcc agttttccta gcatgttcat actcccagtt atggcatagt
    16861 gttcttgcct gtgtcttgaa agggtacccc ctctaacgtt gagaggtagt gcttttcttt
    16921 tatgctgcaa agaacagtag tttcccttta gtgtgaaaca ggagaagagt agattaagga
    16981 ctgatttttt tttctatgtt attccctgat gacgattaag tggtcatgct agtccttaat
    17041 tggatttgag ctaaagattt agaggtacat tatgggtcat tatagattcg tcatcatttc
    17101 tcaagtcttt ctcaagtttc tctcccttgc tcttttcctc cttctctccc tcccttcctt
    17161 ccttcttcct tctcatcttc ccttcctttc tccttccctt cctctctccc tgtctcattt
    17221 cttccttctc tttctctttc ttgctttctg tctctctctt tcttttttct tttaaaggta
    17281 ataacttgta ggtttcaaag atgagcacat tcatactgct ggcagaagaa taaaatgata
    17341 cagttttgct ggaaggcagt ttggtagtat gaatcagtgc cttaaaaata taggcccttt
    17401 gatctagtaa ttccattgta aatttcatct taaggaatta gagctaaaga tgaagattta
    17461 tgtacaagcc tggctatcct aatgtgactt gtagattcta agaattcgaa ccaacttgaa
    17521 tgtccagcat tagaggatta gttctataaa ttattcaatg tgatagaatg ctatgcagcg
    17581 attacacatc acatctggaa ggaattgtta aatatttatc atattataag taaaaaagga
    17641 ggttaaaata atatataata tatgatccat acttaaaaat atatatgccc tccttgcacc
    17701 ccatacccga tacccctaga agaagattaa atgggtagat accaaagtgt tcttcctagg
    17761 tagtgggatt atcggtacat ttttattctt cattgtactt ttgtgtattt tctacctttc
    17821 acacaatgat ttattacttt tgtaatcaga agaaatataa gagcaaaagt agaacctagt
    17881 tgctcatgtc gcaggaggca tatttgcatg tccctgtctt ttaccttctc tttctccgcc
    17941 tctaggtttt ggcaccatgc tttcctctgt ggcccttctt tccatccttg tctttgtgcc
    18001 ctcagccgtg gtggttgctc tgctgctggt gagaatgggg aggaaggctg ctgggctgaa
    18061 gaagaggagc aggtctggct ataagaagtc atctattgag gtttccgatg agtaagtcca
    18121 gcaggagccc tgggcagcaa gcctgtttcc tccttagcgc tctacccaga cccccacatc
    18181 cacaccttcc tttcttctgg accgagttta gttctgctgg tgaactttct tttcaaagag
    18241 aatagttctg ctaaggggcg ccaaaaggaa ggttgaaagt gatgtgtgtg aatattaatt
    18301 tggagagaga tgggggagtt gatatatggt cctagtcttc tgctttggaa atcagattgt
    18361 acagtgccat ggtctgaata aattctgaag tcaatgtttc attctttcaa ttccaggtca
    18421 attatttttc cttcaccttg tatttggcac tgagctgatg atgtctcctg acagaaaatg
    18481 cctgagcaat gagagaggct ttaagaatag ctgtggaggg caaaagcgat ttgaataagc
    18541 gagatctatt cttggtccgc atatattctg aagggagggg ctacatggat cgtggttatt
    18601 aaaaagattt attaaacatt attctgccag taagcaggca tgatctagta aattccctaa
    18661 aaataaatgt agtaaaagga aatcaaaaca aaaatctacg taaaacccct tttctccatt
    18721 atctatgtca ggggagggga gtcttacatt gagaaggtcc aaaattcaat ctctctctgt
    18781 gtgtgtgtgt gtatgtgtgt gtgtgtgtgc atttatttaa tgataagaga gcaccctgtg
    18841 ccatttccaa ggaatctgtg gctcaaaaaa gacaaagaac tcttggtaaa aatgctaatg
    18901 tctatttcta agcatggtat ccaaaacccc ttatgatttt actctaagtc acattgttcc
    18961 ctgacatctc cccacgtccc agctgccatg aacttattta tgtgccctaa catactatac
    19021 ttcattcgta tatttttcct aactcattct catcctctaa gacccctcct tttgacttgc
    19081 tgggaatgcc ctctttcctt ctcttgtttg cctggaaact ctttcttatc ctccaagacc
    19141 cagctgaaat agccccttct cttgagtttc cctgagacct caggggacaa ttagtcactc
    19201 ctcactcttt gctgctgcag cagtttgatg ttaactctat taaaacactt atcacactgc
    19261 attataacat atttgttaag ttttaacagg tctctcaccc ccatcatgag cccttcacag
    19321 gctcaagttt tatttatctt tttacctcta ggctagcaca atgctcagac tttgtcagtg
    19381 ctcagtacac ttctgaatga gggataattt attgagcatt tattatgtgc caggcactat
    19441 ggtatgtgtt tcacatgtat ttatttttta tttattccta acaactgtgc tttaagggtg
    19501 ggtggtaata tgtgcatttt ttgtttgttt gttttttgat atgggagtct cactcactct
    19561 gacacccagg ctggagtgca gtggtgtaat cttggctcac tgcaacctct gccttctgag
    19621 ttcaagtgat tccccatctt agcctcctga gtaagtggga ttacaggtgt gcaccacaac
    19681 gcccagctaa tttttgtatt ttcagtagag acggggtttt gtcatgttgg ccaggctggt
    19741 ctcaaactcc tgacttcagg tgatccaccc acctcatcct cccaaagtgc tgggattaca
    19801 ggcatgagcc actgcgcctg gccaatatgt gcattttata gatgaggaaa caggcttctg
    19861 gggcttaaac aatttgccca gtcacccagc tagtgagtgg aagaactgga atctaaaacc
    19921 agacctgtct gatttcaaca cctgtacttt caactgctct actctattga ggatagtggt
    19981 gattcagatt tggtttgtcc tctttttaca gcactgatca ggaggaggaa gaggcgtgta
    20041 tggcgaggct ttgtgtccgt tgcgctgagt gcctggtaag tgcatgccat tccttctgct
    20101 tactgttgat gtcccacttt cctgcttacc taagaggatc catcctatgc cctcagaggc
    20161 agcagaggat atgcaggtag gtccaagcaa gatatgaacc agcatctttc cccaaagcat
    20221 tttggactca ggggacccct accaattcta accaagattt tgtttcctgt ctcgtggtcg
    20281 tagagcagtg gtcttaggtt agggaagggg gccacgtaga gtagtttctg ctgactgaca
    20341 gaaaatccca aaacaggagt gtcctatgcc actgaattca tactaggaga cttcgactgg
    20401 ctggactcga ccctgaattt aacttttcta ctgagctgta gtatttttca gggagttagg
    20461 ttgatataac cttttaggta acttgatgtc ttttatcaat aagaaatacc accctggaag
    20521 gcccaagttt tgatttaaat gtcaaaaggc tgtcatccct cctgctttga gtactcactg
    20581 tgactaatga cagaatcaga gagtccaatt aggaggctgg ggtgggtgtc ctaggatccc
    20641 agcaggaggg aagactctct gatgtggtgc agttggaaac aggtcacaaa gaacttctga
    20701 tctcatatga tacatacctg tcattgcctc ctgtttactt attgccaagc tcacacttgg
    20761 ctcgatgact aattgcagtg ttttttgttt ttctttgtct catgcacttg agtatcatag
    20821 ggaagatgag agaaaggttg gtaatgccag tgcagaggac ctaataccaa cctttggagg
    20881 ctcggatatt tttaagaacg caaaataagt taatgttcat acggttatta tccacatttc
    20941 agatattaat ccattcaaca gtgatttgtt gagcatctgt cacgtgccat atgtactgtt
    21001 ctaggtgctt aggaaccagc agtgaacaaa actgagaaaa attcctgccc tccgagaact
    21061 gaatgttctt tgcctggaaa actttctcat cctctaagac tctgttgaat tggggtacaa
    21121 atactcacaa agtttttaaa aataagtaaa atatatagta tatgagatgg tacttaatga
    21181 tatggagaaa aaagcagaaa agggggatgg gatggctgga tgggggtgtg acatttaata
    21241 ggttagggac aacctcagtg agaagatact caagcaaaca cctaagagaa gcaagccata
    21301 tggctattgt ggaggagcgt ttcaggcaga agaagtgact ggtgcaaagg ctctgaggag
    21361 gggccatgat tggcatattc ttggagtagc aagggggcag tatggcagaa atgaagacag
    21421 caaggcaaag aatactattt gttgacatca gagaagtaac gcagcagcta gatcttacag
    21481 aaccttatag atgattttaa tgacctggac ttctactcaa tgaaatggaa tccattggag
    21541 ggtttgggaa gagaagcagt atcaacttat gtctgtttaa aaagtattac tctggctttt
    21601 gtgttgagaa tgggtggtaa cgagcaatga cagaatcaga gagtccaagt aggaggcatt
    21661 tgcattaatc caggtagctg aagatgctgg tagtttggac cagggtggtg gtggtggagg
    21721 tggtgaggag tggttgtatt ctgattatag tttgaaggta aagccagaag gatttactgc
    21781 ttctgcattt atatatgaaa aaatgagagg actcaagggt agttccaaga ttcttgactt
    21841 gggcaactgg tagaatagag ttaccatttg ctaatatgtg gaagtctgtg ggtgaatcaa
    21901 actttaggag gaagaacaga agttgggttt ggacatatta agtttgaaat acttattaaa
    21961 cttccaagtg gagatgtgga gtaggcagtt gtgggtgtgg agttgagaag agaggtctag
    22021 actggagata gagatttagg agccattagc agatagagac tgataacaga catttcctcc
    22081 agggaaatga atgtagatag ggaaggggtc agaggacaga acctgggccc tccaagattt
    22141 ctaggatggg gagatgaaga ggaattatta gtaaagaggc taagaaagag cggctagtga
    22201 gataggaaga aaaccaggag attttggtat cctgggagtc aagtggagaa ttatttctag
    22261 gaaaagagag tgatcaactg tgtcatttgc tgtggagtca ggtgaagtaa aatgagagct
    22321 gataattgat tattggatga tttgggaata tggaggtcat tggtgacctt ggcaaaagga
    22381 tcttcagtgg aatagtggga atgaaaactt gtctggggtg gggtcaagaa agattgcaga
    22441 aagatgcatt ggaggcagtg ggcataaaca actctttcaa ggacttgtgc tgtgaaggga
    22501 tgcagagaga caggcaatac gtggagggca atgtcactgg tggcttttct ttttaagatg
    22561 ggagaaaatg aacacatttg tatgcagatg ggaattatgt agtagagaag gaaaaaattg
    22621 atgctgcaag acagagagga gaggattgct ggtgtaatgc caggatctag tgcataagtg
    22681 gagtggagat gttgacctta gataaagtaa gacagggaga gtgtataaga acaataggga
    22741 aggccaaata gatggatcca gatgtagatg agtggccaca tgtgatggag cttgtggaaa
    22801 ttccctacta attgcttctc tagtcccaat catgggagaa agcaaggccg tcagctgaga
    22861 atgatgggaa gaggaggtgt tggaagtttg gggaaagagg gaagggtatg aaatagtcat
    22921 caaggagaat aaatagacta gagaagtgtg gtatgccagt tagtgctaat ggcccacttg
    22981 aagttagaag taatgaatat gagtatgaat aataataatg gtaacaggag ctaatcttga
    23041 atgagtgctt atgaagtgcc aggcagtgct aagtaattta catatattgc ctcattcaat
    23101 tctcataaca gttctatgag gtgtattttt attatcccca ttttacagat gaggaaactg
    23161 aggcttagag aagttaataa ctttatccaa ggtcacacag ccacaagagg tggaactcag
    23221 tggtagactg acacttagtc taaattccta accacaattt tgcacatttc tgcaagagag
    23281 tgaggagagg atcgctgggg tgattccact gacacttgtt ttgctaagaa agggtgcggt
    23341 aggcgggcat cttttcttgt gtgttgaggt tctaaaaaat attcaccaag ggaaaggaaa
    23401 ccactagggc ttcaaagcag aaattagccc aatagacacc aattatattg aggtcctgtg
    23461 aagctccgtg ggaatttagg tgtattgagt cagtggcatt tcactgtggc tgtctcccca
    23521 agccaggttc catttggagg atcctaacat gtggtctttg cctaaattcc aactctggaa
    23581 ttgtgtttca cacctgctgt tttgctccct ccaggattca gactatgaag agacatattg
    23641 atgaaagtct gtatgacaca agaagagtca cctaaagaca ggaaacatcc cattccactg
    23701 gcagctaaag cctgtcagag aaagtggagc tggcctggac catagcgatg gacaatcctg
    23761 gagatcatca gtaaagactt taggaaccac ttatttattg aataaatgtt cttgttgtat
    23821 ttataaactg ttcaggaact ctcataagag actcatgact tcccctttca atgaattatg
    23881 ctgtaattga atgaagaaat tcttttcctg agcaaaaaga tactttttga ttcatctttg
    23941 ctctggaatg tattacatgt tttcttccaa ctgtttgaag gagaattttg aatgtttgcc
    24001 acaccgctga tacccaaata attttttaaa tgaagtggag cttgtggctt cctgatgtgt
    24061 caccagacaa aatattcgct tgggatatgt attctttgtt ttttgctcca tgtacacttt
    24121 cagctgtgag ttagtatagg gcgtatactt accggtttaa tgacctcaac ctcagttgtg
    24181 tttggataac ttagggtgta tacccttagt ttccttagag ttggtaggat caagtcattg
    24241 gtttgctttg actgggtttt taaagtatta agtacagtgt catcaattta cagttaagga
    24301 aaggaatcgt gaagtagaaa aattattttc tttagtcttg ctggtacaat ttgggctaag
    24361 gagtctttgt tattttctgt cttgcttttt tttttttttt tttttttttg aggcagagtc
    24421 tcactctgtc gccaggctgg agtgcagtgg tgtgatcttg gctcactgca acctctgcct
    24481 cctgggttca agcgattctt gtgcctcagc ctctcgagta gctgggatta caggcatgcg
    24541 ccaccacacc cagctaattt ttgtgttttt agtagagacg gggtttcacc attttggcca
    24601 ggatggtctc aatcccctga cctcgtgatc cacctgcctc ggcctcccaa agtgttggga
    24661 ttacaggcat gagccactgt gcttggcctg ttattttatt ttcttataac tacaactttt
    24721 cttcttgaat tttcaggtca gaggcaagaa aaactcttta caggttttta gtggggggct
    24781 tatggagtat ttcaggagtt ctttgcaaat taaatcatct tttcacttgt attgtttttc
    24841 aaaactttgt tgatttctaa aatgtgccaa ctgtgagtaa actatggtat ttgcaagtgg
    24901 tttttacata atatttgaga tgaggaagtg agattgtgca tgacatactt ctcctttgta
    24961 ttctctcagt gccttacagc aggttactcc attctgctat gacaacttgt ttcaaatgtt
    25021 aatttacata ggatttttta taagccatta aggcatatgt atagtatatc agtaaagatg
    25081 gatggtgcat atataaatag tcttctgtaa tagtgattgg atttacttct caattatgag
    25141 agacaaaaat tatcccctca cctgtctcta ttctttcaac aggttgatcc cttttcatga
    25201 tttttcatta ggtggttcag gaagtttcca tattacagcg cttcagactg tatatgttag
    25261 tttaaaaatc acttttctct ctctcaactt ctttcttttt tttttgaaga cttaatttaa
    25321 aaaatttggg ttgttagatc cgtatcatag atttggccta gcctcttctg ttaacctagt
    25381 ccacagatga gcgaatctgg ttagttgaag gacattgtga tttgactctg gtcacgcgag
    25441 gaagtagaag ggcaaagaca ggaccggcag tttacatttc cagtggttaa acctcacggt
    25501 actttgggac tgcttgttaa cttttgtggt tgtctgaggc caatctaacg tgaccatttc
    25561 tgacacctca acagagagag gaaagcaact tgagcaatga gagtaaataa cttgggctct
    25621 cagagatttg aagatagaga tctcattgtg agggggacta ttttgcaggt cctcatttct
    25681 ccaagaaaga gatggtgtta caggaaccca ctgaaagcca tatcccatta aatgaggaac
    25741 taattttggc tgggccttct tgtaatgtcc tcgcaggtgt gttgtgaaga ttaatgcagg
    25801 gtagtatgtt tgtagattga cacctagtct aaacttgagg taattggtgc tctgtgaata
    25861 ctcagtcgtg ttcttttata gccttaatca tgatttgaac tagtcccttg ctttttaaat
    25921 gactgaatga agtccttcgt ggtaagggag tacgttgata acttagttta ctatatgggt
    25981 ttgtggtcgc atcccagtca tcagctgcta tcattttcct tcttcatccc ttatactgag
    26041 atttgggtta cagcttttta ttcttcgaag gatcacaaag cagtgtacag acacctgcct
    26101 tctttaagga tgaaaggaag ataaagtggt ctttttttgt ttacttattt gtttcacctc
    26161 ttgtttgagt aacttctaag gtgctattct ctctctcttt ttgctacctc atgagctctt
    26221 gtcacagcca tggaaaccag cctcgtttag aaagggaact tagttcagaa ggggttaaaa
    26281 gccttccaga atttttcttt agctgctgaa gtttttacat gtggttacat gactttaagt
    26341 tttatgcatt acgctcttaa ttctattaca aaatgtggac tcaccaattg ctttgtgttt
    26401 tccatgtgac ctgttacttc aggctacttg gggaacatct tagtcctctg tagctcctga
    26461 acccagcact ggtgcttcaa gagagaaggt agcacgtctt tgttcaaaac aaaacaaaac
    26521 gacacttctg gaggccacat cctgaatatg aatgttctac taagtcactc agttatggtt
    26581 ctaaagggaa actgtaagaa gacccacaag gagtggacca agactattat ttaattgcac
    26641 aacttgaaac tttgctgcca gaagaggcag ctccattcct ttgactccag tgttgggctg
    26701 ttaactgctg cacctcattg cctttttttg tttttgtttt tgttttgtag gagggtaggc
    26761 actgttgggc catatgcaca aatattgtaa ctcttggtat ctttactgca tcatagtcaa
    26821 taaacttctt tgtacccttt ggcta
//
