# Supplementary material for: Beta-subunit-eliminated eHAP expression (BeHAPe) cells reveal subunit regulation of the cardiac voltage-gated sodium channel
Source: J Biol Chem. 2023 Aug 6;299(9):105132. doi: 10.1016/j.jbc.2023.105132 (PMC10506104; doi:10.1016/j.jbc.2023.105132)
Supplement: NC_000011.10_SCN2B.gbk [file mmc40.zip › jbc_105132_NC_000011.10_SCN2B_mmc40.gbk]

LOCUS       NC_000011              13819 bp    DNA     linear   CON 26-MAR-2018
DEFINITION  Homo sapiens chromosome 11, GRCh38.p12 Primary Assembly.
ACCESSION   NC_000011 REGION: complement(118162804..118176622)
VERSION     NC_000011.10
DBLINK      BioProject: PRJNA168
            Assembly: GCF_000001405.38
KEYWORDS    RefSeq.
SOURCE      Homo sapiens (human)
  ORGANISM  Homo sapiens
            Eukaryota; Metazoa; Chordata; Craniata; Vertebrata; Euteleostomi;
            Mammalia; Eutheria; Euarchontoglires; Primates; Haplorrhini;
            Catarrhini; Hominidae; Homo.
REFERENCE   1  (bases 1 to 13819)
  AUTHORS   Taylor,T.D., Noguchi,H., Totoki,Y., Toyoda,A., Kuroki,Y., Dewar,K.,
            Lloyd,C., Itoh,T., Takeda,T., Kim,D.W., She,X., Barlow,K.F.,
            Bloom,T., Bruford,E., Chang,J.L., Cuomo,C.A., Eichler,E.,
            FitzGerald,M.G., Jaffe,D.B., LaButti,K., Nicol,R., Park,H.S.,
            Seaman,C., Sougnez,C., Yang,X., Zimmer,A.R., Zody,M.C.,
            Birren,B.W., Nusbaum,C., Fujiyama,A., Hattori,M., Rogers,J.,
            Lander,E.S. and Sakaki,Y.
  TITLE     Human chromosome 11 DNA sequence and analysis including novel gene
            identification
  JOURNAL   Nature 440 (7083), 497-500 (2006)
   PUBMED   16554811
REFERENCE   2  (bases 1 to 13819)
  CONSRTM   International Human Genome Sequencing Consortium
  TITLE     Finishing the euchromatic sequence of the human genome
  JOURNAL   Nature 431 (7011), 931-945 (2004)
   PUBMED   15496913
REFERENCE   3  (bases 1 to 13819)
  AUTHORS   Lander,E.S., Linton,L.M., Birren,B., Nusbaum,C., Zody,M.C.,
            Baldwin,J., Devon,K., Dewar,K., Doyle,M., FitzHugh,W., Funke,R.,
            Gage,D., Harris,K., Heaford,A., Howland,J., Kann,L., Lehoczky,J.,
            LeVine,R., McEwan,P., McKernan,K., Meldrim,J., Mesirov,J.P.,
            Miranda,C., Morris,W., Naylor,J., Raymond,C., Rosetti,M.,
            Santos,R., Sheridan,A., Sougnez,C., Stange-Thomann,N.,
            Stojanovic,N., Subramanian,A., Wyman,D., Rogers,J., Sulston,J.,
            Ainscough,R., Beck,S., Bentley,D., Burton,J., Clee,C., Carter,N.,
            Coulson,A., Deadman,R., Deloukas,P., Dunham,A., Dunham,I.,
            Durbin,R., French,L., Grafham,D., Gregory,S., Hubbard,T.,
            Humphray,S., Hunt,A., Jones,M., Lloyd,C., McMurray,A., Matthews,L.,
            Mercer,S., Milne,S., Mullikin,J.C., Mungall,A., Plumb,R., Ross,M.,
            Shownkeen,R., Sims,S., Waterston,R.H., Wilson,R.K., Hillier,L.W.,
            McPherson,J.D., Marra,M.A., Mardis,E.R., Fulton,L.A.,
            Chinwalla,A.T., Pepin,K.H., Gish,W.R., Chissoe,S.L., Wendl,M.C.,
            Delehaunty,K.D., Miner,T.L., Delehaunty,A., Kramer,J.B., Cook,L.L.,
            Fulton,R.S., Johnson,D.L., Minx,P.J., Clifton,S.W., Hawkins,T.,
            Branscomb,E., Predki,P., Richardson,P., Wenning,S., Slezak,T.,
            Doggett,N., Cheng,J.F., Olsen,A., Lucas,S., Elkin,C.,
            Uberbacher,E., Frazier,M., Gibbs,R.A., Muzny,D.M., Scherer,S.E.,
            Bouck,J.B., Sodergren,E.J., Worley,K.C., Rives,C.M., Gorrell,J.H.,
            Metzker,M.L., Naylor,S.L., Kucherlapati,R.S., Nelson,D.L.,
            Weinstock,G.M., Sakaki,Y., Fujiyama,A., Hattori,M., Yada,T.,
            Toyoda,A., Itoh,T., Kawagoe,C., Watanabe,H., Totoki,Y., Taylor,T.,
            Weissenbach,J., Heilig,R., Saurin,W., Artiguenave,F., Brottier,P.,
            Bruls,T., Pelletier,E., Robert,C., Wincker,P., Smith,D.R.,
            Doucette-Stamm,L., Rubenfield,M., Weinstock,K., Lee,H.M.,
            Dubois,J., Rosenthal,A., Platzer,M., Nyakatura,G., Taudien,S.,
            Rump,A., Yang,H., Yu,J., Wang,J., Huang,G., Gu,J., Hood,L.,
            Rowen,L., Madan,A., Qin,S., Davis,R.W., Federspiel,N.A.,
            Abola,A.P., Proctor,M.J., Myers,R.M., Schmutz,J., Dickson,M.,
            Grimwood,J., Cox,D.R., Olson,M.V., Kaul,R., Raymond,C., Shimizu,N.,
            Kawasaki,K., Minoshima,S., Evans,G.A., Athanasiou,M., Schultz,R.,
            Roe,B.A., Chen,F., Pan,H., Ramser,J., Lehrach,H., Reinhardt,R.,
            McCombie,W.R., de la Bastide,M., Dedhia,N., Blocker,H.,
            Hornischer,K., Nordsiek,G., Agarwala,R., Aravind,L., Bailey,J.A.,
            Bateman,A., Batzoglou,S., Birney,E., Bork,P., Brown,D.G.,
            Burge,C.B., Cerutti,L., Chen,H.C., Church,D., Clamp,M.,
            Copley,R.R., Doerks,T., Eddy,S.R., Eichler,E.E., Furey,T.S.,
            Galagan,J., Gilbert,J.G., Harmon,C., Hayashizaki,Y., Haussler,D.,
            Hermjakob,H., Hokamp,K., Jang,W., Johnson,L.S., Jones,T.A.,
            Kasif,S., Kaspryzk,A., Kennedy,S., Kent,W.J., Kitts,P.,
            Koonin,E.V., Korf,I., Kulp,D., Lancet,D., Lowe,T.M., McLysaght,A.,
            Mikkelsen,T., Moran,J.V., Mulder,N., Pollara,V.J., Ponting,C.P.,
            Schuler,G., Schultz,J., Slater,G., Smit,A.F., Stupka,E.,
            Szustakowski,J., Thierry-Mieg,D., Thierry-Mieg,J., Wagner,L.,
            Wallis,J., Wheeler,R., Williams,A., Wolf,Y.I., Wolfe,K.H.,
            Yang,S.P., Yeh,R.F., Collins,F., Guyer,M.S., Peterson,J.,
            Felsenfeld,A., Wetterstrand,K.A., Patrinos,A., Morgan,M.J., de
            Jong,P., Catanese,J.J., Osoegawa,K., Shizuya,H., Choi,S. and
            Chen,Y.J.
  CONSRTM   International Human Genome Sequencing Consortium
  TITLE     Initial sequencing and analysis of the human genome
  JOURNAL   Nature 409 (6822), 860-921 (2001)
   PUBMED   11237011
  REMARK    Erratum:[Nature 2001 Aug 2;412(6846):565]
COMMENT     REFSEQ INFORMATION: The reference sequence is identical to
            CM000673.2.
            On Feb 3, 2014 this sequence version replaced NC_000011.9.
            Assembly Name: GRCh38.p12 Primary Assembly
            The DNA sequence is composed of genomic sequence, primarily
            finished clones that were sequenced as part of the Human Genome
            Project. PCR products and WGS shotgun sequence have been added
            where necessary to fill gaps or correct errors. All such additions
            are manually curated by GRC staff. For more information see:
            https://genomereference.org.
            
            ##Genome-Annotation-Data-START##
            Annotation Provider         :: NCBI
            Annotation Status           :: Full annotation
            Annotation Name             :: Homo sapiens Annotation Release 109
            Annotation Version          :: 109
            Annotation Pipeline         :: NCBI eukaryotic genome annotation
                                           pipeline
            Annotation Software Version :: 8.0
            Annotation Method           :: Best-placed RefSeq; Gnomon
            Features Annotated          :: Gene; mRNA; CDS; ncRNA
            ##Genome-Annotation-Data-END##
FEATURES             Location/Qualifiers
     source          1..13819
                     /dnas_title="NC_000011.10_SCN2B"
                     /organism="Homo sapiens"
                     /mol_type="genomic DNA"
                     /db_xref="taxon:9606"
                     /chromosome="11"
     gene            1..13819
                     /gene="SCN2B"
                     /gene_synonym="ATFB14"
                     /note="sodium voltage-gated channel beta subunit 2;
                     Derived by automated computational analysis using gene
                     prediction method: BestRefSeq."
                     /db_xref="GeneID:6327"
                     /db_xref="HGNC:HGNC:10589"
                     /db_xref="MIM:601327"
     mRNA            join(1..261,7872..8038,8328..8538,9537..13819)
                     /gene="SCN2B"
                     /gene_synonym="ATFB14"
                     /product="sodium voltage-gated channel beta subunit 2"
                     /note="Derived by automated computational analysis using
                     gene prediction method: BestRefSeq."
                     /transcript_id="NM_004588.4"
                     /db_xref="GeneID:6327"
                     /db_xref="HGNC:HGNC:10589"
                     /db_xref="MIM:601327"
     CDS             join(192..261,7872..8038,8328..8538,9537..9736)
                     /gene="SCN2B"
                     /gene_synonym="ATFB14"
                     /note="Derived by automated computational analysis using
                     gene prediction method: BestRefSeq."
                     /codon_start=1
                     /product="sodium channel subunit beta-2 precursor"
                     /protein_id="NP_004579.1"
                     /db_xref="CCDS:CCDS8390.1"
                     /db_xref="GeneID:6327"
                     /db_xref="HGNC:HGNC:10589"
                     /db_xref="MIM:601327"
                     /translation="MHRDAWLPRPAFSLTGLSLFFSLVPPGRSMEVTVPATLNVLNGS
                     DARLPCTFNSCYTVNHKQFSLNWTYQECNNCSEEMFLQFRMKIINLKLERFQDRVEFS
                     GNPSKYDVSVMLRNVQPEDEGIYNCYIMNPPDRHRGHGKIHLQVLMEEPPERDSTVAV
                     IVGASVGGFLAVVILVLMVVKCVRRKKEQKLSTDDLKTEEEGKTDGEGNPDDGAK"
     misc_feature    7914..7933
                     /dnas_title="gRNA target"
                     /note="AGAGCCATTGAGGACGTTGA"
     misc_feature    7990..8009
                     /dnas_title="gRNA target"
                     /note="CTCCCTGAACTGGACTTACC"
     misc_feature    7919..8008
                     /note="Deleted in beHAPe"
     PCR_primer      6908..6927
                     /dnas_title="7602"
                     /pair=""
                     /primer="CTGTAGCAGCTCCTTGCTGT"
                     /current=0
     PCR_primer      complement(12105..12124)
                     /dnas_title="7603"
                     /pair=""
                     /primer="CACCTCACCCAGGTGTTACC"
                     /current=0
     PCR_primer      complement(8279..8298)
                     /dnas_title="7633"
                     /pair=""
                     /primer="GGCTGGATGAGCAAGGAACT"
                     /current=1
ORIGIN      
        1 ctctttttag cagcaacata caagccggcc atattagaga gatggaaata aagcttcctt
       61 aatgttgtat atgtctttga agtacatccg tgcatttttt tttagcatcc aaccattcct
      121 cccttgtagt tctcgccccc tcaaatcacc ctctcccgta gcccacccga ctaacatctc
      181 agtctctgaa aatgcacaga gatgcctggc tacctcgccc tgccttcagc ctcacggggc
      241 tcagtctctt tttctctttg ggtaagttag acacatctgc atgctcccga gggttcagaa
      301 gtgtagccgc aatgtgaaga ggatgggggc aggggatagg aaagaagaca ttgctagcgc
      361 tttccctctg tgtccttggg aggggaggtg ctggggactg gaagggacgt tgctggggag
      421 tgcagaaccc tgggactact tagtcacaga aatgttgggt caggggatct gagtgttgct
      481 gggggctgac aattgtcaag ggaggtgaat cttctctgga tttcccctaa gtggacctac
      541 gtggcggtgg ggcagagagt ggattgacct gcagtctctt cagggattat tttttggagt
      601 tgctgcaaat gcggggtcct gggacttaat gctcccttaa ggggcttctt ttcagaagct
      661 tgatcctggt ggatttaggg tattaggaga gtgtgcaggg gagctggtgg cagaaagttg
      721 agtctgggtc tggcttcttg gcactcggtc tcactgatct gttggaacgt gtgtgggagt
      781 aggtgggaag cgggcttggg gaatgatgtc tgggttggga ggagacctgc tgaggcacgc
      841 actgatggag aaggcacctt tggcttgggc cggatggaat ggaggaaggg ccaggtgtag
      901 agattcagga aaaaaatgga acccacaggc tgagcgaggt tgcagccctt taaatccagc
      961 ctcagaactg cccagcccag tcttgcagac tgtcctgtca agtgtttgta tttgaccact
     1021 cagagacttc ctggtgggga agtgggctag aaagttattt gcaagcctgc tttgtagagt
     1081 ttcattcttg ctcctaaact tacttattgc tggagcagca actgagagtc aagtccaagg
     1141 actgttgatg gaactattcc ccaccacaaa ggctctctct ctttctgtgg tgtgatgtgc
     1201 tgggtttgga gtaggagtgc taaacacaga cagtgcagag gccctgccag cctgctttgc
     1261 tgagttactt ggcatattaa catcagagca ggaatgctat ggaatctctg gcaggacctg
     1321 ggtttcaagc cacctttgtc atttacgtaa tgatcacagg caagttactc aacccctctg
     1381 agcttcagtt ccctcccggg taaactaaag aatgcctact gcctgacgtg tttgtgattt
     1441 ggtgcatggc aggaactcaa cgatggctaa cataagaatg cttttcgtga gcccaggcac
     1501 tgtgtatctt gtttagccct cacagcaatc ggaggtagat tctattatac tcaggttaca
     1561 gggaggaaac agatgactat ggtaacggga gctgaaattt gaactccctg tgtctgactt
     1621 cagcacattc tcttaaacgt tggattccac tccccaatgt tcaagaaatg gcactgctat
     1681 attaacagta cctaattgat cagagtctca ggacaggctg aaagaagggg agttgggtga
     1741 gtggcctgtt gtaaggaggc ccagctggag gacaggaccc tttcctcagg agttaggaag
     1801 cacttcgtgc aggagagaag ccgcctggtg agagccatgg ctaagtaaag atagaaaggg
     1861 ggctcagtga ccaggaccca gagctctggg ctagggtgag gaagagggag tctgcgatga
     1921 agaggtctga gtgtttgggg tggggagatg gtagtgggag gaagctaaag cttctgcaaa
     1981 gctgagtggg agaggatgca ggaatgggga ccttgaactt gaacttgatt ggtgctgtaa
     2041 tgaggcatgt ccctggcact ccaatgctga gggccgagtt gacagtggaa ctttggtggt
     2101 gttgcagtag catcgatccc caggatggag gatgccacaa gtgacgaggg aggggactct
     2161 gtcggggctg ggcttgtggg gatgactatg gaggtggcaa agagaaaggg caggtgggca
     2221 accagctcta cccacggcag aagcatatga ggctagtttt agccagaaac aattcaaatg
     2281 actgggcttc cctcaagttt ttcttgagac cgttgactcc acagtcactg gcctgcttac
     2341 caatgtatgg attatgttag tggaggcata gaaagtggag tctgggctga gcatggtggc
     2401 tcacgcctgt atcccagtgc tttgggaggc cgaggtggga ggatcgcttg aggccaggaa
     2461 ttggagacca gcctggacaa catagcaaga ccctgtctct acaaaaaaaa aaaaaaaaaa
     2521 aaaaaaaaaa agaaaagaaa aataagccag gcatggtggc atgtacctgt agtcctaact
     2581 gttccaggag gctgaagaag gagtatcaag agttccaggc tgcagtgagc cgtgatcatg
     2641 cctctgcact ccagcgtggg cagcagaacc aaaccctgtc tcttaaaaaa agaaagaaag
     2701 aaagaaagaa agaaagtgaa gtctagtcct cactctagcc cactgcacat atctgctgct
     2761 tgtggtggtg gggacccaga catggagaga aagctgtctc ttcttccttt agtagacttt
     2821 attgagtccc cactctgcca cacactgtcc tgggtgccag ggataccaag atgaatagga
     2881 gtcagttccc cggagcctct agagggaaac aggcccatga acaaataata acaagacaac
     2941 attgtatgta tggcaacaat aatagcaata atgctcatca tagtcgcagc tgacttttgt
     3001 ccaggccatg tgctaggcac tgtgctgagc ttcatacagg tagtaagtca tttaatcctt
     3061 cgacagccct atgaagttgg gcttattgtc ccctatatta cagatgagga aactgaggca
     3121 ctgggaggtt aactatcctg ccattctgcc ctcaagtcat gtggaagaga taggaacagg
     3181 gctggggtga ggacaaggac aatggggaaa cagtcaccga ggctaatgcc ctgtaagctg
     3241 ggacctgaag aataagtagg aggggcccag gggcaggagg gcaaatgagc ttctcaacct
     3301 gaagcaaaaa tacgtgcaaa ggcatggaga agggaaggaa ggtggtgttt tcagaaaaaa
     3361 tcagaactgg ggtcactgga gtgaaggaga cctgggggga tgggggctgg caggggatga
     3421 ggctagggta taggttggtc ccagatgcca aagggcttgg aagctgtgcc caggagcctg
     3481 gacttgatcc tgaaagcagt gggtagccgt tggaggtctg gaggtgagga gtgatgaggg
     3541 tgggttgctc ctggctgcac ggggatggac tggagtggcc ggggttgggg aggcccttga
     3601 gcaggaaggg tctggatggt aaggcagtgc aggtgcggag atacgggctg gatgccacac
     3661 tcacctggga ggcaggggct gccccgggag acagttcatc tgtttagaca cttaaaaaaa
     3721 aaaaaaaaaa ccaagaagaa aataattacc tcataggttg ctgtagggtg gaaagaggag
     3781 tgaagagatt aacttccagt ctctgcaaga gacagcattt ggcagatgag caaattttta
     3841 tagtctctgc aagatgggct agttagaaca gtggatgaca cgaggcctga gggcccagat
     3901 gtgccttgga gacagcgggt ggcccgccac tgctgaggtt ttggatctaa gatcagaagc
     3961 ctcatcccgt tgatgatctt ttcccttctg tgagttgaaa atcaggagac acaggcccca
     4021 gacctggtct caaatgggac aaccaggaag attgtgggcc ccccttgtat ggaggttcct
     4081 ttaaatggta caattccctg ctggcgggcc tgcctggagt tggacctgcc atatagtcgg
     4141 caagagatcg gatgccttgg aatggggctc acttcaccac tcagcttcaa tgcctcaacc
     4201 cagtctggag ccaggcaggc tggcttcaga ttctagcttc gcctcttact agccgtgaac
     4261 ttgggctcgt ctcttaactt ctttgtgctc catcttcctc atccggaatg tgggagcgat
     4321 aacaggtttt gttagtatta aatgaggtga tgtatgtaga gtatgtagac agtgcctggc
     4381 tcgttgtaag cattttgtaa gggtttgtgg ctgtgatgaa gtcctttctg tggccttggc
     4441 catgcattcg ggtgctttcc cgaagcagga gagttaatca agagaccaga gttttgctca
     4501 cagctctgac cttgttgagc catggtcccc tcgtctttaa tgagggcccg gactggcggg
     4561 aggtctgagg ccagcaccct agagctgctg ggattctggt gaggccacag gcttacgtgg
     4621 agatattgga ttaggggcta ggaaccatga ttctggcctc agcttgtccc tattctctgt
     4681 gtgtggctct catggccttt cctcaccggt aaaacaatgg ggctagatct acggtttctg
     4741 atctcagctc cagctgtggc tccggatccc atgctcgctc cgcaggatgg aacttgacgt
     4801 ttgactctgt gaccactaga gggcacgcgt gttccgcccg gtaccttctg cagggccccg
     4861 ctgcagggtg gggaggggga gcccgcattg cacctctccg gctgcccccg tcctgccggc
     4921 cagaaaaggc gcccccgcac tcctctctac cctgccctcc cccacggcag ggtgctagct
     4981 ccttcgagat ggtgaggttc aagttctaat ctggagcact gccttgggct tggtgggggg
     5041 cagaggcccg cacagagtcc gccgggcttc gcagaacgca gactttttgg tctggggagc
     5101 ccctgggaag atgatcgacc ttccaaggga agagctagag ggataggaca ttcctgggat
     5161 gggaggtaag ctcaggacaa gcactgtcag tgccttccct cagagctctg ggcctctgca
     5221 gatgaagatg ctgttggcat tttctgcaca cctcctcctt ggctggtgcg ctgccagatg
     5281 ctttcagaac ggcgatgaaa gtacaggaga tggaattggg ctttgttctt cctgacaggg
     5341 gcccactcag cctccccagt ccttattccc ctaatgagca cttaagctca cacctggaat
     5401 cctcggccct ggactcctcc tctagaaaac gcagatggtg acagctgtct cccagcttgg
     5461 agaacagatg aggtccccat gcctacccct ccatccaggg ctgctgccag ttcagagaat
     5521 ctctggttct taagtcctgc catttgccct ggtcactcgg gccaggggcg gggctggcag
     5581 aagggtgctc caggcagatg ttgatttccc tgcaggctgc agggcggctg cttctacggc
     5641 tttgtgaaga aaaaaaaaaa gtttgaaaaa taggagccct gcaggcctgg gctgttcgcc
     5701 aattcctacg gactggttgg agtggggcag tctccaaggt gccctcaggc caggccagag
     5761 gctcccctag aagcccttcc tgtttgcaag gcagaacttg gggagaattg aggataatag
     5821 cagctaccat ttgctgaata cttactgctt cttttcatta tcgaaacaac cctgggagat
     5881 cggtgtcacc aactgcgttt tacaaaggag tagcccccac tcttccagct tctgatgctg
     5941 gagctgggat tgaacccaag tctagtctca tccccttgtc tatgcgattc ccacatcagc
     6001 ctctatcggg ctcatctgga cagcctccca gcagccccca tactccccaa ccctgcaggg
     6061 acctcctatc acactccaaa gaggaaactc ctaattccat atcctagccc acaaagcctt
     6121 tgtgagctgg tccctgccta actcttggac ctcaggtctc accatgcacc ccctcggtca
     6181 ttctgctccc tctgcctcag gcacacgaaa ctccttccag ccactgggac ttggcccctg
     6241 ggagtacact tgcctgggaa ctcgactcgc tcaaaacttc aacgggctca ctctctcact
     6301 tcaggtgggc gctgcctgtg tgtccccctc agagcagtct tccctgccca cccgacatca
     6361 gacaatgccc ctctaccttg ccgagtgtct ctacctacaa ctccatgatt tttttccttg
     6421 ttgatgtcta tccttctccc cagaatataa gcttcatgat gcagtgactc tgcctgtcct
     6481 gttcacagca gtaaccccca gggcctagac taagtgcctg gcacacagta ggtgatttat
     6541 aaatatttgg taaatgagtg aatgaatgat gctgaacact gctgtttatc ctccataaag
     6601 aaaaggaatc ttctgagata aggttcttga ggatacgggc agagcatctt ggaatgaagg
     6661 ccagggctca ggtgagtcca gtgaggtgcc tagggcgtga catttaagga ggtatttcca
     6721 tgaccaggca gtggatgccc cttaagtgtc ttgccccagg cccctcgctc gcctccctgt
     6781 aggctctgtc ctgcttagaa tgtcggagtg ggacaggcct ttctcagccc cagcaccaaa
     6841 gtctcctggc ctcagtctgg tgttcctaat aggactctgc agaaccagca gctcccaccc
     6901 tgcctgcctg tagcagctcc ttgctgtggt gtctccaggt tgacatcttc aagagggact
     6961 cctgtccctg cagacccatc agctggtcct tggaatggtg cctcaccttc tggggcacct
     7021 cttccctccc acagcttgtc tgccctcttt cttgtctgtt gcaagcctga ggaaggtagg
     7081 gggctgggct gggctgggac acagctttgc tctgtccctg gggtatggag agcgaggcct
     7141 tccaaatctc cagctgttct cagtctgctg tcctgagaac agaacggcag gggagccctg
     7201 cagtttcagc tggaagggtt ttggcccagc aaagatggtt agaagtggtg agaataaggg
     7261 ggaaactgag gcaagcatag tgaagcccct tgtctgtggt cttctgctgg catgtgacag
     7321 aactggggca agtgtggtgg gggcaggggt gcctaacagt ggttctagaa aaggcttgag
     7381 gccgtttggc tgcccctggc ttgacagata tagatgatgt gacgatttgg tttctctcct
     7441 cccctacctg ctctgtggcc ccgctttgcc ccaaagacca catctggtgc cccatatgtg
     7501 cctgcccact ccaggagtat ggactgggga ggctgagtgg gcccctgcca ggaagaacga
     7561 agtccaattc catgcggctt gcacctgtac tcccagctac ttgggaggct gaggtgagag
     7621 gatcacctga gcccagcagg tctaggctgc agtgagtcat gattgcgcca ctgcactcca
     7681 gcttgggcaa cagagaccct gttgcaaata acagtaactc ccacctcctg attaactgga
     7741 gctgtcaggg acccagtccc ctccctgtgg ctctgctctg cctcatcccc caacactccc
     7801 aggcacagag ggcttgcccc tccccagccc tttcagccag actcctcacc agcttgtggc
     7861 ttcatctgca gtgccaccag gacggagcat ggaggtcaca gtacctgcca ccctcaacgt
     7921 cctcaatggc tctgacgccc gcctgccctg caccttcaac tcctgctaca cagtgaacca
     7981 caaacagttc tccctgaact ggacttacca ggagtgcaac aactgctctg aggagatggt
     8041 gagtcctggg ctgaaggcag gggcagggga ggaggtagga gccccatggc atgaagcccc
     8101 tggtcccacc accggccccg gcactgcgct agggccccag aggaccctgg gtgggctgcg
     8161 tgctctggag gctcttgaaa caaggtgtgc tgcgcatcca ggtgcctcac agaggtaact
     8221 gcctctcttc cccaggaaaa gggtggatgg gaagaggggg catcctcact gtccttgtag
     8281 ttccttgctc atccagccac ccatcctgtc ccttgctcca accccagttc ctccagttcc
     8341 gcatgaagat cattaacctg aagctggagc ggtttcaaga ccgcgtggag ttctcaggga
     8401 accccagcaa gtacgatgtg tcggtgatgc tgagaaacgt gcagccggag gatgagggga
     8461 tttacaactg ctacatcatg aacccccctg accgccaccg tggccatggc aagatccatc
     8521 tgcaggtcct catggaaggt gaaggctggg gtgccagctg cggggccctg acctttccca
     8581 cccacctact ctctgcggca tttgctcagg gcactttggg gaggccaggc cctcctgagg
     8641 atgggagcaa ccatttgtgc tgcatagaag gaatccattt tcttccctct agtcctcaag
     8701 aacctgggaa catgtcccag agagtcctgg taatgataca gaatataatc ccagtcttaa
     8761 taatggggct tggtgtgatg gctcacacct gtaatcacag cgctttggga ggctgaggca
     8821 ggcagatagc ttgagctcag gagctcgaga ccagcctggg caacatggca aaactccatc
     8881 tctacagaaa atgcaaaaat tagctgggca tggtggcttg cacctatact cccagctact
     8941 tgggaggctg aggtgagagg atcatctgag cccagcaggt agaggctgca gtgaatcatg
     9001 attgtgccac tgcactccag cttgggcaac agagcaagac cctgtttcaa atgacaacaa
     9061 cagcaataat aatgatggtg atgatggcag ctttcattta ttgggcacct ctatgtctca
     9121 gtcatagggc taagctctgt ttatgcatta tctcatcctc atgaaaacct ttgagggagg
     9181 tactattatt aagcccattt tacatgttag aaaactgagg ttagagagga taagttactt
     9241 aaggtcacgc aattcgtaag ttgtacaatt aggactcaaa tttgggtctg tttgatctta
     9301 aagttcatgc tcttaaatac ttcatcacac tagctcctct gggggctttg ggtgtcctgg
     9361 gatttggagg tggcggcgct tcagggtcag tcactggatt gcttttcggc tttgctaaag
     9421 tcctgtctgt ggaggagagt aaagtcagga tggttccacg catgccacgg gtagtggggt
     9481 gatgggggag gcccctttcc cagccctggt gctcagtggc tctgcttcct ttccagagcc
     9541 ccctgagcgg gactccacgg tggccgtgat tgtgggtgcc tccgtcgggg gcttcctggc
     9601 tgtggtcatc ttggtgctga tggtggtcaa gtgtgtgagg agaaaaaaag agcagaagct
     9661 gagcacagat gacctgaaga ccgaggagga gggcaagacg gacggtgaag gcaacccgga
     9721 tgatggcgcc aagtagtggg tggccggccc tgcagcctcc cgtgtcccgt ctcctcccct
     9781 ctccgccctg tacagtgacc ctgcctgctc gctcttggtg tgcttcccgt gacctaggac
     9841 cccagggccc acctggggcc tcctgaaccc ccgacttcgt atctcccacc ctgcaccaag
     9901 agtgacccac tctcttccat ccgagaaacc tgccatgctc tgggacgtgt gggccctggg
     9961 gagaggagag aaagggctcc cacctgccag tccctggggg gaggcaggag gcacatgtga
    10021 gggtccccag agagaaggga gtgggtgggc aggggtagag gagggggccg ctgtccacct
    10081 gcccagtgct tggcctggca gtggcttcag agaggacctg gtggggaggg agggctttcc
    10141 tgtgctgaca gcgctccctc aggagggcct tggcctggca cggctgtgct cctcccctgc
    10201 tcccagccca gagcagccat caggctggag gtgacgatga gttcctgaaa cttggagggg
    10261 catgttaaag ggatgactgt gcattccagg gcactgacgg aaagccaggg ctgcaggcaa
    10321 agctggacat gtgccctggc ccaggaggcc atgttgggcc ctcgtttcca ttgctagtgg
    10381 cctccttggg gctcccgttg gctcctaatc ccttaggact gtggatgagg ccagactgga
    10441 agagcagctc caggtagggg gccatgtttc ccagcgggga cccaccaaca gaggccagtt
    10501 tcaaagtcag ctgaggggct gaggggtggg gctccatggt gaatgcaggt tgctgcaggc
    10561 tctgccttct ccatggggta accaccctcg cctgggcagg ggcagccaag gctgggaaat
    10621 gaggaggcca tgcacagggt ggggcagctt tctttggggc ttcagtgaga actctcccag
    10681 ttgcccttgg tggggtttcc acctggcttt tggctacaga gagggaaggg aaagcctgag
    10741 gccggcataa ggggaggcct tggaacctga gctgccaatg ccagccctgt cccatctgca
    10801 gccacactac tcgctcctct cccaacaact cccttcgtgg ggacaaaagt gacaattgta
    10861 ggccaggcac agtggctcac gcctgtaatc ccagcacttt gggaggccaa ggcgggtgga
    10921 ttacctccat ctgtttagta gaaatgggca aaaccccatc tctactaaaa atacaagaat
    10981 tagctgggcg tggtggcgtg tgcctgtaat cccagctatt tgggaggctg aggcaggaga
    11041 atcgcttgag cccgggaagc agaggttgca gtgaactgag atagtgatag tgccactgca
    11101 attcagcctg ggtgacatag agagactcca tctcaaaaaa aaaaaaaaaa aaaaaaaaag
    11161 gcaattgtgc ggagccaacc atcactgcca ttacactcac attcaatgga aattgattag
    11221 gcctgagaga aggagcaaga ggcagaaaca ctgactctga gaccatgacc ttggaagatc
    11281 ctcagagatc aactagccaa gtcactcact taaaatgggg aaactgaggt tccaactgac
    11341 agaaactgag ggtcctgccc tcttctctgg ctcctcagtc tccagtttga agcaacagag
    11401 ccatcatttt cccagtggga ggggcctctg tgtcctggtc tatgatgggg cgagttggag
    11461 gggtgggctt ctctagccct gccccctccc aggagcccag cccctctggc caggactgag
    11521 gaggagtgga gggaagcagg gagggaggga gcaagtgtga agggcacagc tgctggcaaa
    11581 tgccccattc cctgccccag cacttcccag cctttccagg agctctgccc cacccctact
    11641 caaggagtca ggtgcccagg gtagggaata agtctaggaa agggggtgga gacaggaccg
    11701 tgacagtctc agggaccaat ccctgcctct gcccatcaga ttgccaattt ggggagacag
    11761 caatatcatc tgggagattc agcttaattt gcttcaattc agcaaccatt tattgagcat
    11821 ctattatgtg ccaggcactg tgccgggcac tggggatata cacaaagcca taagcactgg
    11881 ggactgccag gttggcactg tagggaccaa gattaacttt ttggtgcatc taattccacc
    11941 tctgcaagac actgcttcca aggctacagt tggggaagat gaagagattc tagaatctgt
    12001 gccctgggaa gggagaaaca gcagggaaga ggggcaatac aacagggtca agggtgcaga
    12061 ggccaggcag agtgggtgca gagtggggga tgggcaacca gcctggtaac acctgggtga
    12121 ggtgagcgag tcaagcccat ctggaaatgc taaactcatc agctcagtac ctaactgcca
    12181 atcaacacac tgccaatgcg ggtgggctaa gccgccagga tgcctgcagc agatggacgc
    12241 tgcccatcct tgagccagcc agctgggggc agagaggtgg gtggcgggca cctcatgcca
    12301 gctgagacca agagtggttg tatacatttc tgcagcttgc agatttcatt tttttggtca
    12361 ccctttaagt gtccttctct cccaggatga gtgaggagct gtgctgatgt tgggaactta
    12421 tctttttcca ggatccataa catttagggg aattatttgc gggctttcct agtgtattct
    12481 aagaagttct aactctccat caagaagccc aagattcctg gagtcttttt ttcctctgcc
    12541 ctgatcaact ggggcccagg aaaagcaatg tctcttcacg ggcctcaggg ccccagcaga
    12601 tggggctggg tcaggaacca tctctgtccc aggtgctcag ccctcatatg cattttcttc
    12661 tggagcctct tagaatctcc tccagaggac tcatagagct gcctccccca ggatggtgaa
    12721 gttgggagca aaatggggct tctgtaagta gaggtggaaa accagagaga tgtttccaca
    12781 gcagccattt ccctaccctg tttcctaact tatgctgaca agttcttcct cttcctaccg
    12841 tggggttcga gccccacttc tggttgcatg ttcccaccac cacgctctgc tggttttagt
    12901 cggctgactt tctcaactgc cccagcctct cctgctctct cagaacctcc ctctgccccc
    12961 accccccatc tgtctcttcc tcctaattaa gggccactgc aaagagagac gggctggcta
    13021 acccatggga tttagcttat aagaacaaag cacaattatt caggactgaa ctgctttgag
    13081 gtgccttgga actggctttg gaaatagcta tctgccccct agctatggac tcttcacagt
    13141 tatttccagt ttataaaaag gaaaagctga tcggatccat gtttctctct gcgagtctcc
    13201 ttggggaggt tgggctggta aatatttgca aggtcaggtt aagcagacag acaattgaaa
    13261 atactgggca ggtccaaaag gatagttcca ggccatagga atggcttggt gcagttaacg
    13321 ggtgatgaag caagaaatct tccttcctac ttatgtctta aagatggaca gcctgtgtct
    13381 cttgctgtgc ctcttgctgg cgtcttcctt tattgaagct tgctgatgca ctgtacatag
    13441 tctctctctc taggtataga tatattatat atacaaatat caaacatctc accacaccca
    13501 ccccaaaagt tacactgtgt gtgtgtgggg aggtgtaata acttctcagt gttttgagtt
    13561 gattcaccaa aggcaaattt tggaatgttc ttgcgctttg tgcacttgga ggggaaaacc
    13621 caactacata tgcactttct tggttgtgtg tgctatagag aggttggaag gggtggttgg
    13681 aaggggagag aaactgagat ggccctctgt gactcgactg ctgggatgta tctgcttttg
    13741 ggagcagact gagtttcttt tgcaatttgt cttattgttt gggtctactg gcaacaataa
    13801 actatctccc ctgaaaatc
//
