# Supplementary material for: Beta-subunit-eliminated eHAP expression (BeHAPe) cells reveal subunit regulation of the cardiac voltage-gated sodium channel
Source: J Biol Chem. 2023 Aug 6;299(9):105132. doi: 10.1016/j.jbc.2023.105132 (PMC10506104; doi:10.1016/j.jbc.2023.105132)
Supplement: NC_000011.10_SCN2B_beHAPe.gbk [file mmc41.zip › jbc_105132_NC_000011.10_SCN2B_beHAPe_mmc41.gbk]

LOCUS       NC_000011              13819 bp    DNA     linear   CON 26-MAR-2018
DEFINITION  Homo sapiens chromosome 11, GRCh38.p12 Primary Assembly.
ACCESSION   NC_000011 REGION: complement(118162804..118176622)
VERSION     NC_000011.10
DBLINK      BioProject: PRJNA168
            Assembly: GCF_000001405.38
KEYWORDS    RefSeq.
SOURCE      Homo sapiens (human)
  ORGANISM  Homo sapiens
            Eukaryota; Metazoa; Chordata; Craniata; Vertebrata; Euteleostomi;
            Mammalia; Eutheria; Euarchontoglires; Primates; Haplorrhini;
            Catarrhini; Hominidae; Homo.
REFERENCE   1  (bases 1 to 13819)
  AUTHORS   Taylor,T.D., Noguchi,H., Totoki,Y., Toyoda,A., Kuroki,Y., Dewar,K.,
            Lloyd,C., Itoh,T., Takeda,T., Kim,D.W., She,X., Barlow,K.F.,
            Bloom,T., Bruford,E., Chang,J.L., Cuomo,C.A., Eichler,E.,
            FitzGerald,M.G., Jaffe,D.B., LaButti,K., Nicol,R., Park,H.S.,
            Seaman,C., Sougnez,C., Yang,X., Zimmer,A.R., Zody,M.C.,
            Birren,B.W., Nusbaum,C., Fujiyama,A., Hattori,M., Rogers,J.,
            Lander,E.S. and Sakaki,Y.
  TITLE     Human chromosome 11 DNA sequence and analysis including novel gene
            identification
  JOURNAL   Nature 440 (7083), 497-500 (2006)
   PUBMED   16554811
REFERENCE   2  (bases 1 to 13819)
  CONSRTM   International Human Genome Sequencing Consortium
  TITLE     Finishing the euchromatic sequence of the human genome
  JOURNAL   Nature 431 (7011), 931-945 (2004)
   PUBMED   15496913
REFERENCE   3  (bases 1 to 13819)
  AUTHORS   Lander,E.S., Linton,L.M., Birren,B., Nusbaum,C., Zody,M.C.,
            Baldwin,J., Devon,K., Dewar,K., Doyle,M., FitzHugh,W., Funke,R.,
            Gage,D., Harris,K., Heaford,A., Howland,J., Kann,L., Lehoczky,J.,
            LeVine,R., McEwan,P., McKernan,K., Meldrim,J., Mesirov,J.P.,
            Miranda,C., Morris,W., Naylor,J., Raymond,C., Rosetti,M.,
            Santos,R., Sheridan,A., Sougnez,C., Stange-Thomann,N.,
            Stojanovic,N., Subramanian,A., Wyman,D., Rogers,J., Sulston,J.,
            Ainscough,R., Beck,S., Bentley,D., Burton,J., Clee,C., Carter,N.,
            Coulson,A., Deadman,R., Deloukas,P., Dunham,A., Dunham,I.,
            Durbin,R., French,L., Grafham,D., Gregory,S., Hubbard,T.,
            Humphray,S., Hunt,A., Jones,M., Lloyd,C., McMurray,A., Matthews,L.,
            Mercer,S., Milne,S., Mullikin,J.C., Mungall,A., Plumb,R., Ross,M.,
            Shownkeen,R., Sims,S., Waterston,R.H., Wilson,R.K., Hillier,L.W.,
            McPherson,J.D., Marra,M.A., Mardis,E.R., Fulton,L.A.,
            Chinwalla,A.T., Pepin,K.H., Gish,W.R., Chissoe,S.L., Wendl,M.C.,
            Delehaunty,K.D., Miner,T.L., Delehaunty,A., Kramer,J.B., Cook,L.L.,
            Fulton,R.S., Johnson,D.L., Minx,P.J., Clifton,S.W., Hawkins,T.,
            Branscomb,E., Predki,P., Richardson,P., Wenning,S., Slezak,T.,
            Doggett,N., Cheng,J.F., Olsen,A., Lucas,S., Elkin,C.,
            Uberbacher,E., Frazier,M., Gibbs,R.A., Muzny,D.M., Scherer,S.E.,
            Bouck,J.B., Sodergren,E.J., Worley,K.C., Rives,C.M., Gorrell,J.H.,
            Metzker,M.L., Naylor,S.L., Kucherlapati,R.S., Nelson,D.L.,
            Weinstock,G.M., Sakaki,Y., Fujiyama,A., Hattori,M., Yada,T.,
            Toyoda,A., Itoh,T., Kawagoe,C., Watanabe,H., Totoki,Y., Taylor,T.,
            Weissenbach,J., Heilig,R., Saurin,W., Artiguenave,F., Brottier,P.,
            Bruls,T., Pelletier,E., Robert,C., Wincker,P., Smith,D.R.,
            Doucette-Stamm,L., Rubenfield,M., Weinstock,K., Lee,H.M.,
            Dubois,J., Rosenthal,A., Platzer,M., Nyakatura,G., Taudien,S.,
            Rump,A., Yang,H., Yu,J., Wang,J., Huang,G., Gu,J., Hood,L.,
            Rowen,L., Madan,A., Qin,S., Davis,R.W., Federspiel,N.A.,
            Abola,A.P., Proctor,M.J., Myers,R.M., Schmutz,J., Dickson,M.,
            Grimwood,J., Cox,D.R., Olson,M.V., Kaul,R., Raymond,C., Shimizu,N.,
            Kawasaki,K., Minoshima,S., Evans,G.A., Athanasiou,M., Schultz,R.,
            Roe,B.A., Chen,F., Pan,H., Ramser,J., Lehrach,H., Reinhardt,R.,
            McCombie,W.R., de la Bastide,M., Dedhia,N., Blocker,H.,
            Hornischer,K., Nordsiek,G., Agarwala,R., Aravind,L., Bailey,J.A.,
            Bateman,A., Batzoglou,S., Birney,E., Bork,P., Brown,D.G.,
            Burge,C.B., Cerutti,L., Chen,H.C., Church,D., Clamp,M.,
            Copley,R.R., Doerks,T., Eddy,S.R., Eichler,E.E., Furey,T.S.,
            Galagan,J., Gilbert,J.G., Harmon,C., Hayashizaki,Y., Haussler,D.,
            Hermjakob,H., Hokamp,K., Jang,W., Johnson,L.S., Jones,T.A.,
            Kasif,S., Kaspryzk,A., Kennedy,S., Kent,W.J., Kitts,P.,
            Koonin,E.V., Korf,I., Kulp,D., Lancet,D., Lowe,T.M., McLysaght,A.,
            Mikkelsen,T., Moran,J.V., Mulder,N., Pollara,V.J., Ponting,C.P.,
            Schuler,G., Schultz,J., Slater,G., Smit,A.F., Stupka,E.,
            Szustakowski,J., Thierry-Mieg,D., Thierry-Mieg,J., Wagner,L.,
            Wallis,J., Wheeler,R., Williams,A., Wolf,Y.I., Wolfe,K.H.,
            Yang,S.P., Yeh,R.F., Collins,F., Guyer,M.S., Peterson,J.,
            Felsenfeld,A., Wetterstrand,K.A., Patrinos,A., Morgan,M.J., de
            Jong,P., Catanese,J.J., Osoegawa,K., Shizuya,H., Choi,S. and
            Chen,Y.J.
  CONSRTM   International Human Genome Sequencing Consortium
  TITLE     Initial sequencing and analysis of the human genome
  JOURNAL   Nature 409 (6822), 860-921 (2001)
   PUBMED   11237011
  REMARK    Erratum:[Nature 2001 Aug 2;412(6846):565]
COMMENT     REFSEQ INFORMATION: The reference sequence is identical to
            CM000673.2.
            On Feb 3, 2014 this sequence version replaced NC_000011.9.
            Assembly Name: GRCh38.p12 Primary Assembly
            The DNA sequence is composed of genomic sequence, primarily
            finished clones that were sequenced as part of the Human Genome
            Project. PCR products and WGS shotgun sequence have been added
            where necessary to fill gaps or correct errors. All such additions
            are manually curated by GRC staff. For more information see:
            https://genomereference.org.
            
            ##Genome-Annotation-Data-START##
            Annotation Provider         :: NCBI
            Annotation Status           :: Full annotation
            Annotation Name             :: Homo sapiens Annotation Release 109
            Annotation Version          :: 109
            Annotation Pipeline         :: NCBI eukaryotic genome annotation
                                           pipeline
            Annotation Software Version :: 8.0
            Annotation Method           :: Best-placed RefSeq; Gnomon
            Features Annotated          :: Gene; mRNA; CDS; ncRNA
            ##Genome-Annotation-Data-END##
FEATURES             Location/Qualifiers
     source          1..13729
                     /dnas_title="NC_000011.10_SCN2B_beHAPe"
                     /organism="Homo sapiens"
                     /mol_type="genomic DNA"
                     /db_xref="taxon:9606"
                     /chromosome="11"
     gene            1..13729
                     /gene="SCN2B"
                     /gene_synonym="ATFB14"
                     /note="sodium voltage-gated channel beta subunit 2;
                     Derived by automated computational analysis using gene
                     prediction method: BestRefSeq."
                     /db_xref="GeneID:6327"
                     /db_xref="HGNC:HGNC:10589"
                     /db_xref="MIM:601327"
     mRNA            join(1..261,7872..7948,8238..8448,9447..13729)
                     /gene="SCN2B"
                     /gene_synonym="ATFB14"
                     /product="sodium voltage-gated channel beta subunit 2"
                     /note="Derived by automated computational analysis using
                     gene prediction method: BestRefSeq."
                     /transcript_id="NM_004588.4"
                     /db_xref="GeneID:6327"
                     /db_xref="HGNC:HGNC:10589"
                     /db_xref="MIM:601327"
     CDS             join(192..261,7872..7948,8238..8448,9447..9646)
                     /gene="SCN2B"
                     /gene_synonym="ATFB14"
                     /note="Derived by automated computational analysis using
                     gene prediction method: BestRefSeq."
                     /codon_start=1
                     /product="sodium channel subunit beta-2 precursor"
                     /protein_id="NP_004579.1"
                     /db_xref="CCDS:CCDS8390.1"
                     /db_xref="GeneID:6327"
                     /db_xref="HGNC:HGNC:10589"
                     /db_xref="MIM:601327"
                     /translation="MHRDAWLPRPAFSLTGLSLFFSLVPPGRSMEVTVPATLNVLNGS
                     DARLPCTFNSCYTVNHKQFSLNWTYQECNNCSEEMFLQFRMKIINLKLERFQDRVEFS
                     GNPSKYDVSVMLRNVQPEDEGIYNCYIMNPPDRHRGHGKIHLQVLMEEPPERDSTVAV
                     IVGASVGGFLAVVILVLMVVKCVRRKKEQKLSTDDLKTEEEGKTDGEGNPDDGAK"
     misc_feature    7914..7918
                     /dnas_title="gRNA target"
                     /note="AGAGCCATTGAGGACGTTGA"
     misc_feature    7919..7919
                     /dnas_title="gRNA target"
                     /note="CTCCCTGAACTGGACTTACC"
     misc_feature    7917..7918
                     /note="Deleted region"
     PCR_primer      6908..6927
                     /dnas_title="7602"
                     /pair=""
                     /primer="CTGTAGCAGCTCCTTGCTGT"
                     /current=0
     PCR_primer      complement(12015..12034)
                     /dnas_title="7603"
                     /pair=""
                     /primer="CACCTCACCCAGGTGTTACC"
                     /current=0
     PCR_primer      complement(8189..8208)
                     /dnas_title="7633"
                     /pair=""
                     /primer="GGCTGGATGAGCAAGGAACT"
                     /current=1
ORIGIN      
        1 ctctttttag cagcaacata caagccggcc atattagaga gatggaaata aagcttcctt
       61 aatgttgtat atgtctttga agtacatccg tgcatttttt tttagcatcc aaccattcct
      121 cccttgtagt tctcgccccc tcaaatcacc ctctcccgta gcccacccga ctaacatctc
      181 agtctctgaa aatgcacaga gatgcctggc tacctcgccc tgccttcagc ctcacggggc
      241 tcagtctctt tttctctttg ggtaagttag acacatctgc atgctcccga gggttcagaa
      301 gtgtagccgc aatgtgaaga ggatgggggc aggggatagg aaagaagaca ttgctagcgc
      361 tttccctctg tgtccttggg aggggaggtg ctggggactg gaagggacgt tgctggggag
      421 tgcagaaccc tgggactact tagtcacaga aatgttgggt caggggatct gagtgttgct
      481 gggggctgac aattgtcaag ggaggtgaat cttctctgga tttcccctaa gtggacctac
      541 gtggcggtgg ggcagagagt ggattgacct gcagtctctt cagggattat tttttggagt
      601 tgctgcaaat gcggggtcct gggacttaat gctcccttaa ggggcttctt ttcagaagct
      661 tgatcctggt ggatttaggg tattaggaga gtgtgcaggg gagctggtgg cagaaagttg
      721 agtctgggtc tggcttcttg gcactcggtc tcactgatct gttggaacgt gtgtgggagt
      781 aggtgggaag cgggcttggg gaatgatgtc tgggttggga ggagacctgc tgaggcacgc
      841 actgatggag aaggcacctt tggcttgggc cggatggaat ggaggaaggg ccaggtgtag
      901 agattcagga aaaaaatgga acccacaggc tgagcgaggt tgcagccctt taaatccagc
      961 ctcagaactg cccagcccag tcttgcagac tgtcctgtca agtgtttgta tttgaccact
     1021 cagagacttc ctggtgggga agtgggctag aaagttattt gcaagcctgc tttgtagagt
     1081 ttcattcttg ctcctaaact tacttattgc tggagcagca actgagagtc aagtccaagg
     1141 actgttgatg gaactattcc ccaccacaaa ggctctctct ctttctgtgg tgtgatgtgc
     1201 tgggtttgga gtaggagtgc taaacacaga cagtgcagag gccctgccag cctgctttgc
     1261 tgagttactt ggcatattaa catcagagca ggaatgctat ggaatctctg gcaggacctg
     1321 ggtttcaagc cacctttgtc atttacgtaa tgatcacagg caagttactc aacccctctg
     1381 agcttcagtt ccctcccggg taaactaaag aatgcctact gcctgacgtg tttgtgattt
     1441 ggtgcatggc aggaactcaa cgatggctaa cataagaatg cttttcgtga gcccaggcac
     1501 tgtgtatctt gtttagccct cacagcaatc ggaggtagat tctattatac tcaggttaca
     1561 gggaggaaac agatgactat ggtaacggga gctgaaattt gaactccctg tgtctgactt
     1621 cagcacattc tcttaaacgt tggattccac tccccaatgt tcaagaaatg gcactgctat
     1681 attaacagta cctaattgat cagagtctca ggacaggctg aaagaagggg agttgggtga
     1741 gtggcctgtt gtaaggaggc ccagctggag gacaggaccc tttcctcagg agttaggaag
     1801 cacttcgtgc aggagagaag ccgcctggtg agagccatgg ctaagtaaag atagaaaggg
     1861 ggctcagtga ccaggaccca gagctctggg ctagggtgag gaagagggag tctgcgatga
     1921 agaggtctga gtgtttgggg tggggagatg gtagtgggag gaagctaaag cttctgcaaa
     1981 gctgagtggg agaggatgca ggaatgggga ccttgaactt gaacttgatt ggtgctgtaa
     2041 tgaggcatgt ccctggcact ccaatgctga gggccgagtt gacagtggaa ctttggtggt
     2101 gttgcagtag catcgatccc caggatggag gatgccacaa gtgacgaggg aggggactct
     2161 gtcggggctg ggcttgtggg gatgactatg gaggtggcaa agagaaaggg caggtgggca
     2221 accagctcta cccacggcag aagcatatga ggctagtttt agccagaaac aattcaaatg
     2281 actgggcttc cctcaagttt ttcttgagac cgttgactcc acagtcactg gcctgcttac
     2341 caatgtatgg attatgttag tggaggcata gaaagtggag tctgggctga gcatggtggc
     2401 tcacgcctgt atcccagtgc tttgggaggc cgaggtggga ggatcgcttg aggccaggaa
     2461 ttggagacca gcctggacaa catagcaaga ccctgtctct acaaaaaaaa aaaaaaaaaa
     2521 aaaaaaaaaa agaaaagaaa aataagccag gcatggtggc atgtacctgt agtcctaact
     2581 gttccaggag gctgaagaag gagtatcaag agttccaggc tgcagtgagc cgtgatcatg
     2641 cctctgcact ccagcgtggg cagcagaacc aaaccctgtc tcttaaaaaa agaaagaaag
     2701 aaagaaagaa agaaagtgaa gtctagtcct cactctagcc cactgcacat atctgctgct
     2761 tgtggtggtg gggacccaga catggagaga aagctgtctc ttcttccttt agtagacttt
     2821 attgagtccc cactctgcca cacactgtcc tgggtgccag ggataccaag atgaatagga
     2881 gtcagttccc cggagcctct agagggaaac aggcccatga acaaataata acaagacaac
     2941 attgtatgta tggcaacaat aatagcaata atgctcatca tagtcgcagc tgacttttgt
     3001 ccaggccatg tgctaggcac tgtgctgagc ttcatacagg tagtaagtca tttaatcctt
     3061 cgacagccct atgaagttgg gcttattgtc ccctatatta cagatgagga aactgaggca
     3121 ctgggaggtt aactatcctg ccattctgcc ctcaagtcat gtggaagaga taggaacagg
     3181 gctggggtga ggacaaggac aatggggaaa cagtcaccga ggctaatgcc ctgtaagctg
     3241 ggacctgaag aataagtagg aggggcccag gggcaggagg gcaaatgagc ttctcaacct
     3301 gaagcaaaaa tacgtgcaaa ggcatggaga agggaaggaa ggtggtgttt tcagaaaaaa
     3361 tcagaactgg ggtcactgga gtgaaggaga cctgggggga tgggggctgg caggggatga
     3421 ggctagggta taggttggtc ccagatgcca aagggcttgg aagctgtgcc caggagcctg
     3481 gacttgatcc tgaaagcagt gggtagccgt tggaggtctg gaggtgagga gtgatgaggg
     3541 tgggttgctc ctggctgcac ggggatggac tggagtggcc ggggttgggg aggcccttga
     3601 gcaggaaggg tctggatggt aaggcagtgc aggtgcggag atacgggctg gatgccacac
     3661 tcacctggga ggcaggggct gccccgggag acagttcatc tgtttagaca cttaaaaaaa
     3721 aaaaaaaaaa ccaagaagaa aataattacc tcataggttg ctgtagggtg gaaagaggag
     3781 tgaagagatt aacttccagt ctctgcaaga gacagcattt ggcagatgag caaattttta
     3841 tagtctctgc aagatgggct agttagaaca gtggatgaca cgaggcctga gggcccagat
     3901 gtgccttgga gacagcgggt ggcccgccac tgctgaggtt ttggatctaa gatcagaagc
     3961 ctcatcccgt tgatgatctt ttcccttctg tgagttgaaa atcaggagac acaggcccca
     4021 gacctggtct caaatgggac aaccaggaag attgtgggcc ccccttgtat ggaggttcct
     4081 ttaaatggta caattccctg ctggcgggcc tgcctggagt tggacctgcc atatagtcgg
     4141 caagagatcg gatgccttgg aatggggctc acttcaccac tcagcttcaa tgcctcaacc
     4201 cagtctggag ccaggcaggc tggcttcaga ttctagcttc gcctcttact agccgtgaac
     4261 ttgggctcgt ctcttaactt ctttgtgctc catcttcctc atccggaatg tgggagcgat
     4321 aacaggtttt gttagtatta aatgaggtga tgtatgtaga gtatgtagac agtgcctggc
     4381 tcgttgtaag cattttgtaa gggtttgtgg ctgtgatgaa gtcctttctg tggccttggc
     4441 catgcattcg ggtgctttcc cgaagcagga gagttaatca agagaccaga gttttgctca
     4501 cagctctgac cttgttgagc catggtcccc tcgtctttaa tgagggcccg gactggcggg
     4561 aggtctgagg ccagcaccct agagctgctg ggattctggt gaggccacag gcttacgtgg
     4621 agatattgga ttaggggcta ggaaccatga ttctggcctc agcttgtccc tattctctgt
     4681 gtgtggctct catggccttt cctcaccggt aaaacaatgg ggctagatct acggtttctg
     4741 atctcagctc cagctgtggc tccggatccc atgctcgctc cgcaggatgg aacttgacgt
     4801 ttgactctgt gaccactaga gggcacgcgt gttccgcccg gtaccttctg cagggccccg
     4861 ctgcagggtg gggaggggga gcccgcattg cacctctccg gctgcccccg tcctgccggc
     4921 cagaaaaggc gcccccgcac tcctctctac cctgccctcc cccacggcag ggtgctagct
     4981 ccttcgagat ggtgaggttc aagttctaat ctggagcact gccttgggct tggtgggggg
     5041 cagaggcccg cacagagtcc gccgggcttc gcagaacgca gactttttgg tctggggagc
     5101 ccctgggaag atgatcgacc ttccaaggga agagctagag ggataggaca ttcctgggat
     5161 gggaggtaag ctcaggacaa gcactgtcag tgccttccct cagagctctg ggcctctgca
     5221 gatgaagatg ctgttggcat tttctgcaca cctcctcctt ggctggtgcg ctgccagatg
     5281 ctttcagaac ggcgatgaaa gtacaggaga tggaattggg ctttgttctt cctgacaggg
     5341 gcccactcag cctccccagt ccttattccc ctaatgagca cttaagctca cacctggaat
     5401 cctcggccct ggactcctcc tctagaaaac gcagatggtg acagctgtct cccagcttgg
     5461 agaacagatg aggtccccat gcctacccct ccatccaggg ctgctgccag ttcagagaat
     5521 ctctggttct taagtcctgc catttgccct ggtcactcgg gccaggggcg gggctggcag
     5581 aagggtgctc caggcagatg ttgatttccc tgcaggctgc agggcggctg cttctacggc
     5641 tttgtgaaga aaaaaaaaaa gtttgaaaaa taggagccct gcaggcctgg gctgttcgcc
     5701 aattcctacg gactggttgg agtggggcag tctccaaggt gccctcaggc caggccagag
     5761 gctcccctag aagcccttcc tgtttgcaag gcagaacttg gggagaattg aggataatag
     5821 cagctaccat ttgctgaata cttactgctt cttttcatta tcgaaacaac cctgggagat
     5881 cggtgtcacc aactgcgttt tacaaaggag tagcccccac tcttccagct tctgatgctg
     5941 gagctgggat tgaacccaag tctagtctca tccccttgtc tatgcgattc ccacatcagc
     6001 ctctatcggg ctcatctgga cagcctccca gcagccccca tactccccaa ccctgcaggg
     6061 acctcctatc acactccaaa gaggaaactc ctaattccat atcctagccc acaaagcctt
     6121 tgtgagctgg tccctgccta actcttggac ctcaggtctc accatgcacc ccctcggtca
     6181 ttctgctccc tctgcctcag gcacacgaaa ctccttccag ccactgggac ttggcccctg
     6241 ggagtacact tgcctgggaa ctcgactcgc tcaaaacttc aacgggctca ctctctcact
     6301 tcaggtgggc gctgcctgtg tgtccccctc agagcagtct tccctgccca cccgacatca
     6361 gacaatgccc ctctaccttg ccgagtgtct ctacctacaa ctccatgatt tttttccttg
     6421 ttgatgtcta tccttctccc cagaatataa gcttcatgat gcagtgactc tgcctgtcct
     6481 gttcacagca gtaaccccca gggcctagac taagtgcctg gcacacagta ggtgatttat
     6541 aaatatttgg taaatgagtg aatgaatgat gctgaacact gctgtttatc ctccataaag
     6601 aaaaggaatc ttctgagata aggttcttga ggatacgggc agagcatctt ggaatgaagg
     6661 ccagggctca ggtgagtcca gtgaggtgcc tagggcgtga catttaagga ggtatttcca
     6721 tgaccaggca gtggatgccc cttaagtgtc ttgccccagg cccctcgctc gcctccctgt
     6781 aggctctgtc ctgcttagaa tgtcggagtg ggacaggcct ttctcagccc cagcaccaaa
     6841 gtctcctggc ctcagtctgg tgttcctaat aggactctgc agaaccagca gctcccaccc
     6901 tgcctgcctg tagcagctcc ttgctgtggt gtctccaggt tgacatcttc aagagggact
     6961 cctgtccctg cagacccatc agctggtcct tggaatggtg cctcaccttc tggggcacct
     7021 cttccctccc acagcttgtc tgccctcttt cttgtctgtt gcaagcctga ggaaggtagg
     7081 gggctgggct gggctgggac acagctttgc tctgtccctg gggtatggag agcgaggcct
     7141 tccaaatctc cagctgttct cagtctgctg tcctgagaac agaacggcag gggagccctg
     7201 cagtttcagc tggaagggtt ttggcccagc aaagatggtt agaagtggtg agaataaggg
     7261 ggaaactgag gcaagcatag tgaagcccct tgtctgtggt cttctgctgg catgtgacag
     7321 aactggggca agtgtggtgg gggcaggggt gcctaacagt ggttctagaa aaggcttgag
     7381 gccgtttggc tgcccctggc ttgacagata tagatgatgt gacgatttgg tttctctcct
     7441 cccctacctg ctctgtggcc ccgctttgcc ccaaagacca catctggtgc cccatatgtg
     7501 cctgcccact ccaggagtat ggactgggga ggctgagtgg gcccctgcca ggaagaacga
     7561 agtccaattc catgcggctt gcacctgtac tcccagctac ttgggaggct gaggtgagag
     7621 gatcacctga gcccagcagg tctaggctgc agtgagtcat gattgcgcca ctgcactcca
     7681 gcttgggcaa cagagaccct gttgcaaata acagtaactc ccacctcctg attaactgga
     7741 gctgtcaggg acccagtccc ctccctgtgg ctctgctctg cctcatcccc caacactccc
     7801 aggcacagag ggcttgcccc tccccagccc tttcagccag actcctcacc agcttgtggc
     7861 ttcatctgca gtgccaccag gacggagcat ggaggtcaca gtacctgcca ccctcaacca
     7921 ggagtgcaac aactgctctg aggagatggt gagtcctggg ctgaaggcag gggcagggga
     7981 ggaggtagga gccccatggc atgaagcccc tggtcccacc accggccccg gcactgcgct
     8041 agggccccag aggaccctgg gtgggctgcg tgctctggag gctcttgaaa caaggtgtgc
     8101 tgcgcatcca ggtgcctcac agaggtaact gcctctcttc cccaggaaaa gggtggatgg
     8161 gaagaggggg catcctcact gtccttgtag ttccttgctc atccagccac ccatcctgtc
     8221 ccttgctcca accccagttc ctccagttcc gcatgaagat cattaacctg aagctggagc
     8281 ggtttcaaga ccgcgtggag ttctcaggga accccagcaa gtacgatgtg tcggtgatgc
     8341 tgagaaacgt gcagccggag gatgagggga tttacaactg ctacatcatg aacccccctg
     8401 accgccaccg tggccatggc aagatccatc tgcaggtcct catggaaggt gaaggctggg
     8461 gtgccagctg cggggccctg acctttccca cccacctact ctctgcggca tttgctcagg
     8521 gcactttggg gaggccaggc cctcctgagg atgggagcaa ccatttgtgc tgcatagaag
     8581 gaatccattt tcttccctct agtcctcaag aacctgggaa catgtcccag agagtcctgg
     8641 taatgataca gaatataatc ccagtcttaa taatggggct tggtgtgatg gctcacacct
     8701 gtaatcacag cgctttggga ggctgaggca ggcagatagc ttgagctcag gagctcgaga
     8761 ccagcctggg caacatggca aaactccatc tctacagaaa atgcaaaaat tagctgggca
     8821 tggtggcttg cacctatact cccagctact tgggaggctg aggtgagagg atcatctgag
     8881 cccagcaggt agaggctgca gtgaatcatg attgtgccac tgcactccag cttgggcaac
     8941 agagcaagac cctgtttcaa atgacaacaa cagcaataat aatgatggtg atgatggcag
     9001 ctttcattta ttgggcacct ctatgtctca gtcatagggc taagctctgt ttatgcatta
     9061 tctcatcctc atgaaaacct ttgagggagg tactattatt aagcccattt tacatgttag
     9121 aaaactgagg ttagagagga taagttactt aaggtcacgc aattcgtaag ttgtacaatt
     9181 aggactcaaa tttgggtctg tttgatctta aagttcatgc tcttaaatac ttcatcacac
     9241 tagctcctct gggggctttg ggtgtcctgg gatttggagg tggcggcgct tcagggtcag
     9301 tcactggatt gcttttcggc tttgctaaag tcctgtctgt ggaggagagt aaagtcagga
     9361 tggttccacg catgccacgg gtagtggggt gatgggggag gcccctttcc cagccctggt
     9421 gctcagtggc tctgcttcct ttccagagcc ccctgagcgg gactccacgg tggccgtgat
     9481 tgtgggtgcc tccgtcgggg gcttcctggc tgtggtcatc ttggtgctga tggtggtcaa
     9541 gtgtgtgagg agaaaaaaag agcagaagct gagcacagat gacctgaaga ccgaggagga
     9601 gggcaagacg gacggtgaag gcaacccgga tgatggcgcc aagtagtggg tggccggccc
     9661 tgcagcctcc cgtgtcccgt ctcctcccct ctccgccctg tacagtgacc ctgcctgctc
     9721 gctcttggtg tgcttcccgt gacctaggac cccagggccc acctggggcc tcctgaaccc
     9781 ccgacttcgt atctcccacc ctgcaccaag agtgacccac tctcttccat ccgagaaacc
     9841 tgccatgctc tgggacgtgt gggccctggg gagaggagag aaagggctcc cacctgccag
     9901 tccctggggg gaggcaggag gcacatgtga gggtccccag agagaaggga gtgggtgggc
     9961 aggggtagag gagggggccg ctgtccacct gcccagtgct tggcctggca gtggcttcag
    10021 agaggacctg gtggggaggg agggctttcc tgtgctgaca gcgctccctc aggagggcct
    10081 tggcctggca cggctgtgct cctcccctgc tcccagccca gagcagccat caggctggag
    10141 gtgacgatga gttcctgaaa cttggagggg catgttaaag ggatgactgt gcattccagg
    10201 gcactgacgg aaagccaggg ctgcaggcaa agctggacat gtgccctggc ccaggaggcc
    10261 atgttgggcc ctcgtttcca ttgctagtgg cctccttggg gctcccgttg gctcctaatc
    10321 ccttaggact gtggatgagg ccagactgga agagcagctc caggtagggg gccatgtttc
    10381 ccagcgggga cccaccaaca gaggccagtt tcaaagtcag ctgaggggct gaggggtggg
    10441 gctccatggt gaatgcaggt tgctgcaggc tctgccttct ccatggggta accaccctcg
    10501 cctgggcagg ggcagccaag gctgggaaat gaggaggcca tgcacagggt ggggcagctt
    10561 tctttggggc ttcagtgaga actctcccag ttgcccttgg tggggtttcc acctggcttt
    10621 tggctacaga gagggaaggg aaagcctgag gccggcataa ggggaggcct tggaacctga
    10681 gctgccaatg ccagccctgt cccatctgca gccacactac tcgctcctct cccaacaact
    10741 cccttcgtgg ggacaaaagt gacaattgta ggccaggcac agtggctcac gcctgtaatc
    10801 ccagcacttt gggaggccaa ggcgggtgga ttacctccat ctgtttagta gaaatgggca
    10861 aaaccccatc tctactaaaa atacaagaat tagctgggcg tggtggcgtg tgcctgtaat
    10921 cccagctatt tgggaggctg aggcaggaga atcgcttgag cccgggaagc agaggttgca
    10981 gtgaactgag atagtgatag tgccactgca attcagcctg ggtgacatag agagactcca
    11041 tctcaaaaaa aaaaaaaaaa aaaaaaaaag gcaattgtgc ggagccaacc atcactgcca
    11101 ttacactcac attcaatgga aattgattag gcctgagaga aggagcaaga ggcagaaaca
    11161 ctgactctga gaccatgacc ttggaagatc ctcagagatc aactagccaa gtcactcact
    11221 taaaatgggg aaactgaggt tccaactgac agaaactgag ggtcctgccc tcttctctgg
    11281 ctcctcagtc tccagtttga agcaacagag ccatcatttt cccagtggga ggggcctctg
    11341 tgtcctggtc tatgatgggg cgagttggag gggtgggctt ctctagccct gccccctccc
    11401 aggagcccag cccctctggc caggactgag gaggagtgga gggaagcagg gagggaggga
    11461 gcaagtgtga agggcacagc tgctggcaaa tgccccattc cctgccccag cacttcccag
    11521 cctttccagg agctctgccc cacccctact caaggagtca ggtgcccagg gtagggaata
    11581 agtctaggaa agggggtgga gacaggaccg tgacagtctc agggaccaat ccctgcctct
    11641 gcccatcaga ttgccaattt ggggagacag caatatcatc tgggagattc agcttaattt
    11701 gcttcaattc agcaaccatt tattgagcat ctattatgtg ccaggcactg tgccgggcac
    11761 tggggatata cacaaagcca taagcactgg ggactgccag gttggcactg tagggaccaa
    11821 gattaacttt ttggtgcatc taattccacc tctgcaagac actgcttcca aggctacagt
    11881 tggggaagat gaagagattc tagaatctgt gccctgggaa gggagaaaca gcagggaaga
    11941 ggggcaatac aacagggtca agggtgcaga ggccaggcag agtgggtgca gagtggggga
    12001 tgggcaacca gcctggtaac acctgggtga ggtgagcgag tcaagcccat ctggaaatgc
    12061 taaactcatc agctcagtac ctaactgcca atcaacacac tgccaatgcg ggtgggctaa
    12121 gccgccagga tgcctgcagc agatggacgc tgcccatcct tgagccagcc agctgggggc
    12181 agagaggtgg gtggcgggca cctcatgcca gctgagacca agagtggttg tatacatttc
    12241 tgcagcttgc agatttcatt tttttggtca ccctttaagt gtccttctct cccaggatga
    12301 gtgaggagct gtgctgatgt tgggaactta tctttttcca ggatccataa catttagggg
    12361 aattatttgc gggctttcct agtgtattct aagaagttct aactctccat caagaagccc
    12421 aagattcctg gagtcttttt ttcctctgcc ctgatcaact ggggcccagg aaaagcaatg
    12481 tctcttcacg ggcctcaggg ccccagcaga tggggctggg tcaggaacca tctctgtccc
    12541 aggtgctcag ccctcatatg cattttcttc tggagcctct tagaatctcc tccagaggac
    12601 tcatagagct gcctccccca ggatggtgaa gttgggagca aaatggggct tctgtaagta
    12661 gaggtggaaa accagagaga tgtttccaca gcagccattt ccctaccctg tttcctaact
    12721 tatgctgaca agttcttcct cttcctaccg tggggttcga gccccacttc tggttgcatg
    12781 ttcccaccac cacgctctgc tggttttagt cggctgactt tctcaactgc cccagcctct
    12841 cctgctctct cagaacctcc ctctgccccc accccccatc tgtctcttcc tcctaattaa
    12901 gggccactgc aaagagagac gggctggcta acccatggga tttagcttat aagaacaaag
    12961 cacaattatt caggactgaa ctgctttgag gtgccttgga actggctttg gaaatagcta
    13021 tctgccccct agctatggac tcttcacagt tatttccagt ttataaaaag gaaaagctga
    13081 tcggatccat gtttctctct gcgagtctcc ttggggaggt tgggctggta aatatttgca
    13141 aggtcaggtt aagcagacag acaattgaaa atactgggca ggtccaaaag gatagttcca
    13201 ggccatagga atggcttggt gcagttaacg ggtgatgaag caagaaatct tccttcctac
    13261 ttatgtctta aagatggaca gcctgtgtct cttgctgtgc ctcttgctgg cgtcttcctt
    13321 tattgaagct tgctgatgca ctgtacatag tctctctctc taggtataga tatattatat
    13381 atacaaatat caaacatctc accacaccca ccccaaaagt tacactgtgt gtgtgtgggg
    13441 aggtgtaata acttctcagt gttttgagtt gattcaccaa aggcaaattt tggaatgttc
    13501 ttgcgctttg tgcacttgga ggggaaaacc caactacata tgcactttct tggttgtgtg
    13561 tgctatagag aggttggaag gggtggttgg aaggggagag aaactgagat ggccctctgt
    13621 gactcgactg ctgggatgta tctgcttttg ggagcagact gagtttcttt tgcaatttgt
    13681 cttattgttt gggtctactg gcaacaataa actatctccc ctgaaaatc
//
