# Supplementary material for: Beta-subunit-eliminated eHAP expression (BeHAPe) cells reveal subunit regulation of the cardiac voltage-gated sodium channel
Source: J Biol Chem. 2023 Aug 6;299(9):105132. doi: 10.1016/j.jbc.2023.105132 (PMC10506104; doi:10.1016/j.jbc.2023.105132)
Supplement: NC_000011.10_SCN4B.gbk [file mmc44.zip › jbc_105132_NC_000011.10_SCN4B_mmc44.gbk]

LOCUS       NC_000011              19539 bp    DNA     linear   CON 26-MAR-2018
DEFINITION  Homo sapiens chromosome 11, GRCh38.p12 Primary Assembly.
ACCESSION   NC_000011 REGION: complement(118133377..118152915)
VERSION     NC_000011.10
DBLINK      BioProject: PRJNA168
            Assembly: GCF_000001405.38
KEYWORDS    RefSeq.
SOURCE      Homo sapiens (human)
  ORGANISM  Homo sapiens
            Eukaryota; Metazoa; Chordata; Craniata; Vertebrata; Euteleostomi;
            Mammalia; Eutheria; Euarchontoglires; Primates; Haplorrhini;
            Catarrhini; Hominidae; Homo.
REFERENCE   1  (bases 1 to 19539)
  AUTHORS   Taylor,T.D., Noguchi,H., Totoki,Y., Toyoda,A., Kuroki,Y., Dewar,K.,
            Lloyd,C., Itoh,T., Takeda,T., Kim,D.W., She,X., Barlow,K.F.,
            Bloom,T., Bruford,E., Chang,J.L., Cuomo,C.A., Eichler,E.,
            FitzGerald,M.G., Jaffe,D.B., LaButti,K., Nicol,R., Park,H.S.,
            Seaman,C., Sougnez,C., Yang,X., Zimmer,A.R., Zody,M.C.,
            Birren,B.W., Nusbaum,C., Fujiyama,A., Hattori,M., Rogers,J.,
            Lander,E.S. and Sakaki,Y.
  TITLE     Human chromosome 11 DNA sequence and analysis including novel gene
            identification
  JOURNAL   Nature 440 (7083), 497-500 (2006)
   PUBMED   16554811
REFERENCE   2  (bases 1 to 19539)
  CONSRTM   International Human Genome Sequencing Consortium
  TITLE     Finishing the euchromatic sequence of the human genome
  JOURNAL   Nature 431 (7011), 931-945 (2004)
   PUBMED   15496913
REFERENCE   3  (bases 1 to 19539)
  AUTHORS   Lander,E.S., Linton,L.M., Birren,B., Nusbaum,C., Zody,M.C.,
            Baldwin,J., Devon,K., Dewar,K., Doyle,M., FitzHugh,W., Funke,R.,
            Gage,D., Harris,K., Heaford,A., Howland,J., Kann,L., Lehoczky,J.,
            LeVine,R., McEwan,P., McKernan,K., Meldrim,J., Mesirov,J.P.,
            Miranda,C., Morris,W., Naylor,J., Raymond,C., Rosetti,M.,
            Santos,R., Sheridan,A., Sougnez,C., Stange-Thomann,N.,
            Stojanovic,N., Subramanian,A., Wyman,D., Rogers,J., Sulston,J.,
            Ainscough,R., Beck,S., Bentley,D., Burton,J., Clee,C., Carter,N.,
            Coulson,A., Deadman,R., Deloukas,P., Dunham,A., Dunham,I.,
            Durbin,R., French,L., Grafham,D., Gregory,S., Hubbard,T.,
            Humphray,S., Hunt,A., Jones,M., Lloyd,C., McMurray,A., Matthews,L.,
            Mercer,S., Milne,S., Mullikin,J.C., Mungall,A., Plumb,R., Ross,M.,
            Shownkeen,R., Sims,S., Waterston,R.H., Wilson,R.K., Hillier,L.W.,
            McPherson,J.D., Marra,M.A., Mardis,E.R., Fulton,L.A.,
            Chinwalla,A.T., Pepin,K.H., Gish,W.R., Chissoe,S.L., Wendl,M.C.,
            Delehaunty,K.D., Miner,T.L., Delehaunty,A., Kramer,J.B., Cook,L.L.,
            Fulton,R.S., Johnson,D.L., Minx,P.J., Clifton,S.W., Hawkins,T.,
            Branscomb,E., Predki,P., Richardson,P., Wenning,S., Slezak,T.,
            Doggett,N., Cheng,J.F., Olsen,A., Lucas,S., Elkin,C.,
            Uberbacher,E., Frazier,M., Gibbs,R.A., Muzny,D.M., Scherer,S.E.,
            Bouck,J.B., Sodergren,E.J., Worley,K.C., Rives,C.M., Gorrell,J.H.,
            Metzker,M.L., Naylor,S.L., Kucherlapati,R.S., Nelson,D.L.,
            Weinstock,G.M., Sakaki,Y., Fujiyama,A., Hattori,M., Yada,T.,
            Toyoda,A., Itoh,T., Kawagoe,C., Watanabe,H., Totoki,Y., Taylor,T.,
            Weissenbach,J., Heilig,R., Saurin,W., Artiguenave,F., Brottier,P.,
            Bruls,T., Pelletier,E., Robert,C., Wincker,P., Smith,D.R.,
            Doucette-Stamm,L., Rubenfield,M., Weinstock,K., Lee,H.M.,
            Dubois,J., Rosenthal,A., Platzer,M., Nyakatura,G., Taudien,S.,
            Rump,A., Yang,H., Yu,J., Wang,J., Huang,G., Gu,J., Hood,L.,
            Rowen,L., Madan,A., Qin,S., Davis,R.W., Federspiel,N.A.,
            Abola,A.P., Proctor,M.J., Myers,R.M., Schmutz,J., Dickson,M.,
            Grimwood,J., Cox,D.R., Olson,M.V., Kaul,R., Raymond,C., Shimizu,N.,
            Kawasaki,K., Minoshima,S., Evans,G.A., Athanasiou,M., Schultz,R.,
            Roe,B.A., Chen,F., Pan,H., Ramser,J., Lehrach,H., Reinhardt,R.,
            McCombie,W.R., de la Bastide,M., Dedhia,N., Blocker,H.,
            Hornischer,K., Nordsiek,G., Agarwala,R., Aravind,L., Bailey,J.A.,
            Bateman,A., Batzoglou,S., Birney,E., Bork,P., Brown,D.G.,
            Burge,C.B., Cerutti,L., Chen,H.C., Church,D., Clamp,M.,
            Copley,R.R., Doerks,T., Eddy,S.R., Eichler,E.E., Furey,T.S.,
            Galagan,J., Gilbert,J.G., Harmon,C., Hayashizaki,Y., Haussler,D.,
            Hermjakob,H., Hokamp,K., Jang,W., Johnson,L.S., Jones,T.A.,
            Kasif,S., Kaspryzk,A., Kennedy,S., Kent,W.J., Kitts,P.,
            Koonin,E.V., Korf,I., Kulp,D., Lancet,D., Lowe,T.M., McLysaght,A.,
            Mikkelsen,T., Moran,J.V., Mulder,N., Pollara,V.J., Ponting,C.P.,
            Schuler,G., Schultz,J., Slater,G., Smit,A.F., Stupka,E.,
            Szustakowski,J., Thierry-Mieg,D., Thierry-Mieg,J., Wagner,L.,
            Wallis,J., Wheeler,R., Williams,A., Wolf,Y.I., Wolfe,K.H.,
            Yang,S.P., Yeh,R.F., Collins,F., Guyer,M.S., Peterson,J.,
            Felsenfeld,A., Wetterstrand,K.A., Patrinos,A., Morgan,M.J., de
            Jong,P., Catanese,J.J., Osoegawa,K., Shizuya,H., Choi,S. and
            Chen,Y.J.
  CONSRTM   International Human Genome Sequencing Consortium
  TITLE     Initial sequencing and analysis of the human genome
  JOURNAL   Nature 409 (6822), 860-921 (2001)
   PUBMED   11237011
  REMARK    Erratum:[Nature 2001 Aug 2;412(6846):565]
COMMENT     REFSEQ INFORMATION: The reference sequence is identical to
            CM000673.2.
            On Feb 3, 2014 this sequence version replaced NC_000011.9.
            Assembly Name: GRCh38.p12 Primary Assembly
            The DNA sequence is composed of genomic sequence, primarily
            finished clones that were sequenced as part of the Human Genome
            Project. PCR products and WGS shotgun sequence have been added
            where necessary to fill gaps or correct errors. All such additions
            are manually curated by GRC staff. For more information see:
            https://genomereference.org.
            
            ##Genome-Annotation-Data-START##
            Annotation Provider         :: NCBI
            Annotation Status           :: Full annotation
            Annotation Name             :: Homo sapiens Annotation Release 109
            Annotation Version          :: 109
            Annotation Pipeline         :: NCBI eukaryotic genome annotation
                                           pipeline
            Annotation Software Version :: 8.0
            Annotation Method           :: Best-placed RefSeq; Gnomon
            Features Annotated          :: Gene; mRNA; CDS; ncRNA
            ##Genome-Annotation-Data-END##
FEATURES             Location/Qualifiers
     source          1..19539
                     /dnas_title="NC_000011.10_SCN4B"
                     /organism="Homo sapiens"
                     /mol_type="genomic DNA"
                     /db_xref="taxon:9606"
                     /chromosome="11"
     gene            1..19539
                     /gene="SCN4B"
                     /gene_synonym="ATFB17; LQT10; Navbeta4"
                     /note="sodium voltage-gated channel beta subunit 4;
                     Derived by automated computational analysis using gene
                     prediction method: BestRefSeq."
                     /db_xref="GeneID:6330"
                     /db_xref="HGNC:HGNC:10592"
                     /db_xref="MIM:608256"
     mRNA            join(1..303,11580..11709,15796..19539)
                     /gene="SCN4B"
                     /gene_synonym="ATFB17; LQT10; Navbeta4"
                     /product="sodium voltage-gated channel beta subunit 4,
                     transcript variant 2"
                     /note="Derived by automated computational analysis using
                     gene prediction method: BestRefSeq."
                     /transcript_id="NM_001142348.1"
                     /db_xref="GeneID:6330"
                     /db_xref="HGNC:HGNC:10592"
                     /db_xref="MIM:608256"
                     /dnas_title="SCN4B"
     mRNA            join(1..303,7687..7859,8855..9083,11580..11709,
                     15796..19539)
                     /gene="SCN4B"
                     /gene_synonym="ATFB17; LQT10; Navbeta4"
                     /product="sodium voltage-gated channel beta subunit 4,
                     transcript variant 1"
                     /note="Derived by automated computational analysis using
                     gene prediction method: BestRefSeq."
                     /transcript_id="NM_174934.3"
                     /db_xref="GeneID:6330"
                     /db_xref="HGNC:HGNC:10592"
                     /db_xref="MIM:608256"
                     /dnas_title="SCN4B"
     CDS             join(243..303,11580..11709,15796..15889)
                     /gene="SCN4B"
                     /gene_synonym="ATFB17; LQT10; Navbeta4"
                     /note="isoform 2 is encoded by transcript variant 2;
                     Derived by automated computational analysis using gene
                     prediction method: BestRefSeq."
                     /codon_start=1
                     /product="sodium channel subunit beta-4 isoform 2"
                     /protein_id="NP_001135820.1"
                     /db_xref="CCDS:CCDS44744.1"
                     /db_xref="GeneID:6330"
                     /db_xref="HGNC:HGNC:10592"
                     /db_xref="MIM:608256"
                     /translation="MPGAGDGGKAPARWLGTGLLVEEVDNTVTLIILAVVGGVIGLLI
                     LILLIKKLIIFILKKTREKKKECLVSSSGNDNTENGLPGSKAEEKPPSKV"
                     /dnas_title="SCN4B"
     CDS             join(243..303,7687..7859,8855..9083,11580..11709,
                     15796..15889)
                     /gene="SCN4B"
                     /gene_synonym="ATFB17; LQT10; Navbeta4"
                     /note="isoform 1 precursor is encoded by transcript
                     variant 1; Derived by automated computational analysis
                     using gene prediction method: BestRefSeq."
                     /codon_start=1
                     /product="sodium channel subunit beta-4 isoform 1
                     precursor"
                     /protein_id="NP_777594.1"
                     /db_xref="CCDS:CCDS8389.1"
                     /db_xref="GeneID:6330"
                     /db_xref="HGNC:HGNC:10592"
                     /db_xref="MIM:608256"
                     /translation="MPGAGDGGKAPARWLGTGLLGLFLLPVTLSLEVSVGKATDIYAV
                     NGTEILLPCTFSSCFGFEDLHFRWTYNSSDAFKILIEGTVKNEKSDPKVTLKDDDRIT
                     LVGSTKEKMNNISIVLRDLEFSDTGKYTCHVKNPKENNLQHHATIFLQVVDRLEEVDN
                     TVTLIILAVVGGVIGLLILILLIKKLIIFILKKTREKKKECLVSSSGNDNTENGLPGS
                     KAEEKPPSKV"
                     /dnas_title="SCN4B"
     misc_RNA        join(7447..7859,8855..8929,11580..11709,15796..19539)
                     /gene="SCN4B"
                     /gene_synonym="ATFB17; LQT10; Navbeta4"
                     /product="sodium voltage-gated channel beta subunit 4,
                     transcript variant 4"
                     /note="Derived by automated computational analysis using
                     gene prediction method: BestRefSeq."
                     /transcript_id="NR_024527.1"
                     /db_xref="GeneID:6330"
                     /db_xref="HGNC:HGNC:10592"
                     /db_xref="MIM:608256"
     mRNA            join(7447..7859,8855..9083,11580..11709,15796..19539)
                     /gene="SCN4B"
                     /gene_synonym="ATFB17; LQT10; Navbeta4"
                     /product="sodium voltage-gated channel beta subunit 4,
                     transcript variant 3"
                     /note="Derived by automated computational analysis using
                     gene prediction method: BestRefSeq."
                     /transcript_id="NM_001142349.1"
                     /db_xref="GeneID:6330"
                     /db_xref="HGNC:HGNC:10592"
                     /db_xref="MIM:608256"
     CDS             join(8951..9083,11580..11709,15796..15889)
                     /gene="SCN4B"
                     /gene_synonym="ATFB17; LQT10; Navbeta4"
                     /note="isoform 3 is encoded by transcript variant 3;
                     Derived by automated computational analysis using gene
                     prediction method: BestRefSeq."
                     /codon_start=1
                     /product="sodium channel subunit beta-4 isoform 3"
                     /protein_id="NP_001135821.1"
                     /db_xref="GeneID:6330"
                     /db_xref="HGNC:HGNC:10592"
                     /db_xref="MIM:608256"
                     /translation="MNNISIVLRDLEFSDTGKYTCHVKNPKENNLQHHATIFLQVVDR
                     LEEVDNTVTLIILAVVGGVIGLLILILLIKKLIIFILKKTREKKKECLVSSSGNDNTE
                     NGLPGSKAEEKPPSKV"
     misc_feature    230..249
                     /note="gRNA target"
                     /note="AGAGAACAGGACTATGCCCG"
     misc_feature    274..293
                     /note="gRNA target"
                     /note="AGTGCCCAGCCATCTCGCCG"
     misc_feature    7740..7759
                     /note="gRNA target"
                     /note="ACCGACATCTACGCTGTCAA"
     misc_feature    7756..7757
                     /note="Insertion of 92 bp in beHAPe"
     misc_feature    247..276
                     /note="Deleted in beHAPe"
     PCR_primer      104..122
                     /dnas_title="7596"
                     /pair=""
                     /primer="GCTAACTTTCCCGAGCCCC"
                     /current=0
     PCR_primer      complement(898..917)
                     /dnas_title="7599"
                     /pair=""
                     /primer="ACAAGGCCGTTCCTAAAGGG"
                     /current=0
     PCR_primer      144..161
                     /dnas_title="7598"
                     /pair=""
                     /primer="GGGTAGCTTTGTGGCCGA"
                     /current=0
     PCR_primer      1221..1240
                     /dnas_title="7600"
                     /pair=""
                     /primer="CAGCTCCCTGCATTGGGTAA"
                     /current=0
     PCR_primer      complement(7875..7894)
                     /dnas_title="7601"
                     /pair=""
                     /primer="GGCTGGGCTGTACTGTTCTT"
                     /current=1
ORIGIN      
        1 ctactccttc cctcccgccg ttgctccagc agccggctcc cagcagcggg cgagcgcgcc
       61 tccccctccg ctccctccct ccccctcctc tcgctctctg cccgctaact ttcccgagcc
      121 ccgaccggcg gcgcagagct ccggggtagc tttgtggccg aacgccgacc tcgggcggag
      181 agcgcggctg tgcccagtat cccatccccg cgacccccgc gcgctccgga gagaacagga
      241 ctatgcccgg ggctggggac ggaggcaaag ccccggcgag atggctgggc actgggcttt
      301 tgggtaaggc agccccagct tggtctcttc tcttgcctcc ccccaccccc aaagaagggg
      361 acactcgaga aggaagatgc cttggatggg gtgggctttg gagtgcggca cggaatgagg
      421 atggtggccg ccggcttcct gcctggttcc tgcctggttc ataggctgtg ctccctgggg
      481 accgtgtgcg tccctctcta ccccatcagc ccgccagtct caggattagt ttttttgctg
      541 tccttggcac cttcggctcc aggtatttgg agctggatct tggggctgca gcgcgggtct
      601 ccagagttca gaggttcagg atgctggagg aggggggtcc gtgccttgag tgcaggggat
      661 accaggtggg ttgcacgtgt gactgttgga atggtggttt ccatcccggc ccagagccgt
      721 ttgcttgttt cccaggcacc aggcatgcac cagttggggg tgggggagtc cccttcttcc
      781 tgggcccttt tcctgctttg ctcctctgcc ctgtacctcc ctcaggagcc actgccttcc
      841 ctacagcagc acctgaaagc tggaaggggc tggaggggct tgcgggatca ttcaaggccc
      901 tttaggaacg gccttgtctc tcttcctaca aagagattcc gtagggaaga cctgtttgac
      961 ctgctcctgg ctcttcattt ttgaagtgaa tatggagaca gagaagacat gtccagagga
     1021 cacggaggaa gaagcattat taatatctat taatatgcac atgagagttt tgagtgtcaa
     1081 actccaagag attagggaat gatatttatt catccaggat gtaatctcct cataaatcat
     1141 agccagactt taatgtaagc cgactccatc tctggcaacg gcatctcttc ctgtttatat
     1201 tggtcagatt tggcttttgg cagctccctg cattgggtaa gacacacggt gtaggtattt
     1261 ctgctgaaaa cagggagaca gaaccctata agggaagtgg ctactgtttc tgcgaatgta
     1321 aactgtgtgc agatctagca ggttggtgcc tggtggtgaa gaggggagag agtatttctt
     1381 gtacttggga tgtttattta cctctgtacc gctagatgga agacaccctt gttttctcct
     1441 gtaccttggc acagatgtca tgctggtttc acagtgacct taatgaagtg ggccttagtg
     1501 acgcctgagg ctccttttca cagggtgggc acagcgccat tccatgctac ttcccctcat
     1561 cccatctcag atcagcccag gtccccatgg tggcaatggc aggggtaaag gatcactgag
     1621 gaattcaaac tcagccagtc attaaactac cccacttcac acctctggct taccttcctg
     1681 ggtggtggga tgccagtccc ttgtttgtta gaatactcat agaaccaggc ctctgtgggc
     1741 aaccaagagg gccctgaaaa tgatgtgtgt gtgtgtgtgt gtgtgtgtgt gtgcacgtgt
     1801 gtaaggggga ttgtaggcac agtcttggta cattgctcca ggtggaagcc ccaccttctc
     1861 caaggactgt tcagctgtat agaccaggta ggggctaagg cctattgata taggtttaga
     1921 tgaatttctg agctaccctt tgggagccca ggagaaagca gagtgacttg taggtgggag
     1981 acctgcaggc cccaggactg gcctcatctg ctctgtcccc tgcccctctg gtctgcagag
     2041 ggactccaac caaagtccct ttggcccttg accaggtaat actgactgag ccctcacagg
     2101 ggcattggtc tgagcttggg acatagatga catccttgct tctcagtcca gtgggggaga
     2161 tacagagacg actggacagc caactggagg tgttccctgg gaacatcaga gttggcagca
     2221 actctgggaa gcagagcaca gaactctcct agggatgagg aagtcatggt ccagagaggg
     2281 atggtgactt gtctaggggc tcatggccaa ttgatggcca agtgggacag aatctaagtt
     2341 tcttgggctc tgtcacacca cgctgcttcc cacttaactc aagtctggtg agggggaagg
     2401 taaatagtga ttgtgcttag ggctgaagaa taagtgaggc tctggggcat gagtgtggaa
     2461 ggataaagac ttgaggggcc tagagcggct cttttcacag cttcggagac tgggtacaga
     2521 gcagtgaact cccaggagtc ctcttcccct ctccccgtat caaacccagt ctcacagact
     2581 gagaccaaag tgatttttga taacctaaca aaataccctt ttcttaaact gagaagcagt
     2641 ttccaaggct atattattgc cattgaggtt tatgtgcttt ccaatctctt cctaagcatg
     2701 taactggtaa tatctctgtc ctgcccactc cttccttgtt cccccattta cttaattgct
     2761 gtgatctgtg tttaattatc acttgtgagg gtgctctatt gcacaaccct gtttcccctg
     2821 gtgtgtattt attaagggct tgtttaatga gaatgcaatt aaggagaggg tgctcagtcc
     2881 cactcagagg aagaaaaagg aaagaagaag caaggagact gtggagaaga gaggaaaggg
     2941 gagaagtgga gggagtttga atctggaatc ctgggtttga atctggaaaa catgcttagt
     3001 tctccttctg aacctgctgg aggtgcaagc ctgtgggggc acctgagaga gaaggctgga
     3061 gttccaaagc tcttatgact ggcccccttc tggtgggatc agcatgagag ggagactggg
     3121 cacagcagac caccttgccc tgctgccagt cctcaaggag gtgtagggat ctctgcataa
     3181 gccaggggtg ggccgtgcca acacaacctg ctctctggcc tgtaagagga gggacaggca
     3241 tgctgctggg acttgtttgc aaagctggtt tcactgagca tcccatgctg tctcaggggc
     3301 atgctttcat accagcaaag ctcctgggga tgggcaggaa gcaggtaggt tgcctaggga
     3361 gagaaagctg aaatctttcc tttgtctctg ggcccagggg ccttacctgg cccatccctg
     3421 cctcccaaag cccccagggc ctgcacccca ggaggggtcc tgtcctgctg gcctcagccc
     3481 actttctgcc ccccagctct aactttgagc ctttctaact ctccctgggc cagagtgtat
     3541 cagcctccct attaaagtca gccgtgtgtc cacttgccat gccagcaagc cctcagagct
     3601 atatttagag tgggtaccag cctgcccctc tttcctcccc gcatcctggg gtggctgtga
     3661 gtgatccctg gatgtgggaa aaggtggtgg aaagttttct gcctccacat ttgccttggg
     3721 atatatggta gctgccataa gattcctgct ggtgtgaata tttaataata tgatttgcat
     3781 gtgctgaata cttttccact ttaacaaaag tgatcctgag tcagtcctca gacaaaaccc
     3841 cagatgagga tggcaggggg ccaggacttc agagaaggca aagaaaatgg ctgctctgag
     3901 agtggctttt tagtgaggaa aagcaagatt ttggggttca ggatggaatt ccacaggatc
     3961 aggactggga agagttgttc ctcaattcca caatgccgga aagaggcccc ccactctcac
     4021 acacacacac acgtacactt taacattcta gaattaactt tagaaaacag caaagcaagg
     4081 ctttctttac tccggggaaa tggccacatg gaaataagcc aagaagtggt agagggtgaa
     4141 aatacagatc aatgtgggaa tggcctggag acattcttgg ctgacactgg ttattcaggg
     4201 aagctagggg tgccctggtt acctgtgatg agggacaccc ttgtcccctg ctcccctttc
     4261 aaataccacc ctcctctacc tgcagggtgc ccactcacgg cggcccctct tgtgttttat
     4321 aatctcctgt tctggcttca caccaagctt gagaagtagg aaagaggcat ccctgccctg
     4381 gcttggggat atgcacaccg gatgtggcac ctctgacttt ctcaaggtca gctggcagag
     4441 tggggcctgc cttgcgcatg ctcaccagtc ctctctggac ttggtcatcc tgaagcagcc
     4501 ctccggcggc ctttgtggac caacacctgc ccctggttcc cccctctccc ccagagcagc
     4561 ctcataggag acactgagtt caatgggagg caggcccctc ggctttcttg tgcatgaccc
     4621 tcccagacat aactggcagg actgcatgac tcccgactgg gagggctgtg cactgaagaa
     4681 gccaggcttg cccaccctct ctgatgcttt cactcgggca gggctctgga ctctgtgaaa
     4741 ccatttctgc cggttttcat tttcccctcc cagctactga ggaaatggca atgcttcact
     4801 tgcagagtcc tgagtgtatt ggacttaagt catccacata ggtgcacaca aaccaggcag
     4861 aaacgtgtac tgtgtcatga gccagacctt aaagatacag tgttcccctc tcttctggac
     4921 ccatcttttg ctcgtttttg cttctattta aagcaatcaa taagatttcc ttttcgcacg
     4981 catcttttgt gctcttgaat atctctttct ggctagggtt gaggtgggga gatttgggca
     5041 cggatttgag ttcccccatc tcctccagga ccctgattcc tggaccggta tgctgatgag
     5101 gaggagctgc cacactcctt ggtgccctga gggaggccat tagctatcag gaagctgcct
     5161 tgtctgacag cttccctgtc cactgctctg cattcacttc ctgtttgtgg gggctgtgga
     5221 gggtgggaag cagagttggt atctcccacc aaaaggttct agtgctggct gcagactgga
     5281 gagtgggatc ttgtgtctgg cttctgtccc tagacctctg ggggagatgg ggcggaggag
     5341 ggcagaggta aacagaaagg caggagttct atggagtgct aagccctgat agcagtgttt
     5401 ttcttggaga gtgtggttgg tcacagagtg gtggaaaggg gctaatatct gaacgctgct
     5461 tattccactc actgggtgtg tggccatgag caaggtaatc tttttaagcc tgtttcctca
     5521 tttgtttatt gggaataaaa atagtaactt ataggattat gatgagggtt aaatgagaca
     5581 gtgtatataa aatacctctc ctatcctata gtaactgctc agtctcaaat tcaccattta
     5641 ctctgtggcc ctgggcaagt caactctctg agcctcagtt tcatcatata taaaatggga
     5701 acattatacc tgcctttgag cattctaata aaagtcgtag ttagtatgca caaatcctct
     5761 cgcaccgtgg ttctcaaagt gtggtccctg cgcacagcat tccctgggaa ctttctcgaa
     5821 atgtaaaagc tcaggctcca ctccagacct gaatcagaac tccaggggct gggcggagcc
     5881 agccgtaact gttctccagg ggattctgat gcgctctcaa gtttgaaaac catggctcta
     5941 gaacaaatcc tggttggcca caaatcctag gagctggcca aaaataaagg ctaattgaaa
     6001 taacttccca gcactaattg gagccctggt gggtagatct gggtctctta ggcaagttac
     6061 ataacctctc taggctcagt tgtctcacct acaatgtgga cctataatag tacgtgactc
     6121 ataggacagg ccgtgaggat gaaatgtgcc tggcacatag tagatgctca gttaatatca
     6181 gctagtacta ttgttagcga caatggccga atcacgatgg ggttactgga ccacggggtg
     6241 tgattttagg gctgggggat ataagcactt cactttgtca tcagaagcta agggcacagg
     6301 aagaagctga gcaagcaggg ctgcctgctg tccttggaga tccttttctg tcatttgaaa
     6361 agcattgctc agacgcatta tcatccggtg ggggcaaaac aagaggttta tgatgcagaa
     6421 cagggaatta agttagacaa cagagggcct tcctgagagt ggggttggaa ggtgccagtg
     6481 tcctctaggg aggaggtgag gcaggcatcc acttccagac accctccccg cccccgcctc
     6541 caccgacctt gaggcgagtg gggtttcctt ggggcatctg caggactggg ggtgggtgtg
     6601 tgtgtggggc ggggtggcgg ggaaccaggc ccccttacaa ggactccgga gcgggagttt
     6661 ggaggccgtg agtggagagg cctagtccca gcggaggggg ccgcatcgga gtgctggggc
     6721 ggaggttcga agcgtgagaa agaagcctgg gggcgctcgg ggacgagggg gcggagtgtg
     6781 gcgagaaggc cgggctgcag ggctcaggag gggaccgcgg gtccagcgcc ctccccgtcc
     6841 cgcccccgcg cgcgtgcact cgggctggcc cggaatccct ccccagggtg tcttctgcca
     6901 ctgactttcc caccctggct gcgcccgcgc gcccccgcgg ctgccaagct ccaagccccg
     6961 cgtcggtccc cacccccgcc gtgttccccc ctgccaggcc gtcttcctgc ggttcccagg
     7021 gtcccgtttg gcggccagag ggcgtcggac tcggctggcc cagcgaggtc cagcccgaac
     7081 gtgtccttct gcctctctgc ccctggggac cagggaggag cctccagggc gggggaacga
     7141 gaggctactg gacggcggcc cgggactgcg gcggccgcgt ttctcttctt caccttacgg
     7201 gacccggctc ttccccctcc tcgaccgccc cgcccgtcag tcctgaaaac ctggcgagag
     7261 gcgcgtactg tcctagggga attcccctgc aaacagaagg gagcccgccc tgcgcgtcct
     7321 ggagtgggtg cggcaggagc gcttccaggc actgcgtccc caggtgaggg gcggagccgg
     7381 ggcgcggttc gcggcagtgg ccaggccttt gtttccttgg gttggggtga cccctggtgg
     7441 tcatccagag cgcaacaagg gctactccct ggtccagaat tcagtccttt ccaggggaga
     7501 aatggagaat gatggagggt ggcccaggcg gtgctgattg gagtagacag ccatcctccc
     7561 gaggttggca ctgagggtga tagagaccta cctgcctggc caagctactc cgccctgcct
     7621 aagcatcccc ttccagagct ccaggctggt ggggttttat taagggaggc ggtgctcctt
     7681 acacaggcct cttcctgctc cccgtaaccc tgtcgctgga ggtgtctgtg ggaaaggcca
     7741 ccgacatcta cgctgtcaat ggcacggaga tcctgctgcc ctgcaccttc tccagctgct
     7801 ttggcttcga ggacctccac ttccggtgga cctacaacag cagtgacgca ttcaagattg
     7861 taagtatttg gaggaagaac agtacagccc agcctccctc acccatgcct cgcctcctac
     7921 gctctggtcc cttctggact gagacccact gcgatggtcc ccagaaccca ccttttgcca
     7981 ccctttctcc cagtattctt ttcagagcct gccaggaagg atgtaactgg gagagatgct
     8041 tagatcgtgt tgccagaatt cggggactgt tggaattctt ggctagagtc ctctgtctgg
     8101 tcttaagaaa cacccggagc ttggattgct tgtctaaaaa tcaatagttt agtctaagaa
     8161 acaggagaga gaaaggcctt ggaaagcttg gagagaagga atgagaagag tctgaatgag
     8221 ggaagggctg agaagctgga ctggcaggga aaagagagag gaagagaggg agagctgcag
     8281 gagcattggc gcggctgcgg tgggggtggg agtgaactca ctagattgta ctcactctac
     8341 aatctagtgg gggatccaac ctgagacttt cacagggaag ccacaagaga ccaactctgg
     8401 ttataattaa atgctgacct cagagggtgc tgacgggcag agctgtggga ttgatccagg
     8461 tcttgacagg gggccaaaat tcagttgggc aggtgacatg gtgtcagcaa aggctgggtg
     8521 ggaggtgaca gagggagatg agtgcggtgc ttgcaggagt cattaggtaa aaggctttta
     8581 tgaagagagc agtaagagct gtgctgcatt ccagggagac cttaataaaa ggaaatgggt
     8641 ttagcctgaa acaagtaaaa ttcaggttag acaggcagag ctattgacgc tggaagagga
     8701 aaccatgggg ggaaggagca gggcgtgact acaggctctt cctggtcctg gacaggggag
     8761 gcatccaagg agtgggctgg tgtgatgtca tgacccttga ggaccccgat tctttctcgg
     8821 ctactttctc accccaactc ccttcctcca ccagctcata gaggggactg tgaagaatga
     8881 gaagtctgac cccaaggtga cgttgaaaga cgatgaccgc atcactctgg taggctctac
     8941 taaggagaag atgaacaaca tttccattgt gctgagggac ctggagttca gcgacacggg
     9001 caaatacacc tgccatgtga agaaccccaa ggagaataat ctccagcacc acgccaccat
     9061 cttcctccaa gtcgttgata gacgtatgca gtaggggctg gcacagggca gtggcgtggg
     9121 aaggacttgg gaggcaccca actcagcatc acagtgaaat ggcaaaatgg accgtgttgg
     9181 tgttttcttt tgctttacac tttccagagc tgctggagtt acatctaaaa gctagaagag
     9241 ctcagcttga acacttattc tgctaccaaa tagcttatga aatactctct aagcctcgtt
     9301 ttcctcatct gtaaaatggg aatatggctt cattttccta gagttgtggt tagagaagct
     9361 acctggtagt gttttgtggc tagtagggtt ttctccgtat atactgatta ttaataccat
     9421 tgggtattcc attagcaaaa attgattgaa tgtcaggcat tggactaaaa agtgctatga
     9481 gtgatacatt acattcttcc ttgaggaatt cacagtacaa ggtaggacag aagataaata
     9541 aatagctaga atgggcagaa catgatgcat acatctgtca gtagaggtga aaacaacaga
     9601 gatggagtaa gacatggccc ttgtcctctg ggggcttaca tcctacctag gattccagtc
     9661 tgacacagga ggaccaatca tacaaggagg gtgcatatga aaaggagcca ggtggtccct
     9721 gaccagacct ggtgtggtta gagaaggagg atatgataac cagggctgga gaagtgaggc
     9781 atggccccac tgaggggagg ggcctggaag actagggaag tgcagaagca gagagaaaaa
     9841 gggaagggga cttgcgcaag gatcctgact ctgctgcatt ttgtgtgtac cgggagtttg
     9901 ctgctctcct ggatgacact gagtccctgg agagggagac acccgtgagt tcaatctcga
     9961 gtatgcaagg gcggagccag aggttatcca atcagctttt ctgagcctgg agtcataggt
    10021 ctgcctatgg tgtcacctct tcctttctgt ctgggcttct gtcacccagc ttgtactcag
    10081 ccttttcaga aggaagagaa cgggcatttg tggagcgttt tctgggtgcc agatcccgag
    10141 ttagttgctg tcattgattt tagctccttt gctcctcacc agctcccttg aggtggatcg
    10201 tctctccatc tgtatggatt cattcatcca tctgttcaac aaatatttac tgagcacctt
    10261 gtatggggca gacgttattc tagattccga ggatgtgata tgaacaagat agacaaattc
    10321 ctgcctttat ggagattacc ttcctcctct tctgtgtatg gagataccaa tagaaaataa
    10381 agaagaaaaa tgatattgta aaagagaaca tggctagtgt taagaagaaa aaataaagca
    10441 ggaaagaaag atggggtgcc agcagggtga atagggaagg gctctctgga aaaggcgata
    10501 gagtggggat atttgaagga ggtgagagag gagccatgag ggcatctttg ggaagatagg
    10561 gagggaacag tgagtgcaaa ggccttgagg cagatgcgtg aagaatcaca gcaggctagt
    10621 gctggagcag ggcaaggagt gagagatgag tcaggtcaag ccagattgtg taatcaccct
    10681 gctggaaggg tgagtgaggt gggagccact gggagcagag gagttagggc ctgaacaggt
    10741 tcactcaggc ccctatgcca agaatagatg atagagggag gagatcagtt aggaagctat
    10801 tgcagacatc catgcaagag gtggcttggg ccagggccag ggagattgtg agccatcaga
    10861 ttctggaata ttttaaagtt agagctgtca ggattctcag gtagcttgga taaagcgttt
    10921 gaataaaagg catcaaagaa gactccaagg attgtggtta tagcaattgg gaggataaag
    10981 ttgttctcag tggagaggag gaagactgtg ggtggagcag gttccggaag cagtcaggag
    11041 ttcagttttc agatgaagaa actgaggcta ggagggttca atgacctgcc caacattgcc
    11101 agctagttag tgacagttaa atcccatgct taaaattcag actatctgac tccaaaatct
    11161 tctcaccatc taagaggtat catagggagg ttcttaattt tttctgtgtg agcaaagggg
    11221 tctagaaaga ggcaatgaaa ttttcgcctg gcaatttggg gatcaagtca ccactcaaac
    11281 ttgagtgtta taggctccaa ttctgattta ttccagaact cgtgtgagtg catctgtggg
    11341 agggcatgtg cagggtgggg gagagggccc cttatgtgtg ccctagcctg atagatgcca
    11401 tgctctgcct ctccagcttc ctgctgcagg cctggggagg gctgggggtc tgggagtgga
    11461 tgtgccccgg atgccagggg gtggaggcta catggccctt gcactgccac agttctcggc
    11521 tccaggttga ctcttgctcc ctttgtgcct tccctttcct ccctactcgg gccacacagt
    11581 ggaagaagtg gacaacacag tgacactcat catcctggct gtcgtgggcg gggtcatcgg
    11641 gctcctcatc ctcatcctgc tgatcaagaa actcatcatc ttcatcctga agaagactcg
    11701 ggagaagaag tgagttgatc tggagcacac tcctgtcctc ccagcagccc accaccctct
    11761 catctacccc caccagcttt cagccttcca cctgcctcct ccttcccccc attcccattc
    11821 ctaccgctct ctgttctatc cctgccaccc cctccccatc tctcagcccc ttcctcatcg
    11881 ctttccctct tcctcatcct cccaatatgt atttattgaa tacgttcatt gaatacacaa
    11941 acgccagcca cttgctcttc ctcagcccac tgtcttcctt cccgtcccat tagcctctct
    12001 ttccatttgt accacccaac cgagagcctt accaaaggac ttaaggagcc tttgaaaaaa
    12061 tcagtgaaaa tgtaagattc catgtacaga gactctaaaa tgagaaaact cttctaggga
    12121 gatgggaaca aaattcttct gttaggaatt tctgaaaatt cagatggagg tgatgtttta
    12181 aaagtttgaa aaggcagata tggcctccca gggagcccta ggataagttc aggtataaaa
    12241 atagacatct ataaggggaa ggggagggaa gatgggggag gtacggaggg tgcaaccctc
    12301 aggccccaaa tttttggaac agtatcagac aggctccaga gcagcatgtg gtgaatcttg
    12361 caaaactaga gcagggaaaa ggcatttgaa agttgtgttc tgagcaagac agatgcgacg
    12421 agatggcttc ccattggaac agagagggtg atggtaacca cgagatgcag agaatggaga
    12481 actcctctgc ccctatttgc tgaaacattc tgctctgctg agaagaggga attctgctgt
    12541 aaagggcaga acttactcta gaaagagggg atggaagttg gaggtaggga ggggccatac
    12601 aggtagcagc gctggggctg gggagcaggg gaggacccca gaactgggtt gtcgatgaag
    12661 agctcaaggg ttgtctgcct gccttgtggc cagaggctgt gagggttttg gtgatcgtga
    12721 gaggggctaa aagcgtggag cttaattagg ttctgttttt cataaccagt cttactatca
    12781 atggatggag aacaaatttg tcaatatatg gtttaaaagc acttagaaaa gacaacggtg
    12841 gtccttcaga gccacagtgg gttcatcaaa aacaagacat gctaagctgg atgtgtgtgc
    12901 ctgaagtccc agctccctgg ggggctgagg caggaggatg ctttgagccc aggagtttga
    12961 gtccagcctg ggcaacttag caagagctcg tctcttaaaa aaaaaaagaa aaaagaaaaa
    13021 aaaaaaagga atgctagatg tctcctgata aggcactggc agaacaggag attgctctgg
    13081 aaaataccac ttcctgtcat tcatcaaatg cctaccatat gttaggaatt ccaccaggca
    13141 attttataca ctacccataa ttattatttt acaattgagc aaagtgaggc tcagagtagt
    13201 gaagtgactt gcccaaggcc acacagctag taagtgatag agctgggatt tgaactgtga
    13261 ctaatttggc ttcaaagctt aaaccattgc caggatgttc tactgactca ctgggcatat
    13321 ctagagttca ttcatttatc tgttcatttt gtggctgttt ttgaggcact gtgccagatg
    13381 ctataggaaa ttatggaagg aatgagattc tgcctttaac taaagaagac aagatacaaa
    13441 taaatgtgta tacaaataaa tgtaatacaa ggtagagggg atcagtgcca gcaaagaggt
    13501 ttgatacgat gctgctgtgg gggttcaggg cagggtgaaa ttctgggaag gatttctggc
    13561 tgaatgggtg tttgtggcag gccttgcaag attaatataa cttaagccct ggggagagta
    13621 aagggaagat tcttccagat ggaggcacca ctgagagcca aggcagagag tctgggaagt
    13681 gggcttgtct ggagaacaag ccttttgttt gttgagagag ctgtatggtg aggtggtggg
    13741 gaggagaata aaagcctgca gaaggggttg gggacagaca cttggggacc tgggagtcga
    13801 ggctgtgatt gacttccgac ggcaggggag ctggcgaggg cttgcagggc cctggcacga
    13861 tcagagagca cagaagaaag gatctggcca tggtgggcgg agggattggg tggaagagcc
    13921 tgggggcagg ggacagaccg tagggaagcc tgagggaggt ccttggagtg gcggggaatg
    13981 cctgcattac agcagagaca gtggcttctc aagaacaggg aggtactgga caacatctca
    14041 ccattgattc tgaaacgtgg gtgctgtttc ctctgtctgg aatttaccct ctctcttttc
    14101 ctgctcatct ttcttggttt caaagaagct tggaagttta aggtatactt ccaaaaagct
    14161 tccctgactc ctatgaggag gcttcctagg ttgggtccct ccttcctaca tcccccatcc
    14221 tgttatttac cacagtgtgt cacaatcact tgtttaatgt cacatgccct aggagagtgc
    14281 acgtttccga cacagtgcct ggtacccagt aggttctcag tagagaatta tggactgcgt
    14341 ggaatacagt tcggtgggtc gtaattggct gggttaacta tgccttaggt acagagacag
    14401 aaagaaagaa agagagagag acagagagag agagatggat ccatccgaat agaggtcttt
    14461 agtgtattcc acagggctcc acctgttcat tgttattact aacatttgaa gtacactagg
    14521 gatgtcacat ttatcaactt ccagaagcct agtaactatg ttggaagaaa aagggatcta
    14581 ggaagatctt gataggctgg agctaggaac taggtattgc aagatgaaat taatgaggac
    14641 aaaatattca gtccttccca aaggcctcaa acccagctgc ccaagcccag ggtgagggta
    14701 ggatgtagtt tggctgtagc agctgtgaaa aacttggcca ttttcatgag cagaaagctc
    14761 agagggatgc aggtgctccc tggggagttc tgtgtgccca gcctgggcgc tgctgtggag
    14821 gagggacaca ctgaagttgg agcatgtcca gctcagagcg gtcagggtgg aacgcctccc
    14881 gggaggtgtc ttcccatctc accatctctc cttcctcctg tcttctgctc cgtcccacca
    14941 aactctgcct agacctgtca cccttgaagc caaacccact gcctgctctg ccccttccat
    15001 ggactctgtt cttcccttaa tacctctagt cacggagagc tcagggagga aggcctgggg
    15061 ggccctgggg agagggactc tgtgtcctca gcatactcct tgctggcctg gacccctccc
    15121 cctggcgtgg cacagcctgg gaactgaccc ctgagaacag cacctggtgc cctttgcttc
    15181 ctgccatgtt gagacaacta ggtgacagct aagctttatt gagaactttc tttttttctt
    15241 tgtttgagac agagtctcgc tctgttgccc aggctggagt gcagtggcac gatctcagct
    15301 cactgcaacc tccgcctccc aggttcaagc gattctcctg cctcagcctc cctagtagct
    15361 gggactatag gcgcctgcca ccacgcctgg ctaatttttg tatttttagt agagatgggg
    15421 ttttgccatg ttggccaggc tggtctcgaa ctcctgacct caagtgatct gcctgcctcg
    15481 gcctcccaaa gtgctgggat tacaggtgtg agccaccgca cctggccagt tgagaacttt
    15541 ctacatggca ggcactgttc taagtgctca tttctccttc cagcaacccc acgcagaagg
    15601 tcatccctac ctctatttca caaatgaggg gactgaggta cagagaggtt aggtgacatg
    15661 gcctctggct accttagctc tgtagaaggc cagggagagg cacagggctg ggtgcagggc
    15721 ccacggctcc tgccacaatt ctccccctac tcttgctcct ctcctcacca ctgtcccttc
    15781 tctctccctc tccaggaagg agtgtctcgt gagctcctcg gggaatgaca acacggagaa
    15841 cggcttgcct ggctccaagg cagaggagaa accaccttca aaagtgtgag ccctgcttcg
    15901 ggctgagcag ctgcagggag ccccctttct gatgatgaaa ctgatgcttg agccccgacc
    15961 gtagaaccca cgtgcctgag acatctgctg cttggctcaa actgtagtct ttccgggcac
    16021 aagaaaccag agtcctgccc agcctgccca tccccttccc agtcagggct ccccagggac
    16081 aagggatggc caggggaggg ggtctgtgga agattcagga gaaagaaagg agaggctagg
    16141 gtggtgtgga ggggctggtc ccctgacacc tgggcagatg gggtctcctt cagtctccct
    16201 accctgcaca agcagggcct tgattttcct ccaggcttct cttcacaaga gactgggagg
    16261 atccgtaagg gatgtcctaa gagctgcacc ctggagatgg ggtgtaggaa gaagtggctt
    16321 cctttggagg tgggagtggg ctggaggcct ctggagaaga cctggggtgg gggctgatgg
    16381 gggcaggccc acagtgagag actgcctctg cttcatagga taccagatcc cccacagtct
    16441 tccaagtagg aaacttcctt tcccctgccc cgggacccta tctgcctatc ccctcccctg
    16501 ctcagagttt ttaagccctc tcaaccaggg ctggccaccc tggtcttgag ggttcctggc
    16561 cacctagcct gctcctctgc tctctgggtt actgaggggc tcaggaaggg gcccctcgag
    16621 ccttcctgga gtacccgagt gctccctatg cctttccaag catttctact tggggaattg
    16681 ggccacagag gtagtgagcc agtgtcctgg gcctctggga tgcccgcccc attgctgcca
    16741 atgctggcag cccctcccct ggcatggcag gaccatcgcc actctgggca ctcctgagcc
    16801 cagctctccc ctgcttctcc ccctcctacc tgagaggctg caccctccaa cctcccattg
    16861 gctcgctccc ccccccccac cgtgccctcc atcacgccct gcccccaggg tggttcattt
    16921 cccagccctg ggtcaagggc ctgccttcgc ctcagggact ctcttccttt ggatgagggg
    16981 gtccttgggt ttcccagctg cttcctgctc agctgggcca ccccctccca ccctggggtt
    17041 ggggaggagc agggagtggg tgcccacagt tttcctttgc ttctcccaga gctggtttgc
    17101 acagcccttg tgtgtggggc tagaatgtgc cttagtcctg aatcctagcc cttaccccca
    17161 tcctctctag acggtatgtc ctgacataac agcagagtct ggtgtggtgc tggtgagggt
    17221 tcgccagccc tcccctcccc agggtcatag agggggccat gaggctggaa ttggccagtg
    17281 actgaatctt ggagatgtcg gccaggtgct cccattgggg tttctagcct gccctagggg
    17341 gaggtggtga tgttgggagt gggatctcct gagtccttgt tgggcagaat tggtgaggcc
    17401 agggatggca gggaaaagtg gtaacaagcc tctctgccca tctacttcca atccctctct
    17461 cccttactga ttttttgatg ccctgtcttc tgggccccta ggagggatga gagaggagta
    17521 gccccctttt tcagagagtt tggggtctac ctcagagctc tccctgtcaa aaagcagctg
    17581 caagcctcgc aagggtggag tggggggaga ctgaggacca gtagtacctg cagggtgccc
    17641 gtggctgtgg ccagtgtccc ttagccaacc tgctgggctc accagttccc cgtctgatct
    17701 gcctgtgcgc ctcccattct tctctaccca gaacctgtca tgggctgggg ctcagatttt
    17761 cctggctttg ggagcagaca gaccagagcc accagccatt cagaaaactt cttatagcta
    17821 ccttcatgca aaactgtttt cttcttcctt ctcaatggtg acatttgaag aggcagagca
    17881 ccttggggct cctccttctg tcttaagaga aagccaaggc acgtagagta gggagaagaa
    17941 gggcaccatc ctctctttcc tccccagggt ctactgctga tttctagatg gatcatgcag
    18001 cttctctcag ctcagctctt tccatctacc aaatgggtgt aataatactt acctacctca
    18061 caggactgtt gtgaggcttg gcaagttttg tctaaaaaca tctttttggc ttggaaaggg
    18121 atctgggaag ccaggtatta attgcaggga tagttccaag tctgtcctgt cttcatctct
    18181 gtgtcccatc tctacaaccc acatacagac acacacactc tctctctctt tctttccatc
    18241 ccacccccct tggaattatt tagtctttgc aatattagaa accttgactc tgatgcttaa
    18301 agcttcttgt ccatggcttt tgtttgatgg ttttcaatag aggtgactga gattgtaggg
    18361 ggggcatttt tggttgcccc catgcgtggg ggcactacta agaatgctaa acttagtccc
    18421 cacaacaaag aatcatcctg tcccatgtca acattatacc catggagaaa cactggcatg
    18481 gatttgcact aggatgtata tgggcaaagc tatcttcccc aagtggaacc tcagtgcatg
    18541 caaatctctg atggtggctt ccagggcttg tgggctagag agagccactt acaaagtcga
    18601 tcttgagaga cctggccaca tgcagctggg ctgagtgatg tcagcgagac taaagacaaa
    18661 gttctgagct cctcatcaac tacaaaatat gaaatcagca ttccaggttc tgggcttctc
    18721 cccatgtcgt aattgaacag aaggcagccc gaataaaccc ctgatgttag agaggcctgg
    18781 ggagagcagc cgatggggct cagactacat atggcaggcc gatcagagct cttgtggagc
    18841 gagggcttga gagcatgctt gtgagatggc aggaggtggg gtgtgcttgt gtggagtgtg
    18901 cgtgtgcagg cagtgtgggt gcatggcagc gtaactgtgg agtggatggg ctctgcatgt
    18961 aaggggtgat gcatgatggg cagatgctgg acatttgagg agccgtcttt cttggcctga
    19021 gctatgcctg ttgaggcatc tggagactga gaaagaatca aaggcagaga agaccagccg
    19081 tgctcctgca ttccgtcact ccatgacttc atctcagtgt cacagacagc tgccatcaga
    19141 gggctggcag tagggagttc caggagcggg gacttctcgg gaaaatccta taacttgctt
    19201 tactttactt tgtcccaggt tggagtccct accctcccac ctcccacctg atatgcagtg
    19261 cttttgacta tcttatgcat ggtttattcc tctggcttgg atgacaacaa tacccatagt
    19321 caattttcct atgtaactat agatcaaatg atgcaacaac aggccttggg aggcctcagg
    19381 tgtgcgagtg cctctgggag gcgcagatgc ccacacagcc agcactgact tgtgttcgag
    19441 cacagaacgg atataatcag tctggcctct acaacaagtt ttgcattgta gaattgtatt
    19501 tagctttgcc ttggatgaaa taaaaattat gtttaataa
//
