# Supplementary material for: Beta-subunit-eliminated eHAP expression (BeHAPe) cells reveal subunit regulation of the cardiac voltage-gated sodium channel
Source: J Biol Chem. 2023 Aug 6;299(9):105132. doi: 10.1016/j.jbc.2023.105132 (PMC10506104; doi:10.1016/j.jbc.2023.105132)
Supplement: NC_000011.10_SCN4B_C25.gbk [file mmc45.zip › jbc_105132_NC_000011.10_SCN4B_C25_mmc45.gbk]

LOCUS       NC_000011              19539 bp    DNA     linear   CON 26-MAR-2018
DEFINITION  Homo sapiens chromosome 11, GRCh38.p12 Primary Assembly.
ACCESSION   NC_000011 REGION: complement(118133377..118152915)
VERSION     NC_000011.10
DBLINK      BioProject: PRJNA168
            Assembly: GCF_000001405.38
KEYWORDS    RefSeq.
SOURCE      Homo sapiens (human)
  ORGANISM  Homo sapiens
            Eukaryota; Metazoa; Chordata; Craniata; Vertebrata; Euteleostomi;
            Mammalia; Eutheria; Euarchontoglires; Primates; Haplorrhini;
            Catarrhini; Hominidae; Homo.
REFERENCE   1  (bases 1 to 19539)
  AUTHORS   Taylor,T.D., Noguchi,H., Totoki,Y., Toyoda,A., Kuroki,Y., Dewar,K.,
            Lloyd,C., Itoh,T., Takeda,T., Kim,D.W., She,X., Barlow,K.F.,
            Bloom,T., Bruford,E., Chang,J.L., Cuomo,C.A., Eichler,E.,
            FitzGerald,M.G., Jaffe,D.B., LaButti,K., Nicol,R., Park,H.S.,
            Seaman,C., Sougnez,C., Yang,X., Zimmer,A.R., Zody,M.C.,
            Birren,B.W., Nusbaum,C., Fujiyama,A., Hattori,M., Rogers,J.,
            Lander,E.S. and Sakaki,Y.
  TITLE     Human chromosome 11 DNA sequence and analysis including novel gene
            identification
  JOURNAL   Nature 440 (7083), 497-500 (2006)
   PUBMED   16554811
REFERENCE   2  (bases 1 to 19539)
  CONSRTM   International Human Genome Sequencing Consortium
  TITLE     Finishing the euchromatic sequence of the human genome
  JOURNAL   Nature 431 (7011), 931-945 (2004)
   PUBMED   15496913
REFERENCE   3  (bases 1 to 19539)
  AUTHORS   Lander,E.S., Linton,L.M., Birren,B., Nusbaum,C., Zody,M.C.,
            Baldwin,J., Devon,K., Dewar,K., Doyle,M., FitzHugh,W., Funke,R.,
            Gage,D., Harris,K., Heaford,A., Howland,J., Kann,L., Lehoczky,J.,
            LeVine,R., McEwan,P., McKernan,K., Meldrim,J., Mesirov,J.P.,
            Miranda,C., Morris,W., Naylor,J., Raymond,C., Rosetti,M.,
            Santos,R., Sheridan,A., Sougnez,C., Stange-Thomann,N.,
            Stojanovic,N., Subramanian,A., Wyman,D., Rogers,J., Sulston,J.,
            Ainscough,R., Beck,S., Bentley,D., Burton,J., Clee,C., Carter,N.,
            Coulson,A., Deadman,R., Deloukas,P., Dunham,A., Dunham,I.,
            Durbin,R., French,L., Grafham,D., Gregory,S., Hubbard,T.,
            Humphray,S., Hunt,A., Jones,M., Lloyd,C., McMurray,A., Matthews,L.,
            Mercer,S., Milne,S., Mullikin,J.C., Mungall,A., Plumb,R., Ross,M.,
            Shownkeen,R., Sims,S., Waterston,R.H., Wilson,R.K., Hillier,L.W.,
            McPherson,J.D., Marra,M.A., Mardis,E.R., Fulton,L.A.,
            Chinwalla,A.T., Pepin,K.H., Gish,W.R., Chissoe,S.L., Wendl,M.C.,
            Delehaunty,K.D., Miner,T.L., Delehaunty,A., Kramer,J.B., Cook,L.L.,
            Fulton,R.S., Johnson,D.L., Minx,P.J., Clifton,S.W., Hawkins,T.,
            Branscomb,E., Predki,P., Richardson,P., Wenning,S., Slezak,T.,
            Doggett,N., Cheng,J.F., Olsen,A., Lucas,S., Elkin,C.,
            Uberbacher,E., Frazier,M., Gibbs,R.A., Muzny,D.M., Scherer,S.E.,
            Bouck,J.B., Sodergren,E.J., Worley,K.C., Rives,C.M., Gorrell,J.H.,
            Metzker,M.L., Naylor,S.L., Kucherlapati,R.S., Nelson,D.L.,
            Weinstock,G.M., Sakaki,Y., Fujiyama,A., Hattori,M., Yada,T.,
            Toyoda,A., Itoh,T., Kawagoe,C., Watanabe,H., Totoki,Y., Taylor,T.,
            Weissenbach,J., Heilig,R., Saurin,W., Artiguenave,F., Brottier,P.,
            Bruls,T., Pelletier,E., Robert,C., Wincker,P., Smith,D.R.,
            Doucette-Stamm,L., Rubenfield,M., Weinstock,K., Lee,H.M.,
            Dubois,J., Rosenthal,A., Platzer,M., Nyakatura,G., Taudien,S.,
            Rump,A., Yang,H., Yu,J., Wang,J., Huang,G., Gu,J., Hood,L.,
            Rowen,L., Madan,A., Qin,S., Davis,R.W., Federspiel,N.A.,
            Abola,A.P., Proctor,M.J., Myers,R.M., Schmutz,J., Dickson,M.,
            Grimwood,J., Cox,D.R., Olson,M.V., Kaul,R., Raymond,C., Shimizu,N.,
            Kawasaki,K., Minoshima,S., Evans,G.A., Athanasiou,M., Schultz,R.,
            Roe,B.A., Chen,F., Pan,H., Ramser,J., Lehrach,H., Reinhardt,R.,
            McCombie,W.R., de la Bastide,M., Dedhia,N., Blocker,H.,
            Hornischer,K., Nordsiek,G., Agarwala,R., Aravind,L., Bailey,J.A.,
            Bateman,A., Batzoglou,S., Birney,E., Bork,P., Brown,D.G.,
            Burge,C.B., Cerutti,L., Chen,H.C., Church,D., Clamp,M.,
            Copley,R.R., Doerks,T., Eddy,S.R., Eichler,E.E., Furey,T.S.,
            Galagan,J., Gilbert,J.G., Harmon,C., Hayashizaki,Y., Haussler,D.,
            Hermjakob,H., Hokamp,K., Jang,W., Johnson,L.S., Jones,T.A.,
            Kasif,S., Kaspryzk,A., Kennedy,S., Kent,W.J., Kitts,P.,
            Koonin,E.V., Korf,I., Kulp,D., Lancet,D., Lowe,T.M., McLysaght,A.,
            Mikkelsen,T., Moran,J.V., Mulder,N., Pollara,V.J., Ponting,C.P.,
            Schuler,G., Schultz,J., Slater,G., Smit,A.F., Stupka,E.,
            Szustakowski,J., Thierry-Mieg,D., Thierry-Mieg,J., Wagner,L.,
            Wallis,J., Wheeler,R., Williams,A., Wolf,Y.I., Wolfe,K.H.,
            Yang,S.P., Yeh,R.F., Collins,F., Guyer,M.S., Peterson,J.,
            Felsenfeld,A., Wetterstrand,K.A., Patrinos,A., Morgan,M.J., de
            Jong,P., Catanese,J.J., Osoegawa,K., Shizuya,H., Choi,S. and
            Chen,Y.J.
  CONSRTM   International Human Genome Sequencing Consortium
  TITLE     Initial sequencing and analysis of the human genome
  JOURNAL   Nature 409 (6822), 860-921 (2001)
   PUBMED   11237011
  REMARK    Erratum:[Nature 2001 Aug 2;412(6846):565]
COMMENT     REFSEQ INFORMATION: The reference sequence is identical to
            CM000673.2.
            On Feb 3, 2014 this sequence version replaced NC_000011.9.
            Assembly Name: GRCh38.p12 Primary Assembly
            The DNA sequence is composed of genomic sequence, primarily
            finished clones that were sequenced as part of the Human Genome
            Project. PCR products and WGS shotgun sequence have been added
            where necessary to fill gaps or correct errors. All such additions
            are manually curated by GRC staff. For more information see:
            https://genomereference.org.
            
            ##Genome-Annotation-Data-START##
            Annotation Provider         :: NCBI
            Annotation Status           :: Full annotation
            Annotation Name             :: Homo sapiens Annotation Release 109
            Annotation Version          :: 109
            Annotation Pipeline         :: NCBI eukaryotic genome annotation
                                           pipeline
            Annotation Software Version :: 8.0
            Annotation Method           :: Best-placed RefSeq; Gnomon
            Features Annotated          :: Gene; mRNA; CDS; ncRNA
            ##Genome-Annotation-Data-END##
FEATURES             Location/Qualifiers
     source          1..19601
                     /dnas_title="NC_000011.10_SCN4B_C25"
                     /organism="Homo sapiens"
                     /mol_type="genomic DNA"
                     /db_xref="taxon:9606"
                     /chromosome="11"
     gene            1..19601
                     /gene="SCN4B"
                     /gene_synonym="ATFB17; LQT10; Navbeta4"
                     /note="sodium voltage-gated channel beta subunit 4;
                     Derived by automated computational analysis using gene
                     prediction method: BestRefSeq."
                     /db_xref="GeneID:6330"
                     /db_xref="HGNC:HGNC:10592"
                     /db_xref="MIM:608256"
     mRNA            join(1..273,11642..11771,15858..19601)
                     /gene="SCN4B"
                     /gene_synonym="ATFB17; LQT10; Navbeta4"
                     /product="sodium voltage-gated channel beta subunit 4,
                     transcript variant 2"
                     /note="Derived by automated computational analysis using
                     gene prediction method: BestRefSeq."
                     /transcript_id="NM_001142348.1"
                     /db_xref="GeneID:6330"
                     /db_xref="HGNC:HGNC:10592"
                     /db_xref="MIM:608256"
                     /dnas_title="SCN4B"
     mRNA            join(1..273,7657..7921,8917..9145,11642..11771,
                     15858..19601)
                     /gene="SCN4B"
                     /gene_synonym="ATFB17; LQT10; Navbeta4"
                     /product="sodium voltage-gated channel beta subunit 4,
                     transcript variant 1"
                     /note="Derived by automated computational analysis using
                     gene prediction method: BestRefSeq."
                     /transcript_id="NM_174934.3"
                     /db_xref="GeneID:6330"
                     /db_xref="HGNC:HGNC:10592"
                     /db_xref="MIM:608256"
                     /dnas_title="SCN4B"
     CDS             join(243..273,11642..11771,15858..15951)
                     /gene="SCN4B"
                     /gene_synonym="ATFB17; LQT10; Navbeta4"
                     /note="isoform 2 is encoded by transcript variant 2;
                     Derived by automated computational analysis using gene
                     prediction method: BestRefSeq."
                     /codon_start=1
                     /product="sodium channel subunit beta-4 isoform 2"
                     /protein_id="NP_001135820.1"
                     /db_xref="CCDS:CCDS44744.1"
                     /db_xref="GeneID:6330"
                     /db_xref="HGNC:HGNC:10592"
                     /db_xref="MIM:608256"
                     /translation="MPGAGDGGKAPARWLGTGLLVEEVDNTVTLIILAVVGGVIGLLI
                     LILLIKKLIIFILKKTREKKKECLVSSSGNDNTENGLPGSKAEEKPPSKV"
                     /dnas_title="SCN4B"
     CDS             join(243..273,7657..7921,8917..9145,11642..11771,
                     15858..15951)
                     /gene="SCN4B"
                     /gene_synonym="ATFB17; LQT10; Navbeta4"
                     /note="isoform 1 precursor is encoded by transcript
                     variant 1; Derived by automated computational analysis
                     using gene prediction method: BestRefSeq."
                     /codon_start=1
                     /product="sodium channel subunit beta-4 isoform 1
                     precursor"
                     /protein_id="NP_777594.1"
                     /db_xref="CCDS:CCDS8389.1"
                     /db_xref="GeneID:6330"
                     /db_xref="HGNC:HGNC:10592"
                     /db_xref="MIM:608256"
                     /translation="MPGAGDGGKAPARWLGTGLLGLFLLPVTLSLEVSVGKATDIYAV
                     NGTEILLPCTFSSCFGFEDLHFRWTYNSSDAFKILIEGTVKNEKSDPKVTLKDDDRIT
                     LVGSTKEKMNNISIVLRDLEFSDTGKYTCHVKNPKENNLQHHATIFLQVVDRLEEVDN
                     TVTLIILAVVGGVIGLLILILLIKKLIIFILKKTREKKKECLVSSSGNDNTENGLPGS
                     KAEEKPPSKV"
                     /dnas_title="SCN4B"
     misc_RNA        join(7417..7921,8917..8991,11642..11771,15858..19601)
                     /gene="SCN4B"
                     /gene_synonym="ATFB17; LQT10; Navbeta4"
                     /product="sodium voltage-gated channel beta subunit 4,
                     transcript variant 4"
                     /note="Derived by automated computational analysis using
                     gene prediction method: BestRefSeq."
                     /transcript_id="NR_024527.1"
                     /db_xref="GeneID:6330"
                     /db_xref="HGNC:HGNC:10592"
                     /db_xref="MIM:608256"
     mRNA            join(7417..7921,8917..9145,11642..11771,15858..19601)
                     /gene="SCN4B"
                     /gene_synonym="ATFB17; LQT10; Navbeta4"
                     /product="sodium voltage-gated channel beta subunit 4,
                     transcript variant 3"
                     /note="Derived by automated computational analysis using
                     gene prediction method: BestRefSeq."
                     /transcript_id="NM_001142349.1"
                     /db_xref="GeneID:6330"
                     /db_xref="HGNC:HGNC:10592"
                     /db_xref="MIM:608256"
     CDS             join(9013..9145,11642..11771,15858..15951)
                     /gene="SCN4B"
                     /gene_synonym="ATFB17; LQT10; Navbeta4"
                     /note="isoform 3 is encoded by transcript variant 3;
                     Derived by automated computational analysis using gene
                     prediction method: BestRefSeq."
                     /codon_start=1
                     /product="sodium channel subunit beta-4 isoform 3"
                     /protein_id="NP_001135821.1"
                     /db_xref="GeneID:6330"
                     /db_xref="HGNC:HGNC:10592"
                     /db_xref="MIM:608256"
                     /translation="MNNISIVLRDLEFSDTGKYTCHVKNPKENNLQHHATIFLQVVDR
                     LEEVDNTVTLIILAVVGGVIGLLILILLIKKLIIFILKKTREKKKECLVSSSGNDNTE
                     NGLPGSKAEEKPPSKV"
     misc_feature    230..246
                     /note="gRNA target"
                     /note="AGAGAACAGGACTATGCCCG"
     misc_feature    247..263
                     /note="gRNA target"
                     /note="AGTGCCCAGCCATCTCGCCG"
     misc_feature    7727..7818
                     /note="Insertion of 92 bp"
     misc_feature    246..247
                     /note="Deleted regoin"
     PCR_primer      104..122
                     /dnas_title="7596"
                     /pair=""
                     /primer="GCTAACTTTCCCGAGCCCC"
                     /current=0
     PCR_primer      complement(868..887)
                     /dnas_title="7599"
                     /pair=""
                     /primer="ACAAGGCCGTTCCTAAAGGG"
                     /current=0
     PCR_primer      144..161
                     /dnas_title="7598"
                     /pair=""
                     /primer="GGGTAGCTTTGTGGCCGA"
                     /current=0
     PCR_primer      1191..1210
                     /dnas_title="7600"
                     /pair=""
                     /primer="CAGCTCCCTGCATTGGGTAA"
                     /current=0
     PCR_primer      complement(7937..7956)
                     /dnas_title="7601"
                     /pair=""
                     /primer="GGCTGGGCTGTACTGTTCTT"
                     /current=1
ORIGIN      
        1 ctactccttc cctcccgccg ttgctccagc agccggctcc cagcagcggg cgagcgcgcc
       61 tccccctccg ctccctccct ccccctcctc tcgctctctg cccgctaact ttcccgagcc
      121 ccgaccggcg gcgcagagct ccggggtagc tttgtggccg aacgccgacc tcgggcggag
      181 agcgcggctg tgcccagtat cccatccccg cgacccccgc gcgctccgga gagaacagga
      241 ctatgccgag atggctgggc actgggcttt tgggtaaggc agccccagct tggtctcttc
      301 tcttgcctcc ccccaccccc aaagaagggg acactcgaga aggaagatgc cttggatggg
      361 gtgggctttg gagtgcggca cggaatgagg atggtggccg ccggcttcct gcctggttcc
      421 tgcctggttc ataggctgtg ctccctgggg accgtgtgcg tccctctcta ccccatcagc
      481 ccgccagtct caggattagt ttttttgctg tccttggcac cttcggctcc aggtatttgg
      541 agctggatct tggggctgca gcgcgggtct ccagagttca gaggttcagg atgctggagg
      601 aggggggtcc gtgccttgag tgcaggggat accaggtggg ttgcacgtgt gactgttgga
      661 atggtggttt ccatcccggc ccagagccgt ttgcttgttt cccaggcacc aggcatgcac
      721 cagttggggg tgggggagtc cccttcttcc tgggcccttt tcctgctttg ctcctctgcc
      781 ctgtacctcc ctcaggagcc actgccttcc ctacagcagc acctgaaagc tggaaggggc
      841 tggaggggct tgcgggatca ttcaaggccc tttaggaacg gccttgtctc tcttcctaca
      901 aagagattcc gtagggaaga cctgtttgac ctgctcctgg ctcttcattt ttgaagtgaa
      961 tatggagaca gagaagacat gtccagagga cacggaggaa gaagcattat taatatctat
     1021 taatatgcac atgagagttt tgagtgtcaa actccaagag attagggaat gatatttatt
     1081 catccaggat gtaatctcct cataaatcat agccagactt taatgtaagc cgactccatc
     1141 tctggcaacg gcatctcttc ctgtttatat tggtcagatt tggcttttgg cagctccctg
     1201 cattgggtaa gacacacggt gtaggtattt ctgctgaaaa cagggagaca gaaccctata
     1261 agggaagtgg ctactgtttc tgcgaatgta aactgtgtgc agatctagca ggttggtgcc
     1321 tggtggtgaa gaggggagag agtatttctt gtacttggga tgtttattta cctctgtacc
     1381 gctagatgga agacaccctt gttttctcct gtaccttggc acagatgtca tgctggtttc
     1441 acagtgacct taatgaagtg ggccttagtg acgcctgagg ctccttttca cagggtgggc
     1501 acagcgccat tccatgctac ttcccctcat cccatctcag atcagcccag gtccccatgg
     1561 tggcaatggc aggggtaaag gatcactgag gaattcaaac tcagccagtc attaaactac
     1621 cccacttcac acctctggct taccttcctg ggtggtggga tgccagtccc ttgtttgtta
     1681 gaatactcat agaaccaggc ctctgtgggc aaccaagagg gccctgaaaa tgatgtgtgt
     1741 gtgtgtgtgt gtgtgtgtgt gtgcacgtgt gtaaggggga ttgtaggcac agtcttggta
     1801 cattgctcca ggtggaagcc ccaccttctc caaggactgt tcagctgtat agaccaggta
     1861 ggggctaagg cctattgata taggtttaga tgaatttctg agctaccctt tgggagccca
     1921 ggagaaagca gagtgacttg taggtgggag acctgcaggc cccaggactg gcctcatctg
     1981 ctctgtcccc tgcccctctg gtctgcagag ggactccaac caaagtccct ttggcccttg
     2041 accaggtaat actgactgag ccctcacagg ggcattggtc tgagcttggg acatagatga
     2101 catccttgct tctcagtcca gtgggggaga tacagagacg actggacagc caactggagg
     2161 tgttccctgg gaacatcaga gttggcagca actctgggaa gcagagcaca gaactctcct
     2221 agggatgagg aagtcatggt ccagagaggg atggtgactt gtctaggggc tcatggccaa
     2281 ttgatggcca agtgggacag aatctaagtt tcttgggctc tgtcacacca cgctgcttcc
     2341 cacttaactc aagtctggtg agggggaagg taaatagtga ttgtgcttag ggctgaagaa
     2401 taagtgaggc tctggggcat gagtgtggaa ggataaagac ttgaggggcc tagagcggct
     2461 cttttcacag cttcggagac tgggtacaga gcagtgaact cccaggagtc ctcttcccct
     2521 ctccccgtat caaacccagt ctcacagact gagaccaaag tgatttttga taacctaaca
     2581 aaataccctt ttcttaaact gagaagcagt ttccaaggct atattattgc cattgaggtt
     2641 tatgtgcttt ccaatctctt cctaagcatg taactggtaa tatctctgtc ctgcccactc
     2701 cttccttgtt cccccattta cttaattgct gtgatctgtg tttaattatc acttgtgagg
     2761 gtgctctatt gcacaaccct gtttcccctg gtgtgtattt attaagggct tgtttaatga
     2821 gaatgcaatt aaggagaggg tgctcagtcc cactcagagg aagaaaaagg aaagaagaag
     2881 caaggagact gtggagaaga gaggaaaggg gagaagtgga gggagtttga atctggaatc
     2941 ctgggtttga atctggaaaa catgcttagt tctccttctg aacctgctgg aggtgcaagc
     3001 ctgtgggggc acctgagaga gaaggctgga gttccaaagc tcttatgact ggcccccttc
     3061 tggtgggatc agcatgagag ggagactggg cacagcagac caccttgccc tgctgccagt
     3121 cctcaaggag gtgtagggat ctctgcataa gccaggggtg ggccgtgcca acacaacctg
     3181 ctctctggcc tgtaagagga gggacaggca tgctgctggg acttgtttgc aaagctggtt
     3241 tcactgagca tcccatgctg tctcaggggc atgctttcat accagcaaag ctcctgggga
     3301 tgggcaggaa gcaggtaggt tgcctaggga gagaaagctg aaatctttcc tttgtctctg
     3361 ggcccagggg ccttacctgg cccatccctg cctcccaaag cccccagggc ctgcacccca
     3421 ggaggggtcc tgtcctgctg gcctcagccc actttctgcc ccccagctct aactttgagc
     3481 ctttctaact ctccctgggc cagagtgtat cagcctccct attaaagtca gccgtgtgtc
     3541 cacttgccat gccagcaagc cctcagagct atatttagag tgggtaccag cctgcccctc
     3601 tttcctcccc gcatcctggg gtggctgtga gtgatccctg gatgtgggaa aaggtggtgg
     3661 aaagttttct gcctccacat ttgccttggg atatatggta gctgccataa gattcctgct
     3721 ggtgtgaata tttaataata tgatttgcat gtgctgaata cttttccact ttaacaaaag
     3781 tgatcctgag tcagtcctca gacaaaaccc cagatgagga tggcaggggg ccaggacttc
     3841 agagaaggca aagaaaatgg ctgctctgag agtggctttt tagtgaggaa aagcaagatt
     3901 ttggggttca ggatggaatt ccacaggatc aggactggga agagttgttc ctcaattcca
     3961 caatgccgga aagaggcccc ccactctcac acacacacac acgtacactt taacattcta
     4021 gaattaactt tagaaaacag caaagcaagg ctttctttac tccggggaaa tggccacatg
     4081 gaaataagcc aagaagtggt agagggtgaa aatacagatc aatgtgggaa tggcctggag
     4141 acattcttgg ctgacactgg ttattcaggg aagctagggg tgccctggtt acctgtgatg
     4201 agggacaccc ttgtcccctg ctcccctttc aaataccacc ctcctctacc tgcagggtgc
     4261 ccactcacgg cggcccctct tgtgttttat aatctcctgt tctggcttca caccaagctt
     4321 gagaagtagg aaagaggcat ccctgccctg gcttggggat atgcacaccg gatgtggcac
     4381 ctctgacttt ctcaaggtca gctggcagag tggggcctgc cttgcgcatg ctcaccagtc
     4441 ctctctggac ttggtcatcc tgaagcagcc ctccggcggc ctttgtggac caacacctgc
     4501 ccctggttcc cccctctccc ccagagcagc ctcataggag acactgagtt caatgggagg
     4561 caggcccctc ggctttcttg tgcatgaccc tcccagacat aactggcagg actgcatgac
     4621 tcccgactgg gagggctgtg cactgaagaa gccaggcttg cccaccctct ctgatgcttt
     4681 cactcgggca gggctctgga ctctgtgaaa ccatttctgc cggttttcat tttcccctcc
     4741 cagctactga ggaaatggca atgcttcact tgcagagtcc tgagtgtatt ggacttaagt
     4801 catccacata ggtgcacaca aaccaggcag aaacgtgtac tgtgtcatga gccagacctt
     4861 aaagatacag tgttcccctc tcttctggac ccatcttttg ctcgtttttg cttctattta
     4921 aagcaatcaa taagatttcc ttttcgcacg catcttttgt gctcttgaat atctctttct
     4981 ggctagggtt gaggtgggga gatttgggca cggatttgag ttcccccatc tcctccagga
     5041 ccctgattcc tggaccggta tgctgatgag gaggagctgc cacactcctt ggtgccctga
     5101 gggaggccat tagctatcag gaagctgcct tgtctgacag cttccctgtc cactgctctg
     5161 cattcacttc ctgtttgtgg gggctgtgga gggtgggaag cagagttggt atctcccacc
     5221 aaaaggttct agtgctggct gcagactgga gagtgggatc ttgtgtctgg cttctgtccc
     5281 tagacctctg ggggagatgg ggcggaggag ggcagaggta aacagaaagg caggagttct
     5341 atggagtgct aagccctgat agcagtgttt ttcttggaga gtgtggttgg tcacagagtg
     5401 gtggaaaggg gctaatatct gaacgctgct tattccactc actgggtgtg tggccatgag
     5461 caaggtaatc tttttaagcc tgtttcctca tttgtttatt gggaataaaa atagtaactt
     5521 ataggattat gatgagggtt aaatgagaca gtgtatataa aatacctctc ctatcctata
     5581 gtaactgctc agtctcaaat tcaccattta ctctgtggcc ctgggcaagt caactctctg
     5641 agcctcagtt tcatcatata taaaatggga acattatacc tgcctttgag cattctaata
     5701 aaagtcgtag ttagtatgca caaatcctct cgcaccgtgg ttctcaaagt gtggtccctg
     5761 cgcacagcat tccctgggaa ctttctcgaa atgtaaaagc tcaggctcca ctccagacct
     5821 gaatcagaac tccaggggct gggcggagcc agccgtaact gttctccagg ggattctgat
     5881 gcgctctcaa gtttgaaaac catggctcta gaacaaatcc tggttggcca caaatcctag
     5941 gagctggcca aaaataaagg ctaattgaaa taacttccca gcactaattg gagccctggt
     6001 gggtagatct gggtctctta ggcaagttac ataacctctc taggctcagt tgtctcacct
     6061 acaatgtgga cctataatag tacgtgactc ataggacagg ccgtgaggat gaaatgtgcc
     6121 tggcacatag tagatgctca gttaatatca gctagtacta ttgttagcga caatggccga
     6181 atcacgatgg ggttactgga ccacggggtg tgattttagg gctgggggat ataagcactt
     6241 cactttgtca tcagaagcta agggcacagg aagaagctga gcaagcaggg ctgcctgctg
     6301 tccttggaga tccttttctg tcatttgaaa agcattgctc agacgcatta tcatccggtg
     6361 ggggcaaaac aagaggttta tgatgcagaa cagggaatta agttagacaa cagagggcct
     6421 tcctgagagt ggggttggaa ggtgccagtg tcctctaggg aggaggtgag gcaggcatcc
     6481 acttccagac accctccccg cccccgcctc caccgacctt gaggcgagtg gggtttcctt
     6541 ggggcatctg caggactggg ggtgggtgtg tgtgtggggc ggggtggcgg ggaaccaggc
     6601 ccccttacaa ggactccgga gcgggagttt ggaggccgtg agtggagagg cctagtccca
     6661 gcggaggggg ccgcatcgga gtgctggggc ggaggttcga agcgtgagaa agaagcctgg
     6721 gggcgctcgg ggacgagggg gcggagtgtg gcgagaaggc cgggctgcag ggctcaggag
     6781 gggaccgcgg gtccagcgcc ctccccgtcc cgcccccgcg cgcgtgcact cgggctggcc
     6841 cggaatccct ccccagggtg tcttctgcca ctgactttcc caccctggct gcgcccgcgc
     6901 gcccccgcgg ctgccaagct ccaagccccg cgtcggtccc cacccccgcc gtgttccccc
     6961 ctgccaggcc gtcttcctgc ggttcccagg gtcccgtttg gcggccagag ggcgtcggac
     7021 tcggctggcc cagcgaggtc cagcccgaac gtgtccttct gcctctctgc ccctggggac
     7081 cagggaggag cctccagggc gggggaacga gaggctactg gacggcggcc cgggactgcg
     7141 gcggccgcgt ttctcttctt caccttacgg gacccggctc ttccccctcc tcgaccgccc
     7201 cgcccgtcag tcctgaaaac ctggcgagag gcgcgtactg tcctagggga attcccctgc
     7261 aaacagaagg gagcccgccc tgcgcgtcct ggagtgggtg cggcaggagc gcttccaggc
     7321 actgcgtccc caggtgaggg gcggagccgg ggcgcggttc gcggcagtgg ccaggccttt
     7381 gtttccttgg gttggggtga cccctggtgg tcatccagag cgcaacaagg gctactccct
     7441 ggtccagaat tcagtccttt ccaggggaga aatggagaat gatggagggt ggcccaggcg
     7501 gtgctgattg gagtagacag ccatcctccc gaggttggca ctgagggtga tagagaccta
     7561 cctgcctggc caagctactc cgccctgcct aagcatcccc ttccagagct ccaggctggt
     7621 ggggttttat taagggaggc ggtgctcctt acacaggcct cttcctgctc cccgtaaccc
     7681 tgtcgctgga ggtgtctgtg ggaaaggcca ccgacatcta cgctgtGGCG ATGCCACCTA
     7741 CGGCAAGCTG ACCCTGAAGT TCATCTGCAC CACCGGCAAG CTGCCCGTGC CCTGGCCCAC
     7801 CCTCGTGACC ACCCTGACca atggcacgga gatcctgctg ccctgcacct tctccagctg
     7861 ctttggcttc gaggacctcc acttccggtg gacctacaac agcagtgacg cattcaagat
     7921 tgtaagtatt tggaggaaga acagtacagc ccagcctccc tcacccatgc ctcgcctcct
     7981 acgctctggt cccttctgga ctgagaccca ctgcgatggt ccccagaacc caccttttgc
     8041 caccctttct cccagtattc ttttcagagc ctgccaggaa ggatgtaact gggagagatg
     8101 cttagatcgt gttgccagaa ttcggggact gttggaattc ttggctagag tcctctgtct
     8161 ggtcttaaga aacacccgga gcttggattg cttgtctaaa aatcaatagt ttagtctaag
     8221 aaacaggaga gagaaaggcc ttggaaagct tggagagaag gaatgagaag agtctgaatg
     8281 agggaagggc tgagaagctg gactggcagg gaaaagagag aggaagagag ggagagctgc
     8341 aggagcattg gcgcggctgc ggtgggggtg ggagtgaact cactagattg tactcactct
     8401 acaatctagt gggggatcca acctgagact ttcacaggga agccacaaga gaccaactct
     8461 ggttataatt aaatgctgac ctcagagggt gctgacgggc agagctgtgg gattgatcca
     8521 ggtcttgaca gggggccaaa attcagttgg gcaggtgaca tggtgtcagc aaaggctggg
     8581 tgggaggtga cagagggaga tgagtgcggt gcttgcagga gtcattaggt aaaaggcttt
     8641 tatgaagaga gcagtaagag ctgtgctgca ttccagggag accttaataa aaggaaatgg
     8701 gtttagcctg aaacaagtaa aattcaggtt agacaggcag agctattgac gctggaagag
     8761 gaaaccatgg ggggaaggag cagggcgtga ctacaggctc ttcctggtcc tggacagggg
     8821 aggcatccaa ggagtgggct ggtgtgatgt catgaccctt gaggaccccg attctttctc
     8881 ggctactttc tcaccccaac tcccttcctc caccagctca tagaggggac tgtgaagaat
     8941 gagaagtctg accccaaggt gacgttgaaa gacgatgacc gcatcactct ggtaggctct
     9001 actaaggaga agatgaacaa catttccatt gtgctgaggg acctggagtt cagcgacacg
     9061 ggcaaataca cctgccatgt gaagaacccc aaggagaata atctccagca ccacgccacc
     9121 atcttcctcc aagtcgttga tagacgtatg cagtaggggc tggcacaggg cagtggcgtg
     9181 ggaaggactt gggaggcacc caactcagca tcacagtgaa atggcaaaat ggaccgtgtt
     9241 ggtgttttct tttgctttac actttccaga gctgctggag ttacatctaa aagctagaag
     9301 agctcagctt gaacacttat tctgctacca aatagcttat gaaatactct ctaagcctcg
     9361 ttttcctcat ctgtaaaatg ggaatatggc ttcattttcc tagagttgtg gttagagaag
     9421 ctacctggta gtgttttgtg gctagtaggg ttttctccgt atatactgat tattaatacc
     9481 attgggtatt ccattagcaa aaattgattg aatgtcaggc attggactaa aaagtgctat
     9541 gagtgataca ttacattctt ccttgaggaa ttcacagtac aaggtaggac agaagataaa
     9601 taaatagcta gaatgggcag aacatgatgc atacatctgt cagtagaggt gaaaacaaca
     9661 gagatggagt aagacatggc ccttgtcctc tgggggctta catcctacct aggattccag
     9721 tctgacacag gaggaccaat catacaagga gggtgcatat gaaaaggagc caggtggtcc
     9781 ctgaccagac ctggtgtggt tagagaagga ggatatgata accagggctg gagaagtgag
     9841 gcatggcccc actgagggga ggggcctgga agactaggga agtgcagaag cagagagaaa
     9901 aagggaaggg gacttgcgca aggatcctga ctctgctgca ttttgtgtgt accgggagtt
     9961 tgctgctctc ctggatgaca ctgagtccct ggagagggag acacccgtga gttcaatctc
    10021 gagtatgcaa gggcggagcc agaggttatc caatcagctt ttctgagcct ggagtcatag
    10081 gtctgcctat ggtgtcacct cttcctttct gtctgggctt ctgtcaccca gcttgtactc
    10141 agccttttca gaaggaagag aacgggcatt tgtggagcgt tttctgggtg ccagatcccg
    10201 agttagttgc tgtcattgat tttagctcct ttgctcctca ccagctccct tgaggtggat
    10261 cgtctctcca tctgtatgga ttcattcatc catctgttca acaaatattt actgagcacc
    10321 ttgtatgggg cagacgttat tctagattcc gaggatgtga tatgaacaag atagacaaat
    10381 tcctgccttt atggagatta ccttcctcct cttctgtgta tggagatacc aatagaaaat
    10441 aaagaagaaa aatgatattg taaaagagaa catggctagt gttaagaaga aaaaataaag
    10501 caggaaagaa agatggggtg ccagcagggt gaatagggaa gggctctctg gaaaaggcga
    10561 tagagtgggg atatttgaag gaggtgagag aggagccatg agggcatctt tgggaagata
    10621 gggagggaac agtgagtgca aaggccttga ggcagatgcg tgaagaatca cagcaggcta
    10681 gtgctggagc agggcaagga gtgagagatg agtcaggtca agccagattg tgtaatcacc
    10741 ctgctggaag ggtgagtgag gtgggagcca ctgggagcag aggagttagg gcctgaacag
    10801 gttcactcag gcccctatgc caagaataga tgatagaggg aggagatcag ttaggaagct
    10861 attgcagaca tccatgcaag aggtggcttg ggccagggcc agggagattg tgagccatca
    10921 gattctggaa tattttaaag ttagagctgt caggattctc aggtagcttg gataaagcgt
    10981 ttgaataaaa ggcatcaaag aagactccaa ggattgtggt tatagcaatt gggaggataa
    11041 agttgttctc agtggagagg aggaagactg tgggtggagc aggttccgga agcagtcagg
    11101 agttcagttt tcagatgaag aaactgaggc taggagggtt caatgacctg cccaacattg
    11161 ccagctagtt agtgacagtt aaatcccatg cttaaaattc agactatctg actccaaaat
    11221 cttctcacca tctaagaggt atcataggga ggttcttaat tttttctgtg tgagcaaagg
    11281 ggtctagaaa gaggcaatga aattttcgcc tggcaatttg gggatcaagt caccactcaa
    11341 acttgagtgt tataggctcc aattctgatt tattccagaa ctcgtgtgag tgcatctgtg
    11401 ggagggcatg tgcagggtgg gggagagggc cccttatgtg tgccctagcc tgatagatgc
    11461 catgctctgc ctctccagct tcctgctgca ggcctgggga gggctggggg tctgggagtg
    11521 gatgtgcccc ggatgccagg gggtggaggc tacatggccc ttgcactgcc acagttctcg
    11581 gctccaggtt gactcttgct ccctttgtgc cttccctttc ctccctactc gggccacaca
    11641 gtggaagaag tggacaacac agtgacactc atcatcctgg ctgtcgtggg cggggtcatc
    11701 gggctcctca tcctcatcct gctgatcaag aaactcatca tcttcatcct gaagaagact
    11761 cgggagaaga agtgagttga tctggagcac actcctgtcc tcccagcagc ccaccaccct
    11821 ctcatctacc cccaccagct ttcagccttc cacctgcctc ctccttcccc ccattcccat
    11881 tcctaccgct ctctgttcta tccctgccac cccctcccca tctctcagcc ccttcctcat
    11941 cgctttccct cttcctcatc ctcccaatat gtatttattg aatacgttca ttgaatacac
    12001 aaacgccagc cacttgctct tcctcagccc actgtcttcc ttcccgtccc attagcctct
    12061 ctttccattt gtaccaccca accgagagcc ttaccaaagg acttaaggag cctttgaaaa
    12121 aatcagtgaa aatgtaagat tccatgtaca gagactctaa aatgagaaaa ctcttctagg
    12181 gagatgggaa caaaattctt ctgttaggaa tttctgaaaa ttcagatgga ggtgatgttt
    12241 taaaagtttg aaaaggcaga tatggcctcc cagggagccc taggataagt tcaggtataa
    12301 aaatagacat ctataagggg aaggggaggg aagatggggg aggtacggag ggtgcaaccc
    12361 tcaggcccca aatttttgga acagtatcag acaggctcca gagcagcatg tggtgaatct
    12421 tgcaaaacta gagcagggaa aaggcatttg aaagttgtgt tctgagcaag acagatgcga
    12481 cgagatggct tcccattgga acagagaggg tgatggtaac cacgagatgc agagaatgga
    12541 gaactcctct gcccctattt gctgaaacat tctgctctgc tgagaagagg gaattctgct
    12601 gtaaagggca gaacttactc tagaaagagg ggatggaagt tggaggtagg gaggggccat
    12661 acaggtagca gcgctggggc tggggagcag gggaggaccc cagaactggg ttgtcgatga
    12721 agagctcaag ggttgtctgc ctgccttgtg gccagaggct gtgagggttt tggtgatcgt
    12781 gagaggggct aaaagcgtgg agcttaatta ggttctgttt ttcataacca gtcttactat
    12841 caatggatgg agaacaaatt tgtcaatata tggtttaaaa gcacttagaa aagacaacgg
    12901 tggtccttca gagccacagt gggttcatca aaaacaagac atgctaagct ggatgtgtgt
    12961 gcctgaagtc ccagctccct ggggggctga ggcaggagga tgctttgagc ccaggagttt
    13021 gagtccagcc tgggcaactt agcaagagct cgtctcttaa aaaaaaaaag aaaaaagaaa
    13081 aaaaaaaaag gaatgctaga tgtctcctga taaggcactg gcagaacagg agattgctct
    13141 ggaaaatacc acttcctgtc attcatcaaa tgcctaccat atgttaggaa ttccaccagg
    13201 caattttata cactacccat aattattatt ttacaattga gcaaagtgag gctcagagta
    13261 gtgaagtgac ttgcccaagg ccacacagct agtaagtgat agagctggga tttgaactgt
    13321 gactaatttg gcttcaaagc ttaaaccatt gccaggatgt tctactgact cactgggcat
    13381 atctagagtt cattcattta tctgttcatt ttgtggctgt ttttgaggca ctgtgccaga
    13441 tgctatagga aattatggaa ggaatgagat tctgccttta actaaagaag acaagataca
    13501 aataaatgtg tatacaaata aatgtaatac aaggtagagg ggatcagtgc cagcaaagag
    13561 gtttgatacg atgctgctgt gggggttcag ggcagggtga aattctggga aggatttctg
    13621 gctgaatggg tgtttgtggc aggccttgca agattaatat aacttaagcc ctggggagag
    13681 taaagggaag attcttccag atggaggcac cactgagagc caaggcagag agtctgggaa
    13741 gtgggcttgt ctggagaaca agccttttgt ttgttgagag agctgtatgg tgaggtggtg
    13801 gggaggagaa taaaagcctg cagaaggggt tggggacaga cacttgggga cctgggagtc
    13861 gaggctgtga ttgacttccg acggcagggg agctggcgag ggcttgcagg gccctggcac
    13921 gatcagagag cacagaagaa aggatctggc catggtgggc ggagggattg ggtggaagag
    13981 cctgggggca ggggacagac cgtagggaag cctgagggag gtccttggag tggcggggaa
    14041 tgcctgcatt acagcagaga cagtggcttc tcaagaacag ggaggtactg gacaacatct
    14101 caccattgat tctgaaacgt gggtgctgtt tcctctgtct ggaatttacc ctctctcttt
    14161 tcctgctcat ctttcttggt ttcaaagaag cttggaagtt taaggtatac ttccaaaaag
    14221 cttccctgac tcctatgagg aggcttccta ggttgggtcc ctccttccta catcccccat
    14281 cctgttattt accacagtgt gtcacaatca cttgtttaat gtcacatgcc ctaggagagt
    14341 gcacgtttcc gacacagtgc ctggtaccca gtaggttctc agtagagaat tatggactgc
    14401 gtggaataca gttcggtggg tcgtaattgg ctgggttaac tatgccttag gtacagagac
    14461 agaaagaaag aaagagagag agacagagag agagagatgg atccatccga atagaggtct
    14521 ttagtgtatt ccacagggct ccacctgttc attgttatta ctaacatttg aagtacacta
    14581 gggatgtcac atttatcaac ttccagaagc ctagtaacta tgttggaaga aaaagggatc
    14641 taggaagatc ttgataggct ggagctagga actaggtatt gcaagatgaa attaatgagg
    14701 acaaaatatt cagtccttcc caaaggcctc aaacccagct gcccaagccc agggtgaggg
    14761 taggatgtag tttggctgta gcagctgtga aaaacttggc cattttcatg agcagaaagc
    14821 tcagagggat gcaggtgctc cctggggagt tctgtgtgcc cagcctgggc gctgctgtgg
    14881 aggagggaca cactgaagtt ggagcatgtc cagctcagag cggtcagggt ggaacgcctc
    14941 ccgggaggtg tcttcccatc tcaccatctc tccttcctcc tgtcttctgc tccgtcccac
    15001 caaactctgc ctagacctgt cacccttgaa gccaaaccca ctgcctgctc tgccccttcc
    15061 atggactctg ttcttccctt aatacctcta gtcacggaga gctcagggag gaaggcctgg
    15121 ggggccctgg ggagagggac tctgtgtcct cagcatactc cttgctggcc tggacccctc
    15181 cccctggcgt ggcacagcct gggaactgac ccctgagaac agcacctggt gccctttgct
    15241 tcctgccatg ttgagacaac taggtgacag ctaagcttta ttgagaactt tctttttttc
    15301 tttgtttgag acagagtctc gctctgttgc ccaggctgga gtgcagtggc acgatctcag
    15361 ctcactgcaa cctccgcctc ccaggttcaa gcgattctcc tgcctcagcc tccctagtag
    15421 ctgggactat aggcgcctgc caccacgcct ggctaatttt tgtattttta gtagagatgg
    15481 ggttttgcca tgttggccag gctggtctcg aactcctgac ctcaagtgat ctgcctgcct
    15541 cggcctccca aagtgctggg attacaggtg tgagccaccg cacctggcca gttgagaact
    15601 ttctacatgg caggcactgt tctaagtgct catttctcct tccagcaacc ccacgcagaa
    15661 ggtcatccct acctctattt cacaaatgag gggactgagg tacagagagg ttaggtgaca
    15721 tggcctctgg ctaccttagc tctgtagaag gccagggaga ggcacagggc tgggtgcagg
    15781 gcccacggct cctgccacaa ttctccccct actcttgctc ctctcctcac cactgtccct
    15841 tctctctccc tctccaggaa ggagtgtctc gtgagctcct cggggaatga caacacggag
    15901 aacggcttgc ctggctccaa ggcagaggag aaaccacctt caaaagtgtg agccctgctt
    15961 cgggctgagc agctgcaggg agcccccttt ctgatgatga aactgatgct tgagccccga
    16021 ccgtagaacc cacgtgcctg agacatctgc tgcttggctc aaactgtagt ctttccgggc
    16081 acaagaaacc agagtcctgc ccagcctgcc catccccttc ccagtcaggg ctccccaggg
    16141 acaagggatg gccaggggag ggggtctgtg gaagattcag gagaaagaaa ggagaggcta
    16201 gggtggtgtg gaggggctgg tcccctgaca cctgggcaga tggggtctcc ttcagtctcc
    16261 ctaccctgca caagcagggc cttgattttc ctccaggctt ctcttcacaa gagactggga
    16321 ggatccgtaa gggatgtcct aagagctgca ccctggagat ggggtgtagg aagaagtggc
    16381 ttcctttgga ggtgggagtg ggctggaggc ctctggagaa gacctggggt gggggctgat
    16441 gggggcaggc ccacagtgag agactgcctc tgcttcatag gataccagat cccccacagt
    16501 cttccaagta ggaaacttcc tttcccctgc cccgggaccc tatctgccta tcccctcccc
    16561 tgctcagagt ttttaagccc tctcaaccag ggctggccac cctggtcttg agggttcctg
    16621 gccacctagc ctgctcctct gctctctggg ttactgaggg gctcaggaag gggcccctcg
    16681 agccttcctg gagtacccga gtgctcccta tgcctttcca agcatttcta cttggggaat
    16741 tgggccacag aggtagtgag ccagtgtcct gggcctctgg gatgcccgcc ccattgctgc
    16801 caatgctggc agcccctccc ctggcatggc aggaccatcg ccactctggg cactcctgag
    16861 cccagctctc ccctgcttct ccccctccta cctgagaggc tgcaccctcc aacctcccat
    16921 tggctcgctc cccccccccc accgtgccct ccatcacgcc ctgcccccag ggtggttcat
    16981 ttcccagccc tgggtcaagg gcctgccttc gcctcaggga ctctcttcct ttggatgagg
    17041 gggtccttgg gtttcccagc tgcttcctgc tcagctgggc caccccctcc caccctgggg
    17101 ttggggagga gcagggagtg ggtgcccaca gttttccttt gcttctccca gagctggttt
    17161 gcacagccct tgtgtgtggg gctagaatgt gccttagtcc tgaatcctag cccttacccc
    17221 catcctctct agacggtatg tcctgacata acagcagagt ctggtgtggt gctggtgagg
    17281 gttcgccagc cctcccctcc ccagggtcat agagggggcc atgaggctgg aattggccag
    17341 tgactgaatc ttggagatgt cggccaggtg ctcccattgg ggtttctagc ctgccctagg
    17401 gggaggtggt gatgttggga gtgggatctc ctgagtcctt gttgggcaga attggtgagg
    17461 ccagggatgg cagggaaaag tggtaacaag cctctctgcc catctacttc caatccctct
    17521 ctcccttact gattttttga tgccctgtct tctgggcccc taggagggat gagagaggag
    17581 tagccccctt tttcagagag tttggggtct acctcagagc tctccctgtc aaaaagcagc
    17641 tgcaagcctc gcaagggtgg agtgggggga gactgaggac cagtagtacc tgcagggtgc
    17701 ccgtggctgt ggccagtgtc ccttagccaa cctgctgggc tcaccagttc cccgtctgat
    17761 ctgcctgtgc gcctcccatt cttctctacc cagaacctgt catgggctgg ggctcagatt
    17821 ttcctggctt tgggagcaga cagaccagag ccaccagcca ttcagaaaac ttcttatagc
    17881 taccttcatg caaaactgtt ttcttcttcc ttctcaatgg tgacatttga agaggcagag
    17941 caccttgggg ctcctccttc tgtcttaaga gaaagccaag gcacgtagag tagggagaag
    18001 aagggcacca tcctctcttt cctccccagg gtctactgct gatttctaga tggatcatgc
    18061 agcttctctc agctcagctc tttccatcta ccaaatgggt gtaataatac ttacctacct
    18121 cacaggactg ttgtgaggct tggcaagttt tgtctaaaaa catctttttg gcttggaaag
    18181 ggatctggga agccaggtat taattgcagg gatagttcca agtctgtcct gtcttcatct
    18241 ctgtgtccca tctctacaac ccacatacag acacacacac tctctctctc tttctttcca
    18301 tcccaccccc cttggaatta tttagtcttt gcaatattag aaaccttgac tctgatgctt
    18361 aaagcttctt gtccatggct tttgtttgat ggttttcaat agaggtgact gagattgtag
    18421 ggggggcatt tttggttgcc cccatgcgtg ggggcactac taagaatgct aaacttagtc
    18481 cccacaacaa agaatcatcc tgtcccatgt caacattata cccatggaga aacactggca
    18541 tggatttgca ctaggatgta tatgggcaaa gctatcttcc ccaagtggaa cctcagtgca
    18601 tgcaaatctc tgatggtggc ttccagggct tgtgggctag agagagccac ttacaaagtc
    18661 gatcttgaga gacctggcca catgcagctg ggctgagtga tgtcagcgag actaaagaca
    18721 aagttctgag ctcctcatca actacaaaat atgaaatcag cattccaggt tctgggcttc
    18781 tccccatgtc gtaattgaac agaaggcagc ccgaataaac ccctgatgtt agagaggcct
    18841 ggggagagca gccgatgggg ctcagactac atatggcagg ccgatcagag ctcttgtgga
    18901 gcgagggctt gagagcatgc ttgtgagatg gcaggaggtg gggtgtgctt gtgtggagtg
    18961 tgcgtgtgca ggcagtgtgg gtgcatggca gcgtaactgt ggagtggatg ggctctgcat
    19021 gtaaggggtg atgcatgatg ggcagatgct ggacatttga ggagccgtct ttcttggcct
    19081 gagctatgcc tgttgaggca tctggagact gagaaagaat caaaggcaga gaagaccagc
    19141 cgtgctcctg cattccgtca ctccatgact tcatctcagt gtcacagaca gctgccatca
    19201 gagggctggc agtagggagt tccaggagcg gggacttctc gggaaaatcc tataacttgc
    19261 tttactttac tttgtcccag gttggagtcc ctaccctccc acctcccacc tgatatgcag
    19321 tgcttttgac tatcttatgc atggtttatt cctctggctt ggatgacaac aatacccata
    19381 gtcaattttc ctatgtaact atagatcaaa tgatgcaaca acaggccttg ggaggcctca
    19441 ggtgtgcgag tgcctctggg aggcgcagat gcccacacag ccagcactga cttgtgttcg
    19501 agcacagaac ggatataatc agtctggcct ctacaacaag ttttgcattg tagaattgta
    19561 tttagctttg ccttggatga aataaaaatt atgtttaata a
//
