# Supplementary material for: Beta-subunit-eliminated eHAP expression (BeHAPe) cells reveal subunit regulation of the cardiac voltage-gated sodium channel
Source: J Biol Chem. 2023 Aug 6;299(9):105132. doi: 10.1016/j.jbc.2023.105132 (PMC10506104; doi:10.1016/j.jbc.2023.105132)
Supplement: SCN2B.fas [file mmc48.zip › jbc_105132_SCN2B_mmc48.fas]

>nanopore_scn2b
TTATGTTGTGACCCTTGATTAGTTACGTATTGCTAAGGTTAAGCATAGTTTCTGCATGATGGGTTAGCAGCACCTGCCT
GCCAGAGCACGCAGCCAGCCAGGGGACCCTCTGGGGCCCTAGCACAGTGCCAGGGCCGGTGGTGGGACCAGGGCTTGGT
CCGTCCAGGGGCTCCTACCTCCTCCCCTGCCCCTGCCTTCAGCCCAGGACTCACCATCTCCTGAGCAGTTGTTGCACTC
CTGGTTGAGGTTGTGGCCTCTGTAGCCTCCATGCTCCGTCCTGGTGGCACTGCAGATGAAGCCACAAGCTGGTGAGGAG
TCTGGCTAAAAGGGCTGGGGGGAGACAGGCTCCTGTGTGCCTGGGAGTGTTGGGGATGAGGCAGAGCAGAGCCAGCAGG
GAGGGACTGGGTTCCTGACAGCTCCAGTTAATCAGGAGGTGGGAGTCCTTGTTATTTGCAACAGGGTCTCTGTTGCCCA
AGCTGGAGTGCAGTGGCGCAATCATAGACTCACTGCAGCCTAGACCCTGCTGGGCTCAGGTGATCCTCTCACCTCAGCC
TCCCAAGTAGCTGGGAGTACAGGTGCAGGCATGGAATTGGACTTGGTTACCCTGGCAGGGGCCCACTCAGCCTCCCAGT
CCATACTCCTGGAGTGGGCAGGCACATATGGGGCACCAGATGTGGTCTTTGGGGCAAAGCGGGGCCACAGAGCAGGTAG
GGGAGGAGAGAACCAAATCGTCACATCATCTATATCTGTCAAGCCAGGGGCAGCCAAACAGGCATCAAGCCTTTTCTAG
AACCACTGCTAGGCACCCCTGCCCCCACCACACTTGCCCAGTTCTGTCACATGCCAGCAGAAGAGCCACAGACAAGGGG
CAGCTCGCTGTCTTGCCTCAGTTTCCCTTATTCTCACCACTTCTAACCAGTCTTTGCTGGCCGGAACCCTTCCAGCTGA
AACTGCAGGGCTCCCTACCATTCTGTCTCAGGACAGCAGACTGAGAACAGCTGGAATTTGGAAGGCCTCGCTCTCCATA
CCCCCAGGACAGCAAAGCTGTGTCCCAGGCCCAGCCCAGCCCCCTACCTTCCTCAGGCTTGCAACAGACAGAGAGAGGG
CAGACAAGCTGTGGGAGGGAAGGGGTGCCCCAGAAGGTGAGGCACCATTCCAAGGACCAGCTGATGGGTCTGCAGGGAC
AGGAGTCCCTCTTGAAGATGTCAACCTGGAGACACCACAGCAAGGAGCCAGGCAGGCAGGGTGGGAGCTGCTGGTTCTG
CAGAGTCCTATTAGGAACACCAGACTGAGGCCAGGAGAGCTTTTGGTGCTGGGGCTGAGGAAAAGGCCTGTCCCAGCTC
CGACATTCTCAGCAGGGGCAGAAGCCTACAGGAAGGCGAGCAGGGGCCTGGGCAGAGACCTTAAGGGGCATCCACTCCT
GGTCATGGAAATACCTGGATGCCGCACCCTAGGCACCCTCATCTGGACTCACCTGAGCCCTGGCCTTCATTCCAAGATG
CTCTGCCCGTATCCTCAAGAACCTTATCTCAGAAGATTCCTTTTCTTTATGGAGGATAAACAGCAGTGTTCAGCATCAT
TCATTCACTCATTTACCAAATATTTATAAATCACCTACTGTGTGCCAGGCACTTAGTCTAGGCCCTGGGGGTTACTGCT
GTGAACAGGACAGGCAGAAGTCACTCATCATGAAGCTTATATTCTGGGGGAGAAGAGTAAGCATCAACAAGGAAAAAAA
TCATGGAGTTGTAGGTAAGACACTCGGCAAGGTAGAGGGGCATTGTTGATGTCGGGTGGGCAGGGAAGACTGCTCTGAG
GGGACAAGGACAGACGACCACCTGAAGGTGAAAGTGAGCCCGTTGAAGTTTTGAGCGGGTCGAGTTCCCAGGCAGAGTA
TTCCCAGGGGCCAAGTCCCAGTGGCTGGAAGGAGTTCGTGTGCCTGAGGCAGAGGGAGCAGAATGACCGAGGGGGTGGA
TGGTGAGACCTGAGGTCCAAGAGTTAGGCAGGGACCAGCTCACAAAGGCTTTGTGGGCTAAGGATATGAATCTGAGTTT
CCTGTTGGAGTGTGATAGGAGGTCCCTGCAGGGTTGGGGAGTATGTGGGGCTGCTGGGAGGCTGTCCAGATGAGCCCGA
TAAGGCTGATGTGGGAATCGCATAGACAAGGGGATGAGACTGACTTGGGTCAATGCCAGCTCCAGCATCAGAAGCTGGA
AGAGTGGGGGCTACTCCTTTGTAAAACGCAGTTGGTGACACCGATCTCCAGGGTTGTTTCGATAATGAAAGGACAGTAA
GTATTCGCAAATGGTAGCTGCTATTATATAATTCTCCCCAAGTTCTGCCTTGCAAACAGGAAGGGCTTGTAGGGGGAGC
CTCTGGCCTGGCCTCGGGCACCTGGGAGCTCCCCACTCCCAACCACTGGTAGGAATGGCAACAGCCCAGGCCTGCAGGG
CTCCTGTTCAAACTTTTTTTTTTCTTCACAAAGCCGTAGAAGCAGCCGCCCTGCAGCCTGCAGGAAATCAACATCTCCT
GGAGCACCCTTCTGCCAGCCCGCCCCTGGCCCGAGTGACCAGGGCAAATGGGCAGACTTAAGGAACCAGAGATTCTCTG
AACTGGCAGCAGCCCTGGATGGAGGGTAGGCGTGGGACCTCATCTGTTCTCCAAGCTGGGAGCAGGTGTCACCATCTGC
ATTTTCTAGAGGAGGAGTCCGGCCGAGGATTCCAGGTGTGAGCCAGTGCCGTTAGGGGAATAAGATGGGGGAGGCGTGG
GCCCCTGTCAGGAAGAACAAAGCCCAATTCCATCTCCTGTACTTCATCGCCGTTCTGAAAGCATCTGGCAGCGCACAGC
CAAGGAGGAGGTGTGCAGAAAATGCCAACAGCATCTTCATCTGCAGAGGCCCAGAGCTGCTGAGGGAAGGCACTGACAG
TGTTCTCCTGAGCTTACCTCCCATCCCAGGAATGTCCTATCCCTCTAGCTCTTCCCTTGGAAGGTCGATCATCTTCCCA
GGGCTGCCAGACCAAAAAGTCTGCGTTCTGCGGAAGTTAGGCGGAGCTCTGTGCGGGCCTCTGCCCCGGCCAAGCCCAA
GGCAGTGCTCCAGTACAAACTTGAACCTCGCCATCTCGAAGGAGCTAGCACCCTGCCGTGGGGGAGGGCAGGCAAGGAG
GGTGCAGACCTTTTCTGGCCGGCAGCGGGGGCAGCCGGAGAGGTGCAATGCGGGCTCCCCTCCCCACCCTGCAGCGGGG
CCCTGCAGAAGGTACCGGGCGGACGCGCCAGGTACCCTGTCAGTGGTCACAGAGTCAAACGTAAGTTCCATCCTGCGGA
GCGAGCATGGGATCAGGAGCCGCGGCTGGAGCTGAGATCAGAAACCGTAGATCTAGCCCCATTGTTTTACCGGTGAGGA
AAGGCCAGAGAGCCACGCACGGATAGGGACGAGCTTGAGGCTTCCGGTCAGGACCGTTCCTGCACCCCTAATCCAATAT
CTCCACGTAAGCCTGTGGCCTCACCAGAATCCCAGCAGCTCTAGGGTGCTGGCCTCAGACCTCCCGCCAGTCCGGGCCC
TCATTAAAGACGAGGGGACCATGGCTCAAGACAAGGTCAGAGCTGTCAGCAAAACTCTGGTCTCTTGATTAACTCTCCT
GCTTCGGGAGAGCGCCGAATGCATGGCCAAGGCCACAGAAAGGACTTCATCACAGCCACAAACCCTTACAAAATGCTTA
CAACGAGCCAGGCACTGTCTACATACTCTACATACATCACCTCATTTAATACTCAACAAAAAGTCTTATCGCTTCCCCA
CATTCCGGATGAGGAGGATGGAGCACAAAGAGAGGTTAAGAGACGAGCCCAAGTTCACGGCTAGTAAGAGGCGAAGCTA
GAATCTGAAGCCAGCCTGCCTGGCTCCAGACTGGGTTGAGGCATTGAAGCTGAGTGGTGAAGTGAGCCCCATTCCAAGG
CATACGGATCTCTTGCCAACTATATGGCAGGTCCAACTCCCAGGGCAGGCCCGCCAGCAGGGAATTGTTCCATTTAAAG
GAACCTCCATACAAGGGGGGCCCACAATCTTCCTGGTTGTCCCCATTTGAAGCCAGGTCTGGGGCCTGTGTCTCCTGAT
TTCAACTCACAGAAGGGAAAAGATCATCAACGGGATGAGGCTTCTGATCTTAGATCCAAAGCCTCAGCAGTGGCGGGCC
ACCCGCTGTCTCCAAGCACATCTGGGCCCTCAGGCCTCGTGTCATCCACTGTTCTAACTAGCCCATCTTGCAGAGACTA
TAAAAATTTGCTCATCTGCCAAATGCTGTCTCTTGCAGAGACTGGAAGTTAATCTCTTCACTCCTCTTTCCACCCTACA
GCAACCTATGAGGTAATTATTTTCTTCTTGGTTTTTTTTTTTTTTTTTTTAAGTGTCTAAACAGATAGAAACTGTCTGC
CAGGCAGCCCCTGCCTCCCAGGTGAGTGTGGCATCCAGCCATATCCGCACCTGCACTGCCTTGCATCCCAAGCCCTTCC
TGCTCAAGGGCCTCCCCAACCCAGCCACTCCATCCATCCCAGTGCAGCCAGGAGCAACCCACCCTCATCACTCCTCACC
TCCCAGACCTCCAACGGCTACCCACTGCTTTCAGGATGAGTCCAGGCTCCTGGGCACAGCTTCCAAGCCTTGGCATCTG
GGACCAACCTATACCCTCAGCCTCATCCCCTGCCAGCCCCATCCCCCAGGTCTCCTCACTCCAGTGACCCCAGTTCTGA
TTTTTTCTGAAAACACCACCTTCCTTCCCTTCTCCATGCCTTGCACGTATTTTTGCTCAGGTTGGAAGCATTTGCCTCC
TGCCCCTGGGCCCCTCCTACTTATTCTTCAGGTCCAGCTTGGGCATTAGCCTCAGGTGACTGCTGCCCATTGTCCTTGT
CCTCACCCCAGCCCTGTTCCTATCTCTTCCACATGACTTGAGGGGCAGAATGGCAGGATAGTTAACCTCCCATGCCTCA
GTTTCCTCATCTGTAATATGTGGGACAATAAGCCCAACTTCATAGGGCTGTAGAAGGATTAAATGACTTACTACCTGTA
TGAAGCTCAGCACAGTGCCTAGCACATGGCCTGGACAAAGTCGGCTGCGACTATGATGAGCATTATTGCTATTGTCTGC
CATGCATACAATGTTGTCTTGTTATTATTTGTTCATGGGCCTGTTTCCCTCTAGAGGCTGGGGAACTGACTCCTATTCA
TCTTGTATCCCTGGCACCAGGACAGTGTGTGGCAGAGTGGGACTCAATAAAGTCTACTAAAGGAAGAGAGACAGCTTTC
TCTCCATGTCTGGGTCCCCACCACCACAAGCAGCAGATATGTGCAGTGGGCTAGAGTGGAGACTAGACTTCACTTTCTT
TTCTTTCTTTCTTTTCTTTCTTTTTAAGAGACAGGGTTTGGTTCTGCTGCCCACGCTGGAGTGCAGAGGCATGATCACA
GCTACTGCAGCCTGAGACTCTTGATACTCCTTCTCAGCCTCCTGGAACAGTTAAGGACTACAGGTACATGCCACCATGC
CTGGCTTATTTTTCTTTTTTTTTTTTTTTTTTTTTTTTTGTAGAGACAGGGTCTTGCTATGTTGTCCAGGCTGGTCTCC
AAATTCCTGGCCTCAAGCGATCCTCCACCTCGGCCTCCCAAAGCACTGGGATACAGGCGTGAGCCACCATGCTCAGCCC
AGACTCCACTTTCTATGCCTCCACTAACATAATCCATACATTGGTAAGCAGGCCAGTGACTGTGGAGTCAGAACAGGTC
TGAGAAAACTTGAGGGAAGCCCAGTCATTTGAATTGTTTCTGGCTAAAACTAGCCTCATATGCTTCTGCCGTGGGTCAG
CTGGTTGCCCACCTGCCCTTTCTCTTTGCCACCTCCATAGTCATCCCCACAAGCCCAGCCCGACAGAGTCCCCTCCCTC
GTCACTTGTGGCATCCTCCATCCTGGGGATCAATGCTGCTCCCAGACACCACCAAAGTTCCACTGTCAACTCGGCCCTC
AGCATTGGAGTGCCAGGGACATGCCTCATTACAGCACCAATCAAGTTCAAGTTCAAGGTCCCCATTCCTGCATCCTCTC
CACTCAGCTTTGCAGAAGCTTTAGCTCCCTCCACTACATCTCCCCCACCCCCAAACACTCAGACCTTCTTCATCGCAGA
CTCCCTCTTCCTCACCCTAGCCCAGAGCTCTGGGTATTGGTCACTGAGCCCCTTTCTATCTTTACTTAGCCATGGCTCT
CACCAGGCAGCTCTTGTTCCTCACGAAGTACTTCCTAACTCCTTGAGGAAAGGGTCCTGTCCTCCAGCTGGGCCTCCTT
ACAACAGGCCACTCACCCAGACTCCCCTTCTTTGGCCCCTCTCCTGAGACTCTGATCGATTAGGTACTATTTGAATATA
GCAGTGCCATTTCTTTGAACATTGGGGAGTGGAATCCAACGTTAAGAGAATGTGTGAAGTAGGAACACAGGGAGTTCAA
ATTTCAGCTCCCGTTACCATAGTTCATCTGTTTCCTCCCTGTAACCTGAGTATAATAGAATCTACCTCCGATTGCTGTG
AGGGCTAAACAAGATACACAGTGCCTGGGCTCACAGAAAGACCGCTTCTTATGTTAGCCGTCGTTAGAGTTCCTGCCAT
GCACCAAATCACAAACACGTCAGGCAGTAGGCATTCTTTAGTTTACCCGGGAGGGGACTGGAGGCTGAGAAGGGGTTGA
GTAACTTGCCTGTGATCATTACGTAAATGACAAAGGTGGCTTGAAACCCAGGTCCTGCCAGAGATTCCATAGCATTCCT
GCTCTGATGTTAATATGCCAGTAACTCAGCAAAGCAGGCTGGCAGGCCTGTGCCGTCTGTGTTTTAGCACTCCTACTCC
AAACCCAGCGCATTCACACCACAGAAAGAAAAGCTAGCTTTGTGGTGGGGGAATAGTTCCATCAACAGTCCTTGACTTG
ACTCTCAGTACTACTCCAGCAATAAGTAAGTTTAGGACAAGAATGAAACTCTACAAAGCAGGCTTGCAAATAACTTCTA
GCCCACTTCCCCAGCCAGGAAGTCTCTGAGTGGTCAAATACAAACACTTGACAGGACAGTCTGCAGGTGCTAAACCCAT
CATGCCAGAACTATGTTAACCTTAGCAATACGT
